# Supplementary material for: A Structural Model of Truncated Gaussia princeps Luciferase Elucidating the Crucial Catalytic Function of No.76 Arginine towards Coelenterazine Oxidation
Source: PLoS Comput Biol. 2025 Jan 21;21(1):e1012722. doi: 10.1371/journal.pcbi.1012722 (PMC11750096; doi:10.1371/journal.pcbi.1012722)
Supplement: S1 Supplemental Structures — Intact_GLuc_AF2.pdb. Docked_complex.pdb. Docked_complex_2nd.pdb. Docked_complex_3rd.pdb. Active_cluster_React.pdb. (ZIP) [file pcbi.1012722.s015.zip]

Archive with 6 entries (5 files):
- Supplemental_Structures/
- Supplemental_Structures/Active_cluster_React.pdb
- Supplemental_Structures/Docked_complex.pdb
- Supplemental_Structures/Docked_complex_2nd.pdb
- Supplemental_Structures/Docked_complex_3rd.pdb
- Supplemental_Structures/Intact_GLuc_AF2.pdb
