# Supplementary material for: A Structural Model of Truncated Gaussia princeps Luciferase Elucidating the Crucial Catalytic Function of No.76 Arginine towards Coelenterazine Oxidation
Source: PLoS Comput Biol. 2025 Jan 21;21(1):e1012722. doi: 10.1371/journal.pcbi.1012722 (PMC11750096; doi:10.1371/journal.pcbi.1012722)
Supplement: S1 Supplemental Structures — Intact_GLuc_AF2.pdb. Docked_complex.pdb. Docked_complex_2nd.pdb. Docked_complex_3rd.pdb. Active_cluster_React.pdb. (ZIP) [file pcbi.1012722.s015.zip › Supplemental_Structures/Active_cluster_React.pdb]

HETATM    1  C           0     -12.138  -0.269   1.680                       C
HETATM    2  C           0     -11.545  -1.653   1.320                       C
HETATM    3  C           0     -10.047  -1.559   1.098                       C
HETATM    4  C           0      -9.544  -1.108  -0.126                       C
HETATM    5  C           0      -9.145  -1.861   2.122                       C
HETATM    6  C           0      -8.175  -0.950  -0.320                       C
HETATM    7  C           0      -7.772  -1.702   1.930                       C
HETATM    8  C           0      -7.282  -1.241   0.710                       C
HETATM    9  H           0     -13.220  -0.336   1.836                       H
HETATM   10  H           0     -12.029  -2.031   0.411                       H
HETATM   11  H           0     -11.757  -2.362   2.128                       H
HETATM   12  H           0     -10.233  -0.878  -0.932                       H
HETATM   13  H           0      -9.523  -2.210   3.078                       H
HETATM   14  H           0      -7.790  -0.609  -1.271                       H
HETATM   15  H           0      -7.085  -1.927   2.738                       H
HETATM   16  H           0      -6.219  -1.110   0.549                       H
HETATM   17  C           0      -2.360   5.133   6.085                       C
HETATM   18  C           0      -3.087   3.855   5.618                       C
HETATM   19  C           0      -3.158   3.713   4.081                       C
HETATM   20  C           0      -1.774   3.438   3.469                       C
HETATM   21  C           0      -4.114   2.574   3.680                       C
HETATM   22  H           0      -1.317   5.134   5.753                       H
HETATM   23  H           0      -4.110   3.866   6.016                       H
HETATM   24  H           0      -2.586   2.968   6.029                       H
HETATM   25  H           0      -3.545   4.652   3.668                       H
HETATM   26  H           0      -1.849   3.373   2.379                       H
HETATM   27  H           0      -1.064   4.234   3.712                       H
HETATM   28  H           0      -1.383   2.479   3.826                       H
HETATM   29  H           0      -4.206   2.527   2.590                       H
HETATM   30  H           0      -3.716   1.614   4.032                       H
HETATM   31  H           0      -5.112   2.724   4.108                       H
HETATM   32  C           0      -0.208   7.666   1.883                       C
HETATM   33  C           0       0.613   6.428   2.278                       C
HETATM   34  C           0       1.550   6.039   1.130                       C
HETATM   35  S           0       2.642   4.615   1.473                       S
HETATM   36  C           0       1.397   3.341   1.860                       C
HETATM   37  H           0      -0.754   7.477   0.955                       H
HETATM   38  H           0      -0.070   5.598   2.478                       H
HETATM   39  H           0       1.195   6.619   3.187                       H
HETATM   40  H           0       2.223   6.871   0.893                       H
HETATM   41  H           0       0.948   5.825   0.242                       H
HETATM   42  H           0       0.534   3.433   1.197                       H
HETATM   43  H           0       1.849   2.359   1.705                       H
HETATM   44  H           0       1.052   3.412   2.892                       H
HETATM   45  C           0      -3.689   6.854   0.417                       C
HETATM   46  C           0      -2.949   5.639   0.997                       C
HETATM   47  C           0      -1.922   5.105   0.001                       C
HETATM   48  C           0      -2.567   4.316  -1.161                       C
HETATM   49  O           0      -3.638   3.680  -0.917                       O
HETATM   50  O           0      -1.910   4.330  -2.265                       O
HETATM   51  H           0      -3.663   4.831   1.184                       H
HETATM   52  H           0      -2.467   5.909   1.944                       H
HETATM   53  H           0      -1.247   4.395   0.494                       H
HETATM   54  H           0      -1.313   5.912  -0.415                       H
HETATM   55  C           0      -1.749   7.409  -4.285                       C
HETATM   56  C           0      -0.851   7.168  -3.059                       C
HETATM   57  H           0      -1.587   6.616  -5.024                       H
HETATM   58  H           0      -1.115   6.192  -2.636                       H
HETATM   59  H           0       0.207   7.158  -3.345                       H
HETATM   60  H           0      -1.004   7.946  -2.301                       H
HETATM   61  C           0      -2.570  -0.797  -5.239                       C
HETATM   62  C           0      -2.724   0.506  -6.045                       C
HETATM   63  C           0      -2.246   1.757  -5.277                       C
HETATM   64  C           0      -2.556   3.023  -6.098                       C
HETATM   65  C           0      -2.919   1.862  -3.904                       C
HETATM   66  H           0      -3.248  -0.807  -4.381                       H
HETATM   67  H           0      -3.784   0.643  -6.296                       H
HETATM   68  H           0      -2.170   0.427  -6.991                       H
HETATM   69  H           0      -1.157   1.687  -5.138                       H
HETATM   70  H           0      -2.234   3.917  -5.555                       H
HETATM   71  H           0      -2.067   2.996  -7.080                       H
HETATM   72  H           0      -3.639   3.100  -6.254                       H
HETATM   73  H           0      -2.632   2.781  -3.377                       H
HETATM   74  H           0      -4.009   1.858  -4.032                       H
HETATM   75  H           0      -2.660   1.015  -3.262                       H
HETATM   76  C           0       1.755  -3.066  -4.645                       C
HETATM   77  C           0       1.826  -3.372  -3.167                       C
HETATM   78  O           0       2.892  -3.110  -2.521                       O
HETATM   79  C           0       1.437  -1.570  -4.898                       C
HETATM   80  C           0       2.397  -0.572  -4.224                       C
HETATM   81  C           0       3.870  -0.845  -4.589                       C
HETATM   82  C           0       1.988   0.858  -4.611                       C
HETATM   83  H           0       2.727  -3.309  -5.081                       H
HETATM   84  H           0       0.418  -1.358  -4.558                       H
HETATM   85  H           0       1.455  -1.404  -5.982                       H
HETATM   86  H           0       2.304  -0.678  -3.142                       H
HETATM   87  H           0       4.001  -0.862  -5.677                       H
HETATM   88  H           0       4.496  -0.049  -4.168                       H
HETATM   89  H           0       4.168  -1.808  -4.157                       H
HETATM   90  H           0       2.096   1.017  -5.690                       H
HETATM   91  H           0       0.944   1.055  -4.347                       H
HETATM   92  H           0       2.600   1.605  -4.097                       H
HETATM   93  N           0       0.721  -3.884  -2.621                       N
HETATM   94  C           0       0.404  -4.082  -1.183                       C
HETATM   95  C           0       1.558  -4.497  -0.276                       C
HETATM   96  O           0       2.522  -3.399  -0.087                       O
HETATM   97  H           0      -0.079  -3.999  -3.235                       H
HETATM   98  H           0      -0.375  -4.844  -1.119                       H
HETATM   99  H           0       2.079  -5.382  -0.655                       H
HETATM  100  H           0       1.123  -4.711   0.702                       H
HETATM  101  H           0       2.811  -3.160  -1.065                       H
HETATM  102  C           0       8.152  -5.965   0.579                       C
HETATM  103  C           0       6.885  -6.383  -0.195                       C
HETATM  104  C           0       6.078  -5.182  -0.731                       C
HETATM  105  C           0       6.942  -4.277  -1.634                       C
HETATM  106  C           0       6.073  -3.362  -2.494                       C
HETATM  107  N           0       6.977  -2.334  -3.197                       N
HETATM  108  H           0       8.646  -6.841   1.008                       H
HETATM  109  H           0       6.238  -6.968   0.466                       H
HETATM  110  H           0       7.168  -7.031  -1.034                       H
HETATM  111  H           0       5.677  -4.600   0.108                       H
HETATM  112  H           0       5.224  -5.561  -1.309                       H
HETATM  113  H           0       7.575  -4.900  -2.279                       H
HETATM  114  H           0       7.595  -3.653  -1.013                       H
HETATM  115  H           0       5.369  -2.785  -1.898                       H
HETATM  116  H           0       5.515  -3.898  -3.261                       H
HETATM  117  H           0       6.401  -1.563  -3.568                       H
HETATM  118  H           0       7.652  -1.935  -2.479                       H
HETATM  119  H           0       7.503  -2.774  -3.961                       H
HETATM  120  C           0       9.825   2.570   5.132                       C
HETATM  121  C           0       8.802   1.746   4.319                       C
HETATM  122  C           0       9.338   1.393   2.917                       C
HETATM  123  S           0       8.137   0.446   1.903                       S
HETATM  124  C           0       6.952   1.775   1.511                       C
HETATM  125  H           0       7.876   2.321   4.222                       H
HETATM  126  H           0       8.560   0.819   4.848                       H
HETATM  127  H           0      10.226   0.759   3.007                       H
HETATM  128  H           0       9.619   2.299   2.371                       H
HETATM  129  H           0       6.578   2.235   2.428                       H
HETATM  130  H           0       7.417   2.532   0.876                       H
HETATM  131  H           0       6.110   1.329   0.979                       H
HETATM  132  C           0       3.163  -2.214   7.856                       C
HETATM  133  C           0       2.465  -0.882   7.535                       C
HETATM  134  C           0       2.123  -0.764   6.038                       C
HETATM  135  C           0       1.026  -1.735   5.601                       C
HETATM  136  N           0       0.808  -1.684   4.172                       N
HETATM  137  C           0       1.619  -2.231   3.275                       C
HETATM  138  N           0       2.451  -3.245   3.577                       N
HETATM  139  N           0       1.604  -1.742   2.029                       N
HETATM  140  H           0       2.500  -3.068   7.683                       H
HETATM  141  H           0       3.124  -0.053   7.814                       H
HETATM  142  H           0       1.550  -0.784   8.132                       H
HETATM  143  H           0       3.031  -0.959   5.449                       H
HETATM  144  H           0       1.795   0.255   5.799                       H
HETATM  145  H           0       0.080  -1.468   6.080                       H
HETATM  146  H           0       1.245  -2.759   5.927                       H
HETATM  147  H           0       0.098  -0.975   3.803                       H
HETATM  148  H           0       2.426  -3.647   4.497                       H
HETATM  149  H           0       3.223  -3.486   2.939                       H
HETATM  150  H           0       1.044  -0.870   1.904                       H
HETATM  151  H           0       1.874  -2.326   1.237                       H
HETATM  152  C           0      -8.212  -4.455  -0.527                       C
HETATM  153  C           0      -6.697  -4.788  -0.506                       C
HETATM  154  O           0      -5.980  -4.723  -1.533                       O
HETATM  155  C           0      -8.683  -4.041  -1.921                       C
HETATM  156  H           0      -8.753  -5.341  -0.172                       H
HETATM  157  H           0      -9.741  -3.771  -1.884                       H
HETATM  158  H           0      -8.113  -3.177  -2.269                       H
HETATM  159  H           0      -8.546  -4.856  -2.636                       H
HETATM  160  N           0      -6.173  -5.178   0.690                       N
HETATM  161  C           0      -4.776  -5.671   0.897                       C
HETATM  162  C           0      -4.259  -5.300   2.296                       C
HETATM  163  C           0      -3.767  -3.860   2.380                       C
HETATM  164  C           0      -2.352  -3.700   1.832                       C
HETATM  165  N           0      -1.699  -2.586   2.239                       N
HETATM  166  O           0      -1.837  -4.530   1.086                       O
HETATM  167  H           0      -6.794  -5.212   1.490                       H
HETATM  168  H           0      -4.147  -5.230   0.125                       H
HETATM  169  H           0      -3.434  -5.977   2.537                       H
HETATM  170  H           0      -5.053  -5.476   3.034                       H
HETATM  171  H           0      -3.791  -3.490   3.412                       H
HETATM  172  H           0      -4.426  -3.202   1.797                       H
HETATM  173  H           0      -2.183  -1.836   2.711                       H
HETATM  174  H           0      -0.943  -2.266   1.645                       H
HETATM  175  N           0       2.643   2.158  -1.414                       N
HETATM  176  N           0      -0.916   2.139  -0.639                       N
HETATM  177  N           0       0.599   0.490  -0.774                       N
HETATM  178  C           0       6.874  -0.497  -0.983                       C
HETATM  179  C           0       5.931  -1.132  -0.189                       C
HETATM  180  C           0       4.626  -0.661  -0.190                       C
HETATM  181  C           0       4.256   0.419  -1.000                       C
HETATM  182  C           0       5.235   1.079  -1.753                       C
HETATM  183  C           0       6.543   0.614  -1.748                       C
HETATM  184  C           0       2.862   0.861  -1.055                       C
HETATM  185  C           0       1.416   2.643  -1.400                       C
HETATM  186  C           0       1.173   4.051  -1.849                       C
HETATM  187  C           0       1.517   4.163  -3.325                       C
HETATM  188  C           0       0.491   4.062  -4.268                       C
HETATM  189  C           0       0.798   4.080  -5.627                       C
HETATM  190  C           0       2.120   4.206  -6.050                       C
HETATM  191  C           0       3.142   4.325  -5.109                       C
HETATM  192  C           0       2.840   4.301  -3.750                       C
HETATM  193  C           0       0.349   1.830  -0.963                       C
HETATM  194  C           0      -1.506   1.031  -0.235                       C
HETATM  195  C           0      -0.591  -0.119  -0.343                       C
HETATM  196  C           0       1.852  -0.022  -0.802                       C
HETATM  197  C           0      -2.883   1.012   0.326                       C
HETATM  198  C           0      -3.774   0.100  -0.482                       C
HETATM  199  C           0      -3.713  -1.284  -0.329                       C
HETATM  200  C           0      -4.461  -2.132  -1.130                       C
HETATM  201  C           0      -5.314  -1.606  -2.105                       C
HETATM  202  C           0      -5.371  -0.217  -2.270                       C
HETATM  203  C           0      -4.611   0.630  -1.470                       C
HETATM  204  O           0       8.157  -1.077  -1.143                       O
HETATM  205  O           0      -0.668  -1.329  -0.135                       O
HETATM  206  O           0      -6.097  -2.411  -2.898                       O
HETATM  207  H           0       8.739  -0.838  -0.374                       H
HETATM  208  H           0       6.207  -1.996   0.402                       H
HETATM  209  H           0       3.880  -1.123   0.444                       H
HETATM  210  H           0       4.940   1.943  -2.335                       H
HETATM  211  H           0       7.313   1.103  -2.332                       H
HETATM  212  H           0       1.817   4.707  -1.255                       H
HETATM  213  H           0       0.108   4.302  -1.730                       H
HETATM  214  H           0      -0.532   3.996  -3.905                       H
HETATM  215  H           0       0.001   4.003  -6.355                       H
HETATM  216  H           0       2.352   4.227  -7.109                       H
HETATM  217  H           0       4.169   4.444  -5.435                       H
HETATM  218  H           0       3.626   4.388  -3.008                       H
HETATM  219  H           0       1.952  -1.088  -0.646                       H
HETATM  220  H           0      -3.252   2.044   0.271                       H
HETATM  221  H           0      -2.808   0.684   1.372                       H
HETATM  222  H           0      -3.035  -1.701   0.401                       H
HETATM  223  H           0      -4.397  -3.203  -1.008                       H
HETATM  224  H           0      -6.051  -3.361  -2.565                       H
HETATM  225  H           0      -6.012   0.183  -3.046                       H
HETATM  226  H           0      -4.608   1.710  -1.607                       H
HETATM  227  O           0      -0.806   0.111   3.118                       O
HETATM  228  O           0       0.003   0.486   2.149                       O
HETATM  229  O           0       4.441  -3.464   1.662                       O
HETATM  230  H           0       3.733  -3.490   0.917                       H
HETATM  231  H           0       4.670  -2.521   1.831                       H
HETATM  232  H           0     -11.670   0.111   2.593                       H
HETATM  233  H           0     -11.940   0.444   0.874                       H
HETATM  234  H           0      -2.851   6.019   5.666                       H
HETATM  235  H           0      -2.372   5.214   7.177                       H
HETATM  236  H           0       4.054  -2.335   7.229                       H
HETATM  237  H           0       3.477  -2.248   8.904                       H
HETATM  238  H           0      10.757   2.010   5.262                       H
HETATM  239  H           0      10.054   3.511   4.622                       H
HETATM  240  H           0       9.423   2.804   6.122                       H
HETATM  241  H           0      -2.983   7.656   0.172                       H
HETATM  242  H           0      -4.202   6.551  -0.501                       H
HETATM  243  H           0      -4.433   7.247   1.120                       H
HETATM  244  H           0      -0.939   7.915   2.659                       H
HETATM  245  H           0       0.447   8.531   1.730                       H
HETATM  246  H           0      -2.804   7.381  -3.993                       H
HETATM  247  H           0      -1.544   8.374  -4.763                       H
HETATM  248  H           0      -8.387  -3.643   0.186                       H
HETATM  249  H           0      -2.789  -1.672  -5.862                       H
HETATM  250  H           0      -1.544  -0.886  -4.862                       H
HETATM  251  H           0      -0.019  -3.152  -0.793                       H
HETATM  252  H           0       0.998  -3.684  -5.136                       H
HETATM  253  H           0       8.870  -5.462  -0.077                       H
HETATM  254  H           0       7.889  -5.283   1.395                       H
HETATM  255  H           0      -4.766  -6.759   0.768                       H
END
