# Supplementary material for: A Structural Model of Truncated Gaussia princeps Luciferase Elucidating the Crucial Catalytic Function of No.76 Arginine towards Coelenterazine Oxidation
Source: PLoS Comput Biol. 2025 Jan 21;21(1):e1012722. doi: 10.1371/journal.pcbi.1012722 (PMC11750096; doi:10.1371/journal.pcbi.1012722)
Supplement: S1 Supplemental Structures — Intact_GLuc_AF2.pdb. Docked_complex.pdb. Docked_complex_2nd.pdb. Docked_complex_3rd.pdb. Active_cluster_React.pdb. (ZIP) [file pcbi.1012722.s015.zip › Supplemental_Structures/Docked_complex.pdb]

ATOM      1  N   LYS     1      52.720  54.490  35.730  1.00  0.00      _7_8 N  
ATOM      2  CA  LYS     1      51.830  53.440  36.320  1.00  0.00      _7_8 C  
ATOM      3  C   LYS     1      51.640  52.340  35.270  1.00  0.00      _7_8 C  
ATOM      4  O   LYS     1      51.600  52.600  34.050  1.00  0.00      _7_8 O  
ATOM      5  CB  LYS     1      50.510  54.000  36.840  1.00  0.00      _7_8 C  
ATOM      6  CG  LYS     1      49.510  54.600  35.850  1.00  0.00      _7_8 C  
ATOM      7  CD  LYS     1      48.710  55.840  36.410  1.00  0.00      _7_8 C  
ATOM      8  CE  LYS     1      47.510  56.110  35.520  1.00  0.00      _7_8 C  
ATOM      9  NZ  LYS     1      48.010  56.640  34.190  1.00  0.00      _7_8 N  
ATOM     10  HA  LYS     1      52.410  52.930  37.090  1.00  0.00      _7_8 H  
ATOM     11  HB1 LYS     1      50.760  54.740  37.600  1.00  0.00      _7_8 H  
ATOM     12  HB2 LYS     1      50.030  53.180  37.380  1.00  0.00      _7_8 H  
ATOM     13  HG1 LYS     1      48.810  53.820  35.540  1.00  0.00      _7_8 H  
ATOM     14  HG2 LYS     1      50.020  55.020  34.980  1.00  0.00      _7_8 H  
ATOM     15  HD1 LYS     1      49.450  56.650  36.430  1.00  0.00      _7_8 H  
ATOM     16  HD2 LYS     1      48.340  55.550  37.390  1.00  0.00      _7_8 H  
ATOM     17  HE1 LYS     1      46.730  56.660  36.040  1.00  0.00      _7_8 H  
ATOM     18  HE2 LYS     1      46.990  55.150  35.390  1.00  0.00      _7_8 H  
ATOM     19  HZ1 LYS     1      47.290  57.030  33.620  1.00  0.00      _7_8 H  
ATOM     20  HZ2 LYS     1      48.690  57.380  34.350  1.00  0.00      _7_8 H  
ATOM     21  HZ3 LYS     1      48.440  55.910  33.660  1.00  0.00      _7_8 H  
ATOM     22  H1  LYS     1      52.170  54.980  35.030  1.00  0.00      _7_8 H  
ATOM     23  H2  LYS     1      52.920  55.210  36.400  1.00  0.00      _7_8 H  
ATOM     24  H3  LYS     1      53.570  54.150  35.310  1.00  0.00      _7_8 H  
ATOM     25  N   PRO     2      51.270  51.040  35.680  1.00  0.00      _7_8 N  
ATOM     26  CA  PRO     2      50.900  49.900  34.820  1.00  0.00      _7_8 C  
ATOM     27  C   PRO     2      49.670  50.140  33.970  1.00  0.00      _7_8 C  
ATOM     28  O   PRO     2      49.060  51.180  34.210  1.00  0.00      _7_8 O  
ATOM     29  CB  PRO     2      50.920  48.630  35.710  1.00  0.00      _7_8 C  
ATOM     30  CG  PRO     2      52.030  48.990  36.690  1.00  0.00      _7_8 C  
ATOM     31  CD  PRO     2      51.840  50.480  36.910  1.00  0.00      _7_8 C  
ATOM     32  HA  PRO     2      51.680  49.760  34.060  1.00  0.00      _7_8 H  
ATOM     33  HB1 PRO     2      49.980  48.520  36.250  1.00  0.00      _7_8 H  
ATOM     34  HB2 PRO     2      51.000  47.730  35.110  1.00  0.00      _7_8 H  
ATOM     35  HG1 PRO     2      51.800  48.560  37.670  1.00  0.00      _7_8 H  
ATOM     36  HG2 PRO     2      52.980  48.680  36.250  1.00  0.00      _7_8 H  
ATOM     37  HD1 PRO     2      51.130  50.510  37.740  1.00  0.00      _7_8 H  
ATOM     38  HD2 PRO     2      52.750  51.000  37.200  1.00  0.00      _7_8 H  
ATOM     39  N   THR     3      49.220  49.100  33.230  1.00  0.00      _7_8 N  
ATOM     40  CA  THR     3      48.060  49.170  32.280  1.00  0.00      _7_8 C  
ATOM     41  C   THR     3      46.740  49.300  33.090  1.00  0.00      _7_8 C  
ATOM     42  O   THR     3      46.050  50.300  32.810  1.00  0.00      _7_8 O  
ATOM     43  CB  THR     3      48.140  47.890  31.340  1.00  0.00      _7_8 C  
ATOM     44  CG2 THR     3      46.860  47.940  30.500  1.00  0.00      _7_8 C  
ATOM     45  OG1 THR     3      49.250  47.900  30.400  1.00  0.00      _7_8 O  
ATOM     46  H   THR     3      49.760  48.260  33.110  1.00  0.00      _7_8 H  
ATOM     47  HA  THR     3      48.170  50.110  31.740  1.00  0.00      _7_8 H  
ATOM     48  HB  THR     3      48.120  46.950  31.890  1.00  0.00      _7_8 H  
ATOM     49  HG1 THR     3      49.930  48.550  30.600  1.00  0.00      _7_8 H  
ATOM     50 1HG2 THR     3      45.960  47.920  31.100  1.00  0.00      _7_8 H  
ATOM     51 2HG2 THR     3      46.720  48.890  30.000  1.00  0.00      _7_8 H  
ATOM     52 3HG2 THR     3      46.850  47.080  29.810  1.00  0.00      _7_8 H  
ATOM     53  N   GLU     4      46.510  48.410  34.050  1.00  0.00      _7_8 N  
ATOM     54  CA  GLU     4      45.210  48.450  34.840  1.00  0.00      _7_8 C  
ATOM     55  C   GLU     4      45.040  49.440  36.060  1.00  0.00      _7_8 C  
ATOM     56  O   GLU     4      43.950  49.540  36.650  1.00  0.00      _7_8 O  
ATOM     57  CB  GLU     4      44.910  47.000  35.290  1.00  0.00      _7_8 C  
ATOM     58  CG  GLU     4      44.490  46.100  34.060  1.00  0.00      _7_8 C  
ATOM     59  CD  GLU     4      45.690  45.540  33.260  1.00  0.00      _7_8 C  
ATOM     60  OE1 GLU     4      46.810  45.380  33.760  1.00  0.00      _7_8 O  
ATOM     61  OE2 GLU     4      45.480  45.250  32.070  1.00  0.00      _7_8 O  
ATOM     62  H   GLU     4      47.140  47.640  34.210  1.00  0.00      _7_8 H  
ATOM     63  HA  GLU     4      44.490  48.690  34.060  1.00  0.00      _7_8 H  
ATOM     64  HB1 GLU     4      44.030  47.060  35.910  1.00  0.00      _7_8 H  
ATOM     65  HB2 GLU     4      45.770  46.530  35.770  1.00  0.00      _7_8 H  
ATOM     66  HG1 GLU     4      43.870  46.720  33.430  1.00  0.00      _7_8 H  
ATOM     67  HG2 GLU     4      43.930  45.250  34.470  1.00  0.00      _7_8 H  
ATOM     68  N   ASN     5      46.090  50.130  36.380  1.00  0.00      _7_8 N  
ATOM     69  CA  ASN     5      45.980  51.350  37.280  1.00  0.00      _7_8 C  
ATOM     70  C   ASN     5      45.170  52.520  36.580  1.00  0.00      _7_8 C  
ATOM     71  O   ASN     5      45.410  53.670  36.960  1.00  0.00      _7_8 O  
ATOM     72  CB  ASN     5      47.390  51.870  37.560  1.00  0.00      _7_8 C  
ATOM     73  CG  ASN     5      48.220  51.000  38.470  1.00  0.00      _7_8 C  
ATOM     74  ND2 ASN     5      48.800  51.410  39.540  1.00  0.00      _7_8 N  
ATOM     75  OD1 ASN     5      48.560  49.890  38.040  1.00  0.00      _7_8 O  
ATOM     76  H   ASN     5      47.010  49.780  36.170  1.00  0.00      _7_8 H  
ATOM     77  HA  ASN     5      45.410  51.030  38.150  1.00  0.00      _7_8 H  
ATOM     78  HB1 ASN     5      47.320  52.750  38.210  1.00  0.00      _7_8 H  
ATOM     79  HB2 ASN     5      47.830  51.990  36.560  1.00  0.00      _7_8 H  
ATOM     80 1HD2 ASN     5      48.420  52.180  40.070  1.00  0.00      _7_8 H  
ATOM     81 2HD2 ASN     5      49.430  50.780  40.020  1.00  0.00      _7_8 H  
ATOM     82  N   ASN     6      44.350  52.230  35.580  1.00  0.00      _7_8 N  
ATOM     83  CA  ASN     6      43.530  53.220  34.840  1.00  0.00      _7_8 C  
ATOM     84  C   ASN     6      42.130  52.830  34.980  1.00  0.00      _7_8 C  
ATOM     85  O   ASN     6      41.330  53.430  34.260  1.00  0.00      _7_8 O  
ATOM     86  CB  ASN     6      43.960  53.440  33.380  1.00  0.00      _7_8 C  
ATOM     87  CG  ASN     6      45.420  53.940  33.360  1.00  0.00      _7_8 C  
ATOM     88  ND2 ASN     6      46.390  53.080  33.030  1.00  0.00      _7_8 N  
ATOM     89  OD1 ASN     6      45.750  55.040  33.600  1.00  0.00      _7_8 O  
ATOM     90  H   ASN     6      44.270  51.250  35.340  1.00  0.00      _7_8 H  
ATOM     91  HA  ASN     6      43.690  54.120  35.430  1.00  0.00      _7_8 H  
ATOM     92  HB1 ASN     6      43.410  54.270  32.940  1.00  0.00      _7_8 H  
ATOM     93  HB2 ASN     6      43.760  52.540  32.800  1.00  0.00      _7_8 H  
ATOM     94 1HD2 ASN     6      46.230  52.090  32.920  1.00  0.00      _7_8 H  
ATOM     95 2HD2 ASN     6      47.290  53.540  33.060  1.00  0.00      _7_8 H  
ATOM     96  N   GLU     7      41.790  51.990  35.950  1.00  0.00      _7_8 N  
ATOM     97  CA  GLU     7      40.410  51.500  36.180  1.00  0.00      _7_8 C  
ATOM     98  C   GLU     7      39.880  52.140  37.480  1.00  0.00      _7_8 C  
ATOM     99  O   GLU     7      40.650  52.590  38.330  1.00  0.00      _7_8 O  
ATOM    100  CB  GLU     7      40.220  50.020  36.120  1.00  0.00      _7_8 C  
ATOM    101  CG  GLU     7      40.390  49.620  34.650  1.00  0.00      _7_8 C  
ATOM    102  CD  GLU     7      39.340  50.120  33.650  1.00  0.00      _7_8 C  
ATOM    103  OE1 GLU     7      38.420  50.960  33.930  1.00  0.00      _7_8 O  
ATOM    104  OE2 GLU     7      39.290  49.610  32.510  1.00  0.00      _7_8 O  
ATOM    105  H   GLU     7      42.490  51.370  36.340  1.00  0.00      _7_8 H  
ATOM    106  HA  GLU     7      39.710  51.920  35.460  1.00  0.00      _7_8 H  
ATOM    107  HB1 GLU     7      39.190  49.730  36.330  1.00  0.00      _7_8 H  
ATOM    108  HB2 GLU     7      40.890  49.600  36.860  1.00  0.00      _7_8 H  
ATOM    109  HG1 GLU     7      40.440  48.530  34.560  1.00  0.00      _7_8 H  
ATOM    110  HG2 GLU     7      41.350  50.000  34.310  1.00  0.00      _7_8 H  
ATOM    111  N   ASP     8      38.550  52.330  37.650  1.00  0.00      _7_8 N  
ATOM    112  CA  ASP     8      37.900  52.960  38.770  1.00  0.00      _7_8 C  
ATOM    113  C   ASP     8      37.800  52.060  39.990  1.00  0.00      _7_8 C  
ATOM    114  O   ASP     8      37.550  52.480  41.130  1.00  0.00      _7_8 O  
ATOM    115  CB  ASP     8      36.540  53.630  38.370  1.00  0.00      _7_8 C  
ATOM    116  CG  ASP     8      35.440  52.580  38.050  1.00  0.00      _7_8 C  
ATOM    117  OD1 ASP     8      35.610  51.710  37.140  1.00  0.00      _7_8 O  
ATOM    118  OD2 ASP     8      34.370  52.630  38.690  1.00  0.00      _7_8 O  
ATOM    119  H   ASP     8      37.990  52.110  36.840  1.00  0.00      _7_8 H  
ATOM    120  HA  ASP     8      38.510  53.810  39.080  1.00  0.00      _7_8 H  
ATOM    121  HB1 ASP     8      36.730  54.260  37.500  1.00  0.00      _7_8 H  
ATOM    122  HB2 ASP     8      36.200  54.130  39.270  1.00  0.00      _7_8 H  
ATOM    123  N   PHE     9      38.080  50.790  39.770  1.00  0.00      _7_8 N  
ATOM    124  CA  PHE     9      37.960  49.720  40.860  1.00  0.00      _7_8 C  
ATOM    125  C   PHE     9      39.150  48.730  40.740  1.00  0.00      _7_8 C  
ATOM    126  O   PHE     9      39.640  48.530  39.660  1.00  0.00      _7_8 O  
ATOM    127  CB  PHE     9      36.560  49.110  40.740  1.00  0.00      _7_8 C  
ATOM    128  CG  PHE     9      36.450  47.950  39.740  1.00  0.00      _7_8 C  
ATOM    129  CD1 PHE     9      36.520  48.230  38.340  1.00  0.00      _7_8 C  
ATOM    130  CD2 PHE     9      36.560  46.640  40.230  1.00  0.00      _7_8 C  
ATOM    131  CE1 PHE     9      36.510  47.180  37.380  1.00  0.00      _7_8 C  
ATOM    132  CE2 PHE     9      36.540  45.560  39.290  1.00  0.00      _7_8 C  
ATOM    133  CZ  PHE     9      36.520  45.840  37.870  1.00  0.00      _7_8 C  
ATOM    134  H   PHE     9      38.250  50.510  38.810  1.00  0.00      _7_8 H  
ATOM    135  HA  PHE     9      38.030  50.230  41.820  1.00  0.00      _7_8 H  
ATOM    136  HB1 PHE     9      35.830  49.890  40.510  1.00  0.00      _7_8 H  
ATOM    137  HB2 PHE     9      36.270  48.730  41.720  1.00  0.00      _7_8 H  
ATOM    138  HD1 PHE     9      36.540  49.250  37.990  1.00  0.00      _7_8 H  
ATOM    139  HD2 PHE     9      36.690  46.390  41.270  1.00  0.00      _7_8 H  
ATOM    140  HE1 PHE     9      36.540  47.420  36.330  1.00  0.00      _7_8 H  
ATOM    141  HE2 PHE     9      36.660  44.550  39.660  1.00  0.00      _7_8 H  
ATOM    142  HZ  PHE     9      36.620  44.980  37.230  1.00  0.00      _7_8 H  
ATOM    143  N   ASN    10      39.460  48.030  41.810  1.00  0.00      _7_8 N  
ATOM    144  CA  ASN    10      40.750  47.300  41.940  1.00  0.00      _7_8 C  
ATOM    145  C   ASN    10      40.860  45.950  41.170  1.00  0.00      _7_8 C  
ATOM    146  O   ASN    10      40.970  44.840  41.700  1.00  0.00      _7_8 O  
ATOM    147  CB  ASN    10      40.960  47.100  43.440  1.00  0.00      _7_8 C  
ATOM    148  CG  ASN    10      41.510  48.320  44.170  1.00  0.00      _7_8 C  
ATOM    149  ND2 ASN    10      42.280  48.100  45.220  1.00  0.00      _7_8 N  
ATOM    150  OD1 ASN    10      41.160  49.470  43.960  1.00  0.00      _7_8 O  
ATOM    151  H   ASN    10      39.010  48.280  42.670  1.00  0.00      _7_8 H  
ATOM    152  HA  ASN    10      41.540  47.930  41.540  1.00  0.00      _7_8 H  
ATOM    153  HB1 ASN    10      41.650  46.280  43.640  1.00  0.00      _7_8 H  
ATOM    154  HB2 ASN    10      39.990  46.760  43.820  1.00  0.00      _7_8 H  
ATOM    155 1HD2 ASN    10      42.710  47.180  45.230  1.00  0.00      _7_8 H  
ATOM    156 2HD2 ASN    10      42.660  48.870  45.750  1.00  0.00      _7_8 H  
ATOM    157  N   ILE    11      40.680  46.000  39.870  1.00  0.00      _7_8 N  
ATOM    158  CA  ILE    11      40.420  44.880  38.960  1.00  0.00      _7_8 C  
ATOM    159  C   ILE    11      41.440  43.740  39.070  1.00  0.00      _7_8 C  
ATOM    160  O   ILE    11      40.930  42.590  39.050  1.00  0.00      _7_8 O  
ATOM    161  CB  ILE    11      40.310  45.400  37.520  1.00  0.00      _7_8 C  
ATOM    162  CG1 ILE    11      39.980  44.220  36.590  1.00  0.00      _7_8 C  
ATOM    163  CG2 ILE    11      41.560  46.120  37.010  1.00  0.00      _7_8 C  
ATOM    164  CD  ILE    11      39.750  44.450  35.090  1.00  0.00      _7_8 C  
ATOM    165  H   ILE    11      40.500  46.840  39.340  1.00  0.00      _7_8 H  
ATOM    166  HA  ILE    11      39.470  44.410  39.210  1.00  0.00      _7_8 H  
ATOM    167  HB  ILE    11      39.570  46.200  37.480  1.00  0.00      _7_8 H  
ATOM    168 1HG1 ILE    11      39.000  43.830  36.860  1.00  0.00      _7_8 H  
ATOM    169 2HG1 ILE    11      40.700  43.420  36.750  1.00  0.00      _7_8 H  
ATOM    170 1HG2 ILE    11      41.770  46.980  37.650  1.00  0.00      _7_8 H  
ATOM    171 2HG2 ILE    11      42.530  45.610  37.070  1.00  0.00      _7_8 H  
ATOM    172 3HG2 ILE    11      41.470  46.490  35.990  1.00  0.00      _7_8 H  
ATOM    173  HD1 ILE    11      39.470  43.530  34.570  1.00  0.00      _7_8 H  
ATOM    174  HD2 ILE    11      38.920  45.140  35.000  1.00  0.00      _7_8 H  
ATOM    175  HD3 ILE    11      40.680  44.920  34.780  1.00  0.00      _7_8 H  
ATOM    176  N   VAL    12      42.720  43.890  39.340  1.00  0.00      _7_8 N  
ATOM    177  CA  VAL    12      43.670  42.760  39.600  1.00  0.00      _7_8 C  
ATOM    178  C   VAL    12      43.490  42.000  40.920  1.00  0.00      _7_8 C  
ATOM    179  O   VAL    12      43.550  40.750  40.900  1.00  0.00      _7_8 O  
ATOM    180  CB  VAL    12      45.060  43.310  39.500  1.00  0.00      _7_8 C  
ATOM    181  CG1 VAL    12      46.170  42.340  39.930  1.00  0.00      _7_8 C  
ATOM    182  CG2 VAL    12      45.370  43.790  38.110  1.00  0.00      _7_8 C  
ATOM    183  H   VAL    12      43.030  44.850  39.390  1.00  0.00      _7_8 H  
ATOM    184  HA  VAL    12      43.440  41.990  38.870  1.00  0.00      _7_8 H  
ATOM    185  HB  VAL    12      45.210  44.210  40.090  1.00  0.00      _7_8 H  
ATOM    186 1HG1 VAL    12      46.110  42.230  41.010  1.00  0.00      _7_8 H  
ATOM    187 2HG1 VAL    12      46.030  41.470  39.300  1.00  0.00      _7_8 H  
ATOM    188 3HG1 VAL    12      47.160  42.680  39.610  1.00  0.00      _7_8 H  
ATOM    189 1HG2 VAL    12      44.630  44.530  37.810  1.00  0.00      _7_8 H  
ATOM    190 2HG2 VAL    12      46.340  44.300  38.070  1.00  0.00      _7_8 H  
ATOM    191 3HG2 VAL    12      45.490  43.030  37.340  1.00  0.00      _7_8 H  
ATOM    192  N   ALA    13      43.230  42.730  42.000  1.00  0.00      _7_8 N  
ATOM    193  CA  ALA    13      42.650  42.180  43.230  1.00  0.00      _7_8 C  
ATOM    194  C   ALA    13      41.450  41.320  42.930  1.00  0.00      _7_8 C  
ATOM    195  O   ALA    13      41.380  40.210  43.380  1.00  0.00      _7_8 O  
ATOM    196  CB  ALA    13      42.310  43.370  44.170  1.00  0.00      _7_8 C  
ATOM    197  H   ALA    13      43.390  43.720  41.920  1.00  0.00      _7_8 H  
ATOM    198  HA  ALA    13      43.360  41.550  43.790  1.00  0.00      _7_8 H  
ATOM    199  HB1 ALA    13      42.380  42.920  45.160  1.00  0.00      _7_8 H  
ATOM    200  HB2 ALA    13      43.050  44.170  44.110  1.00  0.00      _7_8 H  
ATOM    201  HB3 ALA    13      41.380  43.880  43.910  1.00  0.00      _7_8 H  
ATOM    202  N   VAL    14      40.450  41.910  42.290  1.00  0.00      _7_8 N  
ATOM    203  CA  VAL    14      39.160  41.260  41.940  1.00  0.00      _7_8 C  
ATOM    204  C   VAL    14      39.370  39.970  41.060  1.00  0.00      _7_8 C  
ATOM    205  O   VAL    14      38.810  38.860  41.400  1.00  0.00      _7_8 O  
ATOM    206  CB  VAL    14      38.310  42.320  41.290  1.00  0.00      _7_8 C  
ATOM    207  CG1 VAL    14      37.080  41.650  40.660  1.00  0.00      _7_8 C  
ATOM    208  CG2 VAL    14      37.740  43.290  42.350  1.00  0.00      _7_8 C  
ATOM    209  H   VAL    14      40.490  42.900  42.070  1.00  0.00      _7_8 H  
ATOM    210  HA  VAL    14      38.780  40.910  42.900  1.00  0.00      _7_8 H  
ATOM    211  HB  VAL    14      38.840  42.850  40.500  1.00  0.00      _7_8 H  
ATOM    212 1HG1 VAL    14      36.400  42.410  40.280  1.00  0.00      _7_8 H  
ATOM    213 2HG1 VAL    14      37.280  40.930  39.860  1.00  0.00      _7_8 H  
ATOM    214 3HG1 VAL    14      36.520  41.120  41.440  1.00  0.00      _7_8 H  
ATOM    215 1HG2 VAL    14      37.300  42.790  43.210  1.00  0.00      _7_8 H  
ATOM    216 2HG2 VAL    14      38.500  44.010  42.650  1.00  0.00      _7_8 H  
ATOM    217 3HG2 VAL    14      37.000  44.010  42.010  1.00  0.00      _7_8 H  
ATOM    218  N   ALA    15      40.290  40.040  40.070  1.00  0.00      _7_8 N  
ATOM    219  CA  ALA    15      40.610  38.790  39.350  1.00  0.00      _7_8 C  
ATOM    220  C   ALA    15      41.280  37.700  40.170  1.00  0.00      _7_8 C  
ATOM    221  O   ALA    15      41.010  36.530  40.010  1.00  0.00      _7_8 O  
ATOM    222  CB  ALA    15      41.560  39.090  38.160  1.00  0.00      _7_8 C  
ATOM    223  H   ALA    15      40.820  40.870  39.850  1.00  0.00      _7_8 H  
ATOM    224  HA  ALA    15      39.730  38.320  38.900  1.00  0.00      _7_8 H  
ATOM    225  HB1 ALA    15      41.050  39.850  37.560  1.00  0.00      _7_8 H  
ATOM    226  HB2 ALA    15      42.530  39.500  38.460  1.00  0.00      _7_8 H  
ATOM    227  HB3 ALA    15      41.700  38.250  37.480  1.00  0.00      _7_8 H  
ATOM    228  N   SER    16      42.160  38.110  41.090  1.00  0.00      _7_8 N  
ATOM    229  CA  SER    16      42.900  37.230  42.000  1.00  0.00      _7_8 C  
ATOM    230  C   SER    16      41.920  36.680  43.060  1.00  0.00      _7_8 C  
ATOM    231  O   SER    16      42.010  35.510  43.340  1.00  0.00      _7_8 O  
ATOM    232  CB  SER    16      44.200  37.890  42.540  1.00  0.00      _7_8 C  
ATOM    233  OG  SER    16      45.070  38.310  41.510  1.00  0.00      _7_8 O  
ATOM    234  H   SER    16      42.240  39.110  41.240  1.00  0.00      _7_8 H  
ATOM    235  HA  SER    16      43.270  36.350  41.480  1.00  0.00      _7_8 H  
ATOM    236  HB1 SER    16      44.680  37.200  43.230  1.00  0.00      _7_8 H  
ATOM    237  HB2 SER    16      43.980  38.750  43.180  1.00  0.00      _7_8 H  
ATOM    238  HG  SER    16      44.590  39.040  41.130  1.00  0.00      _7_8 H  
ATOM    239  N   ASN    17      40.960  37.480  43.590  1.00  0.00      _7_8 N  
ATOM    240  CA  ASN    17      40.200  36.960  44.660  1.00  0.00      _7_8 C  
ATOM    241  C   ASN    17      39.200  35.860  44.280  1.00  0.00      _7_8 C  
ATOM    242  O   ASN    17      38.960  34.880  44.960  1.00  0.00      _7_8 O  
ATOM    243  CB  ASN    17      39.510  38.210  45.250  1.00  0.00      _7_8 C  
ATOM    244  CG  ASN    17      38.890  37.990  46.630  1.00  0.00      _7_8 C  
ATOM    245  ND2 ASN    17      38.520  39.130  47.220  1.00  0.00      _7_8 N  
ATOM    246  OD1 ASN    17      38.810  36.930  47.200  1.00  0.00      _7_8 O  
ATOM    247  H   ASN    17      40.950  38.470  43.380  1.00  0.00      _7_8 H  
ATOM    248  HA  ASN    17      40.890  36.530  45.390  1.00  0.00      _7_8 H  
ATOM    249  HB1 ASN    17      38.750  38.630  44.590  1.00  0.00      _7_8 H  
ATOM    250  HB2 ASN    17      40.200  39.050  45.280  1.00  0.00      _7_8 H  
ATOM    251 1HD2 ASN    17      38.890  39.940  46.750  1.00  0.00      _7_8 H  
ATOM    252 2HD2 ASN    17      38.240  39.160  48.190  1.00  0.00      _7_8 H  
ATOM    253  N   PHE    18      38.530  36.050  43.120  1.00  0.00      _7_8 N  
ATOM    254  CA  PHE    18      37.450  35.160  42.550  1.00  0.00      _7_8 C  
ATOM    255  C   PHE    18      37.870  33.680  42.250  1.00  0.00      _7_8 C  
ATOM    256  O   PHE    18      38.150  33.340  41.100  1.00  0.00      _7_8 O  
ATOM    257  CB  PHE    18      36.920  35.930  41.280  1.00  0.00      _7_8 C  
ATOM    258  CG  PHE    18      35.730  36.820  41.490  1.00  0.00      _7_8 C  
ATOM    259  CD1 PHE    18      34.590  36.270  42.100  1.00  0.00      _7_8 C  
ATOM    260  CD2 PHE    18      35.700  38.100  40.900  1.00  0.00      _7_8 C  
ATOM    261  CE1 PHE    18      33.460  37.040  42.230  1.00  0.00      _7_8 C  
ATOM    262  CE2 PHE    18      34.520  38.850  40.970  1.00  0.00      _7_8 C  
ATOM    263  CZ  PHE    18      33.410  38.320  41.650  1.00  0.00      _7_8 C  
ATOM    264  H   PHE    18      38.550  36.990  42.750  1.00  0.00      _7_8 H  
ATOM    265  HA  PHE    18      36.650  35.070  43.280  1.00  0.00      _7_8 H  
ATOM    266  HB1 PHE    18      36.620  35.160  40.570  1.00  0.00      _7_8 H  
ATOM    267  HB2 PHE    18      37.810  36.410  40.850  1.00  0.00      _7_8 H  
ATOM    268  HD1 PHE    18      34.680  35.270  42.500  1.00  0.00      _7_8 H  
ATOM    269  HD2 PHE    18      36.600  38.460  40.430  1.00  0.00      _7_8 H  
ATOM    270  HE1 PHE    18      32.640  36.710  42.860  1.00  0.00      _7_8 H  
ATOM    271  HE2 PHE    18      34.410  39.850  40.570  1.00  0.00      _7_8 H  
ATOM    272  HZ  PHE    18      32.490  38.870  41.820  1.00  0.00      _7_8 H  
ATOM    273  N   ALA    19      37.990  32.880  43.220  1.00  0.00      _7_8 N  
ATOM    274  CA  ALA    19      38.550  31.510  43.250  1.00  0.00      _7_8 C  
ATOM    275  C   ALA    19      37.710  30.440  44.000  1.00  0.00      _7_8 C  
ATOM    276  O   ALA    19      36.710  30.820  44.680  1.00  0.00      _7_8 O  
ATOM    277  CB  ALA    19      40.020  31.540  43.680  1.00  0.00      _7_8 C  
ATOM    278  H   ALA    19      37.870  33.360  44.100  1.00  0.00      _7_8 H  
ATOM    279  HA  ALA    19      38.530  31.160  42.210  1.00  0.00      _7_8 H  
ATOM    280  HB1 ALA    19      40.070  31.820  44.740  1.00  0.00      _7_8 H  
ATOM    281  HB2 ALA    19      40.560  30.600  43.610  1.00  0.00      _7_8 H  
ATOM    282  HB3 ALA    19      40.520  32.260  43.040  1.00  0.00      _7_8 H  
ATOM    283  N   THR    20      37.980  29.150  43.730  1.00  0.00      _7_8 N  
ATOM    284  CA  THR    20      37.310  27.990  44.360  1.00  0.00      _7_8 C  
ATOM    285  C   THR    20      37.720  27.730  45.820  1.00  0.00      _7_8 C  
ATOM    286  O   THR    20      38.950  27.760  46.150  1.00  0.00      _7_8 O  
ATOM    287  CB  THR    20      37.620  26.760  43.470  1.00  0.00      _7_8 C  
ATOM    288  CG2 THR    20      36.880  26.960  42.070  1.00  0.00      _7_8 C  
ATOM    289  OG1 THR    20      38.980  26.730  43.240  1.00  0.00      _7_8 O  
ATOM    290  H   THR    20      38.790  28.940  43.170  1.00  0.00      _7_8 H  
ATOM    291  HA  THR    20      36.270  28.330  44.320  1.00  0.00      _7_8 H  
ATOM    292  HB  THR    20      37.280  25.840  43.940  1.00  0.00      _7_8 H  
ATOM    293  HG1 THR    20      39.460  26.670  44.070  1.00  0.00      _7_8 H  
ATOM    294 1HG2 THR    20      37.170  27.880  41.570  1.00  0.00      _7_8 H  
ATOM    295 2HG2 THR    20      37.170  26.150  41.400  1.00  0.00      _7_8 H  
ATOM    296 3HG2 THR    20      35.790  26.990  42.140  1.00  0.00      _7_8 H  
ATOM    297  N   THR    21      36.790  27.340  46.720  1.00  0.00      _7_8 N  
ATOM    298  CA  THR    21      37.110  26.780  48.050  1.00  0.00      _7_8 C  
ATOM    299  C   THR    21      36.860  25.310  48.090  1.00  0.00      _7_8 C  
ATOM    300  O   THR    21      37.240  24.640  49.020  1.00  0.00      _7_8 O  
ATOM    301  CB  THR    21      36.430  27.490  49.250  1.00  0.00      _7_8 C  
ATOM    302  CG2 THR    21      37.290  27.450  50.600  1.00  0.00      _7_8 C  
ATOM    303  OG1 THR    21      36.170  28.800  48.920  1.00  0.00      _7_8 O  
ATOM    304  H   THR    21      35.870  27.750  46.650  1.00  0.00      _7_8 H  
ATOM    305  HA  THR    21      38.190  26.860  48.210  1.00  0.00      _7_8 H  
ATOM    306  HB  THR    21      35.450  27.010  49.350  1.00  0.00      _7_8 H  
ATOM    307  HG1 THR    21      35.560  29.220  49.530  1.00  0.00      _7_8 H  
ATOM    308 1HG2 THR    21      36.700  27.850  51.420  1.00  0.00      _7_8 H  
ATOM    309 2HG2 THR    21      37.660  26.450  50.850  1.00  0.00      _7_8 H  
ATOM    310 3HG2 THR    21      38.140  28.110  50.420  1.00  0.00      _7_8 H  
ATOM    311  N   ASP    22      36.190  24.720  47.070  1.00  0.00      _7_8 N  
ATOM    312  CA  ASP    22      36.310  23.270  46.620  1.00  0.00      _7_8 C  
ATOM    313  C   ASP    22      37.740  22.900  46.200  1.00  0.00      _7_8 C  
ATOM    314  O   ASP    22      38.260  23.450  45.290  1.00  0.00      _7_8 O  
ATOM    315  CB  ASP    22      35.270  23.100  45.530  1.00  0.00      _7_8 C  
ATOM    316  CG  ASP    22      35.210  21.600  45.070  1.00  0.00      _7_8 C  
ATOM    317  OD1 ASP    22      34.380  21.390  44.180  1.00  0.00      _7_8 O  
ATOM    318  OD2 ASP    22      35.870  20.680  45.630  1.00  0.00      _7_8 O  
ATOM    319  H   ASP    22      35.780  25.360  46.410  1.00  0.00      _7_8 H  
ATOM    320  HA  ASP    22      36.000  22.720  47.500  1.00  0.00      _7_8 H  
ATOM    321  HB1 ASP    22      35.540  23.670  44.640  1.00  0.00      _7_8 H  
ATOM    322  HB2 ASP    22      34.270  23.490  45.730  1.00  0.00      _7_8 H  
ATOM    323  N   LEU    23      38.430  21.970  46.860  1.00  0.00      _7_8 N  
ATOM    324  CA  LEU    23      39.810  21.520  46.600  1.00  0.00      _7_8 C  
ATOM    325  C   LEU    23      39.850  20.530  45.430  1.00  0.00      _7_8 C  
ATOM    326  O   LEU    23      40.890  20.320  44.860  1.00  0.00      _7_8 O  
ATOM    327  CB  LEU    23      40.450  20.910  47.850  1.00  0.00      _7_8 C  
ATOM    328  CG  LEU    23      41.970  20.650  48.020  1.00  0.00      _7_8 C  
ATOM    329  CD1 LEU    23      42.580  22.040  47.990  1.00  0.00      _7_8 C  
ATOM    330  CD2 LEU    23      42.170  20.060  49.430  1.00  0.00      _7_8 C  
ATOM    331  H   LEU    23      37.990  21.650  47.700  1.00  0.00      _7_8 H  
ATOM    332  HA  LEU    23      40.440  22.330  46.220  1.00  0.00      _7_8 H  
ATOM    333  HB1 LEU    23      39.880  20.010  48.060  1.00  0.00      _7_8 H  
ATOM    334  HB2 LEU    23      40.240  21.650  48.620  1.00  0.00      _7_8 H  
ATOM    335  HG  LEU    23      42.320  20.000  47.220  1.00  0.00      _7_8 H  
ATOM    336 1HD1 LEU    23      42.410  22.360  46.960  1.00  0.00      _7_8 H  
ATOM    337 2HD1 LEU    23      42.070  22.760  48.640  1.00  0.00      _7_8 H  
ATOM    338 3HD1 LEU    23      43.650  22.000  48.180  1.00  0.00      _7_8 H  
ATOM    339 1HD2 LEU    23      43.160  19.670  49.620  1.00  0.00      _7_8 H  
ATOM    340 2HD2 LEU    23      41.900  20.760  50.220  1.00  0.00      _7_8 H  
ATOM    341 3HD2 LEU    23      41.540  19.170  49.450  1.00  0.00      _7_8 H  
ATOM    342  N   ASP    24      38.670  19.910  45.130  1.00  0.00      _7_8 N  
ATOM    343  CA  ASP    24      38.540  19.120  43.860  1.00  0.00      _7_8 C  
ATOM    344  C   ASP    24      38.740  19.970  42.640  1.00  0.00      _7_8 C  
ATOM    345  O   ASP    24      39.020  19.370  41.570  1.00  0.00      _7_8 O  
ATOM    346  CB  ASP    24      37.190  18.340  43.810  1.00  0.00      _7_8 C  
ATOM    347  CG  ASP    24      36.860  17.560  45.080  1.00  0.00      _7_8 C  
ATOM    348  OD1 ASP    24      37.670  16.820  45.670  1.00  0.00      _7_8 O  
ATOM    349  OD2 ASP    24      35.650  17.630  45.330  1.00  0.00      _7_8 O  
ATOM    350  H   ASP    24      37.840  20.320  45.530  1.00  0.00      _7_8 H  
ATOM    351  HA  ASP    24      39.340  18.370  43.870  1.00  0.00      _7_8 H  
ATOM    352  HB1 ASP    24      37.040  17.620  43.000  1.00  0.00      _7_8 H  
ATOM    353  HB2 ASP    24      36.380  19.050  43.640  1.00  0.00      _7_8 H  
ATOM    354  N   ALA    25      38.680  21.300  42.640  1.00  0.00      _7_8 N  
ATOM    355  CA  ALA    25      39.250  22.030  41.590  1.00  0.00      _7_8 C  
ATOM    356  C   ALA    25      40.770  21.860  41.440  1.00  0.00      _7_8 C  
ATOM    357  O   ALA    25      41.290  21.890  40.340  1.00  0.00      _7_8 O  
ATOM    358  CB  ALA    25      38.880  23.470  41.860  1.00  0.00      _7_8 C  
ATOM    359  H   ALA    25      38.270  21.760  43.440  1.00  0.00      _7_8 H  
ATOM    360  HA  ALA    25      38.740  21.850  40.650  1.00  0.00      _7_8 H  
ATOM    361  HB1 ALA    25      39.300  24.170  41.130  1.00  0.00      _7_8 H  
ATOM    362  HB2 ALA    25      37.800  23.620  41.970  1.00  0.00      _7_8 H  
ATOM    363  HB3 ALA    25      39.340  23.750  42.800  1.00  0.00      _7_8 H  
ATOM    364  N   ASP    26      41.450  21.540  42.520  1.00  0.00      _7_8 N  
ATOM    365  CA  ASP    26      42.940  21.450  42.490  1.00  0.00      _7_8 C  
ATOM    366  C   ASP    26      43.370  20.010  42.200  1.00  0.00      _7_8 C  
ATOM    367  O   ASP    26      44.160  19.780  41.280  1.00  0.00      _7_8 O  
ATOM    368  CB  ASP    26      43.640  22.050  43.780  1.00  0.00      _7_8 C  
ATOM    369  CG  ASP    26      44.480  23.290  43.480  1.00  0.00      _7_8 C  
ATOM    370  OD1 ASP    26      44.940  23.480  42.320  1.00  0.00      _7_8 O  
ATOM    371  OD2 ASP    26      44.700  24.110  44.410  1.00  0.00      _7_8 O  
ATOM    372  H   ASP    26      40.970  21.230  43.350  1.00  0.00      _7_8 H  
ATOM    373  HA  ASP    26      43.350  21.990  41.630  1.00  0.00      _7_8 H  
ATOM    374  HB1 ASP    26      44.350  21.300  44.130  1.00  0.00      _7_8 H  
ATOM    375  HB2 ASP    26      42.820  22.190  44.500  1.00  0.00      _7_8 H  
ATOM    376  N   ARG    27      42.840  19.000  42.970  1.00  0.00      _7_8 N  
ATOM    377  CA  ARG    27      42.960  17.550  42.660  1.00  0.00      _7_8 C  
ATOM    378  C   ARG    27      42.510  17.270  41.200  1.00  0.00      _7_8 C  
ATOM    379  O   ARG    27      43.050  16.330  40.570  1.00  0.00      _7_8 O  
ATOM    380  CB  ARG    27      42.030  16.660  43.470  1.00  0.00      _7_8 C  
ATOM    381  CG  ARG    27      42.240  16.750  44.960  1.00  0.00      _7_8 C  
ATOM    382  CD  ARG    27      41.150  16.120  45.800  1.00  0.00      _7_8 C  
ATOM    383  NE  ARG    27      41.430  16.250  47.230  1.00  0.00      _7_8 N  
ATOM    384  CZ  ARG    27      40.600  16.620  48.250  1.00  0.00      _7_8 C  
ATOM    385  NH1 ARG    27      39.350  16.870  48.040  1.00  0.00      _7_8 N  
ATOM    386  NH2 ARG    27      41.130  16.610  49.430  1.00  0.00      _7_8 N  
ATOM    387  H   ARG    27      42.290  19.220  43.780  1.00  0.00      _7_8 H  
ATOM    388  HA  ARG    27      44.010  17.260  42.740  1.00  0.00      _7_8 H  
ATOM    389  HB1 ARG    27      42.100  15.620  43.150  1.00  0.00      _7_8 H  
ATOM    390  HB2 ARG    27      41.020  17.080  43.420  1.00  0.00      _7_8 H  
ATOM    391  HG1 ARG    27      42.330  17.810  45.190  1.00  0.00      _7_8 H  
ATOM    392  HG2 ARG    27      43.180  16.290  45.260  1.00  0.00      _7_8 H  
ATOM    393  HD1 ARG    27      41.040  15.050  45.630  1.00  0.00      _7_8 H  
ATOM    394  HD2 ARG    27      40.170  16.510  45.550  1.00  0.00      _7_8 H  
ATOM    395  HE  ARG    27      42.410  16.220  47.480  1.00  0.00      _7_8 H  
ATOM    396 HH11 ARG    27      39.120  16.760  47.060  1.00  0.00      _7_8 H  
ATOM    397 HH12 ARG    27      38.730  17.190  48.760  1.00  0.00      _7_8 H  
ATOM    398 HH21 ARG    27      42.130  16.440  49.520  1.00  0.00      _7_8 H  
ATOM    399 HH22 ARG    27      40.500  16.650  50.220  1.00  0.00      _7_8 H  
ATOM    400  N   GLY    28      41.490  17.920  40.710  1.00  0.00      _7_8 N  
ATOM    401  CA  GLY    28      40.880  17.730  39.390  1.00  0.00      _7_8 C  
ATOM    402  C   GLY    28      41.500  18.640  38.250  1.00  0.00      _7_8 C  
ATOM    403  O   GLY    28      40.840  18.670  37.230  1.00  0.00      _7_8 O  
ATOM    404  H   GLY    28      41.000  18.540  41.340  1.00  0.00      _7_8 H  
ATOM    405  HA1 GLY    28      39.820  17.990  39.470  1.00  0.00      _7_8 H  
ATOM    406  HA2 GLY    28      40.770  16.700  39.080  1.00  0.00      _7_8 H  
ATOM    407  N   LYS    29      42.610  19.330  38.500  1.00  0.00      _7_8 N  
ATOM    408  CA  LYS    29      43.310  20.210  37.480  1.00  0.00      _7_8 C  
ATOM    409  C   LYS    29      42.290  21.160  36.780  1.00  0.00      _7_8 C  
ATOM    410  O   LYS    29      42.440  21.340  35.570  1.00  0.00      _7_8 O  
ATOM    411  CB  LYS    29      44.020  19.270  36.480  1.00  0.00      _7_8 C  
ATOM    412  CG  LYS    29      45.300  18.530  37.020  1.00  0.00      _7_8 C  
ATOM    413  CD  LYS    29      45.140  17.780  38.330  1.00  0.00      _7_8 C  
ATOM    414  CE  LYS    29      46.510  17.050  38.570  1.00  0.00      _7_8 C  
ATOM    415  NZ  LYS    29      46.550  16.450  39.930  1.00  0.00      _7_8 N  
ATOM    416  H   LYS    29      43.030  19.320  39.420  1.00  0.00      _7_8 H  
ATOM    417  HA  LYS    29      44.090  20.850  37.910  1.00  0.00      _7_8 H  
ATOM    418  HB1 LYS    29      44.310  19.820  35.580  1.00  0.00      _7_8 H  
ATOM    419  HB2 LYS    29      43.350  18.520  36.050  1.00  0.00      _7_8 H  
ATOM    420  HG1 LYS    29      45.970  19.370  37.230  1.00  0.00      _7_8 H  
ATOM    421  HG2 LYS    29      45.700  17.940  36.200  1.00  0.00      _7_8 H  
ATOM    422  HD1 LYS    29      44.390  17.050  38.000  1.00  0.00      _7_8 H  
ATOM    423  HD2 LYS    29      44.780  18.300  39.220  1.00  0.00      _7_8 H  
ATOM    424  HE1 LYS    29      47.320  17.770  38.480  1.00  0.00      _7_8 H  
ATOM    425  HE2 LYS    29      46.590  16.270  37.810  1.00  0.00      _7_8 H  
ATOM    426  HZ1 LYS    29      46.350  17.060  40.700  1.00  0.00      _7_8 H  
ATOM    427  HZ2 LYS    29      45.840  15.740  40.000  1.00  0.00      _7_8 H  
ATOM    428  HZ3 LYS    29      47.360  15.880  40.150  1.00  0.00      _7_8 H  
ATOM    429  N   LEU    30      41.400  21.770  37.540  1.00  0.00      _7_8 N  
ATOM    430  CA  LEU    30      40.360  22.600  36.950  1.00  0.00      _7_8 C  
ATOM    431  C   LEU    30      40.980  23.870  36.270  1.00  0.00      _7_8 C  
ATOM    432  O   LEU    30      41.420  24.790  36.960  1.00  0.00      _7_8 O  
ATOM    433  CB  LEU    30      39.360  22.890  38.090  1.00  0.00      _7_8 C  
ATOM    434  CG  LEU    30      38.110  23.690  37.580  1.00  0.00      _7_8 C  
ATOM    435  CD1 LEU    30      37.140  22.850  36.750  1.00  0.00      _7_8 C  
ATOM    436  CD2 LEU    30      37.280  24.080  38.820  1.00  0.00      _7_8 C  
ATOM    437  H   LEU    30      41.450  21.680  38.540  1.00  0.00      _7_8 H  
ATOM    438  HA  LEU    30      39.930  21.890  36.250  1.00  0.00      _7_8 H  
ATOM    439  HB1 LEU    30      39.870  23.490  38.850  1.00  0.00      _7_8 H  
ATOM    440  HB2 LEU    30      39.070  21.910  38.470  1.00  0.00      _7_8 H  
ATOM    441  HG  LEU    30      38.450  24.530  36.970  1.00  0.00      _7_8 H  
ATOM    442 1HD1 LEU    30      37.650  22.670  35.800  1.00  0.00      _7_8 H  
ATOM    443 2HD1 LEU    30      36.900  21.920  37.250  1.00  0.00      _7_8 H  
ATOM    444 3HD1 LEU    30      36.250  23.450  36.530  1.00  0.00      _7_8 H  
ATOM    445 1HD2 LEU    30      37.740  24.870  39.430  1.00  0.00      _7_8 H  
ATOM    446 2HD2 LEU    30      36.310  24.480  38.530  1.00  0.00      _7_8 H  
ATOM    447 3HD2 LEU    30      37.220  23.250  39.520  1.00  0.00      _7_8 H  
ATOM    448  N   PRO    31      40.750  24.030  34.950  1.00  0.00      _7_8 N  
ATOM    449  CA  PRO    31      40.890  25.270  34.240  1.00  0.00      _7_8 C  
ATOM    450  C   PRO    31      40.050  26.490  34.880  1.00  0.00      _7_8 C  
ATOM    451  O   PRO    31      38.830  26.400  35.010  1.00  0.00      _7_8 O  
ATOM    452  CB  PRO    31      40.490  25.020  32.790  1.00  0.00      _7_8 C  
ATOM    453  CG  PRO    31      40.550  23.520  32.570  1.00  0.00      _7_8 C  
ATOM    454  CD  PRO    31      40.170  23.070  33.970  1.00  0.00      _7_8 C  
ATOM    455  HA  PRO    31      41.960  25.480  34.230  1.00  0.00      _7_8 H  
ATOM    456  HB1 PRO    31      39.450  25.300  32.680  1.00  0.00      _7_8 H  
ATOM    457  HB2 PRO    31      41.170  25.590  32.160  1.00  0.00      _7_8 H  
ATOM    458  HG1 PRO    31      39.940  23.240  31.710  1.00  0.00      _7_8 H  
ATOM    459  HG2 PRO    31      41.600  23.230  32.440  1.00  0.00      _7_8 H  
ATOM    460  HD1 PRO    31      39.100  23.230  34.140  1.00  0.00      _7_8 H  
ATOM    461  HD2 PRO    31      40.620  22.110  34.210  1.00  0.00      _7_8 H  
ATOM    462  N   GLY    32      40.650  27.710  34.920  1.00  0.00      _7_8 N  
ATOM    463  CA  GLY    32      40.050  28.900  35.360  1.00  0.00      _7_8 C  
ATOM    464  C   GLY    32      39.520  28.860  36.810  1.00  0.00      _7_8 C  
ATOM    465  O   GLY    32      38.600  29.540  37.150  1.00  0.00      _7_8 O  
ATOM    466  H   GLY    32      41.570  27.760  34.520  1.00  0.00      _7_8 H  
ATOM    467  HA1 GLY    32      39.230  29.190  34.700  1.00  0.00      _7_8 H  
ATOM    468  HA2 GLY    32      40.820  29.670  35.390  1.00  0.00      _7_8 H  
ATOM    469  N   LYS    33      40.070  27.920  37.690  1.00  0.00      _7_8 N  
ATOM    470  CA  LYS    33      39.860  27.870  39.120  1.00  0.00      _7_8 C  
ATOM    471  C   LYS    33      40.040  29.190  39.890  1.00  0.00      _7_8 C  
ATOM    472  O   LYS    33      39.460  29.280  40.980  1.00  0.00      _7_8 O  
ATOM    473  CB  LYS    33      40.610  26.670  39.740  1.00  0.00      _7_8 C  
ATOM    474  CG  LYS    33      42.140  26.690  39.610  1.00  0.00      _7_8 C  
ATOM    475  CD  LYS    33      43.080  25.870  40.590  1.00  0.00      _7_8 C  
ATOM    476  CE  LYS    33      44.620  26.070  40.300  1.00  0.00      _7_8 C  
ATOM    477  NZ  LYS    33      45.440  25.970  41.550  1.00  0.00      _7_8 N  
ATOM    478  H   LYS    33      40.700  27.240  37.310  1.00  0.00      _7_8 H  
ATOM    479  HA  LYS    33      38.790  27.650  39.220  1.00  0.00      _7_8 H  
ATOM    480  HB1 LYS    33      40.180  25.760  39.310  1.00  0.00      _7_8 H  
ATOM    481  HB2 LYS    33      40.380  26.680  40.810  1.00  0.00      _7_8 H  
ATOM    482  HG1 LYS    33      42.480  27.700  39.850  1.00  0.00      _7_8 H  
ATOM    483  HG2 LYS    33      42.380  26.550  38.560  1.00  0.00      _7_8 H  
ATOM    484  HD1 LYS    33      42.840  24.810  40.590  1.00  0.00      _7_8 H  
ATOM    485  HD2 LYS    33      42.850  26.270  41.580  1.00  0.00      _7_8 H  
ATOM    486  HE1 LYS    33      44.670  27.080  39.880  1.00  0.00      _7_8 H  
ATOM    487  HE2 LYS    33      44.990  25.460  39.480  1.00  0.00      _7_8 H  
ATOM    488  HZ1 LYS    33      45.320  25.080  42.020  1.00  0.00      _7_8 H  
ATOM    489  HZ2 LYS    33      46.420  26.130  41.360  1.00  0.00      _7_8 H  
ATOM    490  HZ3 LYS    33      45.230  26.760  42.140  1.00  0.00      _7_8 H  
ATOM    491  N   LYS    34      40.760  30.140  39.370  1.00  0.00      _7_8 N  
ATOM    492  CA  LYS    34      40.880  31.520  39.860  1.00  0.00      _7_8 C  
ATOM    493  C   LYS    34      40.680  32.340  38.600  1.00  0.00      _7_8 C  
ATOM    494  O   LYS    34      41.070  31.890  37.520  1.00  0.00      _7_8 O  
ATOM    495  CB  LYS    34      42.270  31.600  40.590  1.00  0.00      _7_8 C  
ATOM    496  CG  LYS    34      42.700  33.050  40.840  1.00  0.00      _7_8 C  
ATOM    497  CD  LYS    34      44.040  33.170  41.640  1.00  0.00      _7_8 C  
ATOM    498  CE  LYS    34      43.780  32.850  43.110  1.00  0.00      _7_8 C  
ATOM    499  NZ  LYS    34      44.810  33.420  43.910  1.00  0.00      _7_8 N  
ATOM    500  H   LYS    34      41.280  30.030  38.510  1.00  0.00      _7_8 H  
ATOM    501  HA  LYS    34      40.100  31.740  40.590  1.00  0.00      _7_8 H  
ATOM    502  HB1 LYS    34      43.080  31.110  40.050  1.00  0.00      _7_8 H  
ATOM    503  HB2 LYS    34      42.180  31.160  41.580  1.00  0.00      _7_8 H  
ATOM    504  HG1 LYS    34      41.910  33.580  41.370  1.00  0.00      _7_8 H  
ATOM    505  HG2 LYS    34      42.770  33.480  39.840  1.00  0.00      _7_8 H  
ATOM    506  HD1 LYS    34      44.440  34.180  41.610  1.00  0.00      _7_8 H  
ATOM    507  HD2 LYS    34      44.750  32.440  41.250  1.00  0.00      _7_8 H  
ATOM    508  HE1 LYS    34      43.690  31.760  43.140  1.00  0.00      _7_8 H  
ATOM    509  HE2 LYS    34      42.820  33.340  43.220  1.00  0.00      _7_8 H  
ATOM    510  HZ1 LYS    34      44.340  33.630  44.780  1.00  0.00      _7_8 H  
ATOM    511  HZ2 LYS    34      45.550  32.760  44.100  1.00  0.00      _7_8 H  
ATOM    512  HZ3 LYS    34      45.160  34.300  43.580  1.00  0.00      _7_8 H  
ATOM    513  N   LEU    35      40.010  33.490  38.670  1.00  0.00      _7_8 N  
ATOM    514  CA  LEU    35      39.530  34.180  37.440  1.00  0.00      _7_8 C  
ATOM    515  C   LEU    35      40.700  34.740  36.620  1.00  0.00      _7_8 C  
ATOM    516  O   LEU    35      41.520  35.470  37.150  1.00  0.00      _7_8 O  
ATOM    517  CB  LEU    35      38.530  35.300  37.880  1.00  0.00      _7_8 C  
ATOM    518  CG  LEU    35      38.030  36.410  36.850  1.00  0.00      _7_8 C  
ATOM    519  CD1 LEU    35      37.290  35.830  35.700  1.00  0.00      _7_8 C  
ATOM    520  CD2 LEU    35      37.070  37.430  37.500  1.00  0.00      _7_8 C  
ATOM    521  H   LEU    35      39.800  33.930  39.560  1.00  0.00      _7_8 H  
ATOM    522  HA  LEU    35      38.900  33.520  36.840  1.00  0.00      _7_8 H  
ATOM    523  HB1 LEU    35      38.880  35.840  38.760  1.00  0.00      _7_8 H  
ATOM    524  HB2 LEU    35      37.630  34.890  38.330  1.00  0.00      _7_8 H  
ATOM    525  HG  LEU    35      38.940  36.930  36.540  1.00  0.00      _7_8 H  
ATOM    526 1HD1 LEU    35      36.470  35.230  36.100  1.00  0.00      _7_8 H  
ATOM    527 2HD1 LEU    35      36.850  36.630  35.100  1.00  0.00      _7_8 H  
ATOM    528 3HD1 LEU    35      38.010  35.240  35.120  1.00  0.00      _7_8 H  
ATOM    529 1HD2 LEU    35      36.270  37.000  38.100  1.00  0.00      _7_8 H  
ATOM    530 2HD2 LEU    35      37.570  38.040  38.250  1.00  0.00      _7_8 H  
ATOM    531 3HD2 LEU    35      36.640  38.030  36.710  1.00  0.00      _7_8 H  
ATOM    532  N   PRO    36      40.720  34.600  35.300  1.00  0.00      _7_8 N  
ATOM    533  CA  PRO    36      41.610  35.210  34.370  1.00  0.00      _7_8 C  
ATOM    534  C   PRO    36      41.320  36.700  34.180  1.00  0.00      _7_8 C  
ATOM    535  O   PRO    36      40.180  37.050  33.800  1.00  0.00      _7_8 O  
ATOM    536  CB  PRO    36      41.520  34.530  33.010  1.00  0.00      _7_8 C  
ATOM    537  CG  PRO    36      41.050  33.190  33.550  1.00  0.00      _7_8 C  
ATOM    538  CD  PRO    36      40.090  33.520  34.640  1.00  0.00      _7_8 C  
ATOM    539  HA  PRO    36      42.630  35.150  34.770  1.00  0.00      _7_8 H  
ATOM    540  HB1 PRO    36      40.740  34.860  32.330  1.00  0.00      _7_8 H  
ATOM    541  HB2 PRO    36      42.520  34.490  32.550  1.00  0.00      _7_8 H  
ATOM    542  HG1 PRO    36      40.680  32.680  32.660  1.00  0.00      _7_8 H  
ATOM    543  HG2 PRO    36      41.920  32.690  33.970  1.00  0.00      _7_8 H  
ATOM    544  HD1 PRO    36      39.110  33.700  34.210  1.00  0.00      _7_8 H  
ATOM    545  HD2 PRO    36      40.010  32.640  35.270  1.00  0.00      _7_8 H  
ATOM    546  N   LEU    37      42.270  37.580  34.430  1.00  0.00      _7_8 N  
ATOM    547  CA  LEU    37      42.100  39.030  34.220  1.00  0.00      _7_8 C  
ATOM    548  C   LEU    37      41.700  39.390  32.780  1.00  0.00      _7_8 C  
ATOM    549  O   LEU    37      40.770  40.100  32.530  1.00  0.00      _7_8 O  
ATOM    550  CB  LEU    37      43.360  39.710  34.650  1.00  0.00      _7_8 C  
ATOM    551  CG  LEU    37      43.390  41.250  34.390  1.00  0.00      _7_8 C  
ATOM    552  CD1 LEU    37      42.390  42.020  35.300  1.00  0.00      _7_8 C  
ATOM    553  CD2 LEU    37      44.760  41.800  34.650  1.00  0.00      _7_8 C  
ATOM    554  H   LEU    37      43.180  37.310  34.770  1.00  0.00      _7_8 H  
ATOM    555  HA  LEU    37      41.200  39.310  34.750  1.00  0.00      _7_8 H  
ATOM    556  HB1 LEU    37      44.150  39.230  34.060  1.00  0.00      _7_8 H  
ATOM    557  HB2 LEU    37      43.600  39.490  35.690  1.00  0.00      _7_8 H  
ATOM    558  HG  LEU    37      43.170  41.460  33.350  1.00  0.00      _7_8 H  
ATOM    559 1HD1 LEU    37      41.340  41.770  35.180  1.00  0.00      _7_8 H  
ATOM    560 2HD1 LEU    37      42.610  41.730  36.320  1.00  0.00      _7_8 H  
ATOM    561 3HD1 LEU    37      42.400  43.100  35.120  1.00  0.00      _7_8 H  
ATOM    562 1HD2 LEU    37      45.130  41.430  35.600  1.00  0.00      _7_8 H  
ATOM    563 2HD2 LEU    37      45.410  41.500  33.820  1.00  0.00      _7_8 H  
ATOM    564 3HD2 LEU    37      44.700  42.890  34.690  1.00  0.00      _7_8 H  
ATOM    565  N   GLU    38      42.270  38.540  31.860  1.00  0.00      _7_8 N  
ATOM    566  CA  GLU    38      42.040  38.450  30.370  1.00  0.00      _7_8 C  
ATOM    567  C   GLU    38      40.630  38.120  29.920  1.00  0.00      _7_8 C  
ATOM    568  O   GLU    38      40.340  38.330  28.730  1.00  0.00      _7_8 O  
ATOM    569  CB  GLU    38      43.070  37.450  29.720  1.00  0.00      _7_8 C  
ATOM    570  CG  GLU    38      42.690  35.950  29.810  1.00  0.00      _7_8 C  
ATOM    571  CD  GLU    38      43.810  35.070  29.380  1.00  0.00      _7_8 C  
ATOM    572  OE1 GLU    38      44.780  35.400  28.630  1.00  0.00      _7_8 O  
ATOM    573  OE2 GLU    38      43.840  33.900  29.870  1.00  0.00      _7_8 O  
ATOM    574  H   GLU    38      42.950  37.890  32.240  1.00  0.00      _7_8 H  
ATOM    575  HA  GLU    38      42.300  39.380  29.870  1.00  0.00      _7_8 H  
ATOM    576  HB1 GLU    38      43.990  37.590  30.290  1.00  0.00      _7_8 H  
ATOM    577  HB2 GLU    38      43.300  37.680  28.670  1.00  0.00      _7_8 H  
ATOM    578  HG1 GLU    38      41.840  35.770  29.150  1.00  0.00      _7_8 H  
ATOM    579  HG2 GLU    38      42.410  35.640  30.820  1.00  0.00      _7_8 H  
ATOM    580  N   VAL    39      39.800  37.590  30.830  1.00  0.00      _7_8 N  
ATOM    581  CA  VAL    39      38.370  37.470  30.640  1.00  0.00      _7_8 C  
ATOM    582  C   VAL    39      37.660  38.590  31.460  1.00  0.00      _7_8 C  
ATOM    583  O   VAL    39      36.730  39.130  30.960  1.00  0.00      _7_8 O  
ATOM    584  CB  VAL    39      37.820  36.110  31.140  1.00  0.00      _7_8 C  
ATOM    585  CG1 VAL    39      36.330  35.950  31.040  1.00  0.00      _7_8 C  
ATOM    586  CG2 VAL    39      38.460  35.020  30.290  1.00  0.00      _7_8 C  
ATOM    587  H   VAL    39      40.170  37.360  31.740  1.00  0.00      _7_8 H  
ATOM    588  HA  VAL    39      38.020  37.690  29.640  1.00  0.00      _7_8 H  
ATOM    589  HB  VAL    39      38.120  35.840  32.150  1.00  0.00      _7_8 H  
ATOM    590 1HG1 VAL    39      36.050  36.290  30.040  1.00  0.00      _7_8 H  
ATOM    591 2HG1 VAL    39      36.150  34.900  31.280  1.00  0.00      _7_8 H  
ATOM    592 3HG1 VAL    39      35.930  36.590  31.820  1.00  0.00      _7_8 H  
ATOM    593 1HG2 VAL    39      37.930  35.190  29.350  1.00  0.00      _7_8 H  
ATOM    594 2HG2 VAL    39      39.470  35.310  29.980  1.00  0.00      _7_8 H  
ATOM    595 3HG2 VAL    39      38.410  34.020  30.720  1.00  0.00      _7_8 H  
ATOM    596  N   LEU    40      38.100  39.080  32.610  1.00  0.00      _7_8 N  
ATOM    597  CA  LEU    40      37.380  40.070  33.370  1.00  0.00      _7_8 C  
ATOM    598  C   LEU    40      37.430  41.520  32.790  1.00  0.00      _7_8 C  
ATOM    599  O   LEU    40      36.450  42.280  32.800  1.00  0.00      _7_8 O  
ATOM    600  CB  LEU    40      37.910  40.040  34.790  1.00  0.00      _7_8 C  
ATOM    601  CG  LEU    40      37.550  41.200  35.800  1.00  0.00      _7_8 C  
ATOM    602  CD1 LEU    40      36.030  41.340  36.060  1.00  0.00      _7_8 C  
ATOM    603  CD2 LEU    40      38.370  41.040  37.130  1.00  0.00      _7_8 C  
ATOM    604  H   LEU    40      38.950  38.680  32.940  1.00  0.00      _7_8 H  
ATOM    605  HA  LEU    40      36.350  39.720  33.420  1.00  0.00      _7_8 H  
ATOM    606  HB1 LEU    40      38.990  39.880  34.780  1.00  0.00      _7_8 H  
ATOM    607  HB2 LEU    40      37.570  39.090  35.210  1.00  0.00      _7_8 H  
ATOM    608  HG  LEU    40      37.780  42.150  35.310  1.00  0.00      _7_8 H  
ATOM    609 1HD1 LEU    40      35.980  42.110  36.830  1.00  0.00      _7_8 H  
ATOM    610 2HD1 LEU    40      35.500  41.650  35.160  1.00  0.00      _7_8 H  
ATOM    611 3HD1 LEU    40      35.570  40.490  36.560  1.00  0.00      _7_8 H  
ATOM    612 1HD2 LEU    40      39.460  41.110  37.080  1.00  0.00      _7_8 H  
ATOM    613 2HD2 LEU    40      38.030  41.810  37.830  1.00  0.00      _7_8 H  
ATOM    614 3HD2 LEU    40      38.150  40.020  37.440  1.00  0.00      _7_8 H  
ATOM    615  N   LYS    41      38.530  41.830  32.020  1.00  0.00      _7_8 N  
ATOM    616  CA  LYS    41      38.540  43.030  31.260  1.00  0.00      _7_8 C  
ATOM    617  C   LYS    41      37.450  43.070  30.180  1.00  0.00      _7_8 C  
ATOM    618  O   LYS    41      37.000  44.150  29.740  1.00  0.00      _7_8 O  
ATOM    619  CB  LYS    41      39.910  43.170  30.550  1.00  0.00      _7_8 C  
ATOM    620  CG  LYS    41      41.060  43.410  31.540  1.00  0.00      _7_8 C  
ATOM    621  CD  LYS    41      42.350  43.870  30.800  1.00  0.00      _7_8 C  
ATOM    622  CE  LYS    41      42.360  45.380  30.750  1.00  0.00      _7_8 C  
ATOM    623  NZ  LYS    41      43.620  45.890  30.120  1.00  0.00      _7_8 N  
ATOM    624  H   LYS    41      39.320  41.200  32.090  1.00  0.00      _7_8 H  
ATOM    625  HA  LYS    41      38.390  43.920  31.870  1.00  0.00      _7_8 H  
ATOM    626  HB1 LYS    41      39.940  44.000  29.840  1.00  0.00      _7_8 H  
ATOM    627  HB2 LYS    41      40.070  42.250  30.000  1.00  0.00      _7_8 H  
ATOM    628  HG1 LYS    41      41.210  42.490  32.090  1.00  0.00      _7_8 H  
ATOM    629  HG2 LYS    41      40.800  44.240  32.190  1.00  0.00      _7_8 H  
ATOM    630  HD1 LYS    41      42.450  43.470  29.790  1.00  0.00      _7_8 H  
ATOM    631  HD2 LYS    41      43.220  43.530  31.370  1.00  0.00      _7_8 H  
ATOM    632  HE1 LYS    41      42.210  45.800  31.740  1.00  0.00      _7_8 H  
ATOM    633  HE2 LYS    41      41.490  45.760  30.220  1.00  0.00      _7_8 H  
ATOM    634  HZ1 LYS    41      43.850  45.570  29.190  1.00  0.00      _7_8 H  
ATOM    635  HZ2 LYS    41      43.680  46.880  29.920  1.00  0.00      _7_8 H  
ATOM    636  HZ3 LYS    41      44.460  45.640  30.620  1.00  0.00      _7_8 H  
ATOM    637  N   GLU    42      36.900  41.920  29.770  1.00  0.00      _7_8 N  
ATOM    638  CA  GLU    42      35.750  41.740  28.970  1.00  0.00      _7_8 C  
ATOM    639  C   GLU    42      34.450  41.580  29.760  1.00  0.00      _7_8 C  
ATOM    640  O   GLU    42      33.420  42.020  29.230  1.00  0.00      _7_8 O  
ATOM    641  CB  GLU    42      35.980  40.590  27.970  1.00  0.00      _7_8 C  
ATOM    642  CG  GLU    42      37.380  40.230  27.290  1.00  0.00      _7_8 C  
ATOM    643  CD  GLU    42      38.100  41.530  26.810  1.00  0.00      _7_8 C  
ATOM    644  OE1 GLU    42      37.730  42.000  25.710  1.00  0.00      _7_8 O  
ATOM    645  OE2 GLU    42      39.130  41.970  27.370  1.00  0.00      _7_8 O  
ATOM    646  H   GLU    42      37.270  41.090  30.200  1.00  0.00      _7_8 H  
ATOM    647  HA  GLU    42      35.610  42.640  28.370  1.00  0.00      _7_8 H  
ATOM    648  HB1 GLU    42      35.320  40.670  27.110  1.00  0.00      _7_8 H  
ATOM    649  HB2 GLU    42      35.570  39.650  28.360  1.00  0.00      _7_8 H  
ATOM    650  HG1 GLU    42      37.080  39.680  26.410  1.00  0.00      _7_8 H  
ATOM    651  HG2 GLU    42      38.010  39.680  27.990  1.00  0.00      _7_8 H  
ATOM    652  N   MET    43      34.470  41.070  31.000  1.00  0.00      _7_8 N  
ATOM    653  CA  MET    43      33.230  41.080  31.840  1.00  0.00      _7_8 C  
ATOM    654  C   MET    43      32.810  42.590  32.110  1.00  0.00      _7_8 C  
ATOM    655  O   MET    43      31.620  42.950  32.180  1.00  0.00      _7_8 O  
ATOM    656  CB  MET    43      33.420  40.260  33.100  1.00  0.00      _7_8 C  
ATOM    657  CG  MET    43      33.840  38.840  32.810  1.00  0.00      _7_8 C  
ATOM    658  SD  MET    43      33.910  37.880  34.260  1.00  0.00      _7_8 S  
ATOM    659  CE  MET    43      32.140  37.550  34.480  1.00  0.00      _7_8 C  
ATOM    660  H   MET    43      35.230  40.480  31.300  1.00  0.00      _7_8 H  
ATOM    661  HA  MET    43      32.350  40.620  31.370  1.00  0.00      _7_8 H  
ATOM    662  HB1 MET    43      32.510  40.270  33.700  1.00  0.00      _7_8 H  
ATOM    663  HB2 MET    43      34.140  40.760  33.730  1.00  0.00      _7_8 H  
ATOM    664  HG1 MET    43      34.810  38.790  32.340  1.00  0.00      _7_8 H  
ATOM    665  HG2 MET    43      33.050  38.400  32.210  1.00  0.00      _7_8 H  
ATOM    666  HE1 MET    43      32.000  37.060  35.440  1.00  0.00      _7_8 H  
ATOM    667  HE2 MET    43      31.530  38.450  34.510  1.00  0.00      _7_8 H  
ATOM    668  HE3 MET    43      31.820  36.890  33.670  1.00  0.00      _7_8 H  
ATOM    669  N   GLU    44      33.840  43.450  32.190  1.00  0.00      _7_8 N  
ATOM    670  CA  GLU    44      33.640  44.890  32.080  1.00  0.00      _7_8 C  
ATOM    671  C   GLU    44      33.320  45.430  30.690  1.00  0.00      _7_8 C  
ATOM    672  O   GLU    44      32.580  46.400  30.610  1.00  0.00      _7_8 O  
ATOM    673  CB  GLU    44      34.920  45.620  32.640  1.00  0.00      _7_8 C  
ATOM    674  CG  GLU    44      35.150  45.630  34.140  1.00  0.00      _7_8 C  
ATOM    675  CD  GLU    44      34.270  46.730  34.840  1.00  0.00      _7_8 C  
ATOM    676  OE1 GLU    44      34.490  47.940  34.540  1.00  0.00      _7_8 O  
ATOM    677  OE2 GLU    44      33.430  46.350  35.670  1.00  0.00      _7_8 O  
ATOM    678  H   GLU    44      34.780  43.090  32.310  1.00  0.00      _7_8 H  
ATOM    679  HA  GLU    44      32.870  45.220  32.780  1.00  0.00      _7_8 H  
ATOM    680  HB1 GLU    44      34.910  46.600  32.150  1.00  0.00      _7_8 H  
ATOM    681  HB2 GLU    44      35.770  45.120  32.190  1.00  0.00      _7_8 H  
ATOM    682  HG1 GLU    44      36.220  45.720  34.370  1.00  0.00      _7_8 H  
ATOM    683  HG2 GLU    44      34.990  44.640  34.560  1.00  0.00      _7_8 H  
ATOM    684  N   ALA    45      33.880  44.890  29.620  1.00  0.00      _7_8 N  
ATOM    685  CA  ALA    45      33.630  45.400  28.290  1.00  0.00      _7_8 C  
ATOM    686  C   ALA    45      32.160  45.110  27.940  1.00  0.00      _7_8 C  
ATOM    687  O   ALA    45      31.560  46.040  27.350  1.00  0.00      _7_8 O  
ATOM    688  CB  ALA    45      34.600  44.780  27.260  1.00  0.00      _7_8 C  
ATOM    689  H   ALA    45      34.420  44.050  29.710  1.00  0.00      _7_8 H  
ATOM    690  HA  ALA    45      33.830  46.480  28.330  1.00  0.00      _7_8 H  
ATOM    691  HB1 ALA    45      34.450  45.150  26.250  1.00  0.00      _7_8 H  
ATOM    692  HB2 ALA    45      35.610  44.860  27.660  1.00  0.00      _7_8 H  
ATOM    693  HB3 ALA    45      34.400  43.730  27.090  1.00  0.00      _7_8 H  
ATOM    694  N   ASN    46      31.570  43.990  28.270  1.00  0.00      _7_8 N  
ATOM    695  CA  ASN    46      30.120  43.860  27.970  1.00  0.00      _7_8 C  
ATOM    696  C   ASN    46      29.190  44.660  28.850  1.00  0.00      _7_8 C  
ATOM    697  O   ASN    46      28.170  45.180  28.400  1.00  0.00      _7_8 O  
ATOM    698  CB  ASN    46      29.790  42.320  28.080  1.00  0.00      _7_8 C  
ATOM    699  CG  ASN    46      28.430  42.000  27.450  1.00  0.00      _7_8 C  
ATOM    700  ND2 ASN    46      28.300  41.680  26.170  1.00  0.00      _7_8 N  
ATOM    701  OD1 ASN    46      27.360  42.120  28.080  1.00  0.00      _7_8 O  
ATOM    702  H   ASN    46      32.120  43.280  28.730  1.00  0.00      _7_8 H  
ATOM    703  HA  ASN    46      29.940  44.250  26.960  1.00  0.00      _7_8 H  
ATOM    704  HB1 ASN    46      29.770  42.000  29.120  1.00  0.00      _7_8 H  
ATOM    705  HB2 ASN    46      30.600  41.760  27.600  1.00  0.00      _7_8 H  
ATOM    706 1HD2 ASN    46      29.120  41.590  25.600  1.00  0.00      _7_8 H  
ATOM    707 2HD2 ASN    46      27.390  41.510  25.770  1.00  0.00      _7_8 H  
ATOM    708  N   ALA    47      29.550  44.820  30.110  1.00  0.00      _7_8 N  
ATOM    709  CA  ALA    47      28.890  45.770  30.920  1.00  0.00      _7_8 C  
ATOM    710  C   ALA    47      29.060  47.200  30.370  1.00  0.00      _7_8 C  
ATOM    711  O   ALA    47      28.060  47.870  30.310  1.00  0.00      _7_8 O  
ATOM    712  CB  ALA    47      29.430  45.680  32.330  1.00  0.00      _7_8 C  
ATOM    713  H   ALA    47      30.270  44.220  30.480  1.00  0.00      _7_8 H  
ATOM    714  HA  ALA    47      27.820  45.570  30.830  1.00  0.00      _7_8 H  
ATOM    715  HB1 ALA    47      28.700  46.070  33.030  1.00  0.00      _7_8 H  
ATOM    716  HB2 ALA    47      29.560  44.620  32.510  1.00  0.00      _7_8 H  
ATOM    717  HB3 ALA    47      30.290  46.320  32.550  1.00  0.00      _7_8 H  
ATOM    718  N   ARG    48      30.170  47.710  29.830  1.00  0.00      _7_8 N  
ATOM    719  CA  ARG    48      30.290  49.070  29.260  1.00  0.00      _7_8 C  
ATOM    720  C   ARG    48      29.540  49.220  27.990  1.00  0.00      _7_8 C  
ATOM    721  O   ARG    48      28.810  50.210  27.830  1.00  0.00      _7_8 O  
ATOM    722  CB  ARG    48      31.810  49.230  29.040  1.00  0.00      _7_8 C  
ATOM    723  CG  ARG    48      32.520  49.400  30.380  1.00  0.00      _7_8 C  
ATOM    724  CD  ARG    48      34.070  49.150  30.400  1.00  0.00      _7_8 C  
ATOM    725  NE  ARG    48      34.600  49.210  31.760  1.00  0.00      _7_8 N  
ATOM    726  CZ  ARG    48      35.820  49.550  32.090  1.00  0.00      _7_8 C  
ATOM    727  NH1 ARG    48      36.780  49.840  31.250  1.00  0.00      _7_8 N  
ATOM    728  NH2 ARG    48      36.170  49.540  33.360  1.00  0.00      _7_8 N  
ATOM    729  H   ARG    48      31.020  47.170  29.950  1.00  0.00      _7_8 H  
ATOM    730  HA  ARG    48      29.900  49.780  30.000  1.00  0.00      _7_8 H  
ATOM    731  HB1 ARG    48      32.090  50.060  28.390  1.00  0.00      _7_8 H  
ATOM    732  HB2 ARG    48      32.120  48.300  28.560  1.00  0.00      _7_8 H  
ATOM    733  HG1 ARG    48      32.100  48.690  31.100  1.00  0.00      _7_8 H  
ATOM    734  HG2 ARG    48      32.310  50.370  30.830  1.00  0.00      _7_8 H  
ATOM    735  HD1 ARG    48      34.540  49.830  29.690  1.00  0.00      _7_8 H  
ATOM    736  HD2 ARG    48      34.190  48.160  29.970  1.00  0.00      _7_8 H  
ATOM    737  HE  ARG    48      33.910  48.980  32.450  1.00  0.00      _7_8 H  
ATOM    738 HH11 ARG    48      36.790  49.520  30.290  1.00  0.00      _7_8 H  
ATOM    739 HH12 ARG    48      37.680  49.980  31.680  1.00  0.00      _7_8 H  
ATOM    740 HH21 ARG    48      35.500  49.130  33.990  1.00  0.00      _7_8 H  
ATOM    741 HH22 ARG    48      37.140  49.730  33.580  1.00  0.00      _7_8 H  
ATOM    742  N   LYS    49      29.470  48.200  27.110  1.00  0.00      _7_8 N  
ATOM    743  CA  LYS    49      28.440  48.230  26.040  1.00  0.00      _7_8 C  
ATOM    744  C   LYS    49      26.950  48.140  26.490  1.00  0.00      _7_8 C  
ATOM    745  O   LYS    49      26.040  48.600  25.750  1.00  0.00      _7_8 O  
ATOM    746  CB  LYS    49      28.740  47.110  24.950  1.00  0.00      _7_8 C  
ATOM    747  CG  LYS    49      27.800  47.190  23.660  1.00  0.00      _7_8 C  
ATOM    748  CD  LYS    49      28.130  46.060  22.680  1.00  0.00      _7_8 C  
ATOM    749  CE  LYS    49      27.120  45.890  21.550  1.00  0.00      _7_8 C  
ATOM    750  NZ  LYS    49      27.570  44.720  20.650  1.00  0.00      _7_8 N  
ATOM    751  H   LYS    49      29.930  47.320  27.290  1.00  0.00      _7_8 H  
ATOM    752  HA  LYS    49      28.490  49.200  25.560  1.00  0.00      _7_8 H  
ATOM    753  HB1 LYS    49      28.560  46.150  25.430  1.00  0.00      _7_8 H  
ATOM    754  HB2 LYS    49      29.760  47.320  24.630  1.00  0.00      _7_8 H  
ATOM    755  HG1 LYS    49      27.990  48.060  23.030  1.00  0.00      _7_8 H  
ATOM    756  HG2 LYS    49      26.740  47.260  23.900  1.00  0.00      _7_8 H  
ATOM    757  HD1 LYS    49      28.140  45.100  23.210  1.00  0.00      _7_8 H  
ATOM    758  HD2 LYS    49      29.140  46.210  22.290  1.00  0.00      _7_8 H  
ATOM    759  HE1 LYS    49      27.270  46.820  21.000  1.00  0.00      _7_8 H  
ATOM    760  HE2 LYS    49      26.110  45.740  21.910  1.00  0.00      _7_8 H  
ATOM    761  HZ1 LYS    49      28.550  44.840  20.480  1.00  0.00      _7_8 H  
ATOM    762  HZ2 LYS    49      27.580  43.800  21.080  1.00  0.00      _7_8 H  
ATOM    763  HZ3 LYS    49      27.060  44.760  19.780  1.00  0.00      _7_8 H  
ATOM    764  N   ALA    50      26.690  47.600  27.720  1.00  0.00      _7_8 N  
ATOM    765  CA  ALA    50      25.330  47.620  28.320  1.00  0.00      _7_8 C  
ATOM    766  C   ALA    50      25.110  48.910  29.160  1.00  0.00      _7_8 C  
ATOM    767  O   ALA    50      23.950  49.090  29.610  1.00  0.00      _7_8 O  
ATOM    768  CB  ALA    50      25.050  46.390  29.150  1.00  0.00      _7_8 C  
ATOM    769  H   ALA    50      27.490  47.350  28.270  1.00  0.00      _7_8 H  
ATOM    770  HA  ALA    50      24.630  47.560  27.480  1.00  0.00      _7_8 H  
ATOM    771  HB1 ALA    50      24.010  46.090  29.150  1.00  0.00      _7_8 H  
ATOM    772  HB2 ALA    50      25.590  45.550  28.710  1.00  0.00      _7_8 H  
ATOM    773  HB3 ALA    50      25.370  46.510  30.180  1.00  0.00      _7_8 H  
ATOM    774  N   GLY    51      26.060  49.800  29.190  1.00  0.00      _7_8 N  
ATOM    775  CA  GLY    51      25.900  51.060  29.850  1.00  0.00      _7_8 C  
ATOM    776  C   GLY    51      25.700  50.960  31.400  1.00  0.00      _7_8 C  
ATOM    777  O   GLY    51      25.030  51.810  31.950  1.00  0.00      _7_8 O  
ATOM    778  H   GLY    51      26.890  49.700  28.600  1.00  0.00      _7_8 H  
ATOM    779  HA1 GLY    51      25.080  51.700  29.510  1.00  0.00      _7_8 H  
ATOM    780  HA2 GLY    51      26.790  51.690  29.770  1.00  0.00      _7_8 H  
ATOM    781  N   CYS    52      26.270  50.010  32.150  1.00  0.00      _7_8 N  
ATOM    782  CA  CYS    52      26.000  49.810  33.620  1.00  0.00      _7_8 C  
ATOM    783  C   CYS    52      26.850  50.770  34.480  1.00  0.00      _7_8 C  
ATOM    784  O   CYS    52      28.040  50.580  34.640  1.00  0.00      _7_8 O  
ATOM    785  CB  CYS    52      26.340  48.360  33.960  1.00  0.00      _7_8 C  
ATOM    786  SG  CYS    52      25.370  47.310  32.890  1.00  0.00      _7_8 S  
ATOM    787  H   CYS    52      26.930  49.390  31.690  1.00  0.00      _7_8 H  
ATOM    788  HA  CYS    52      24.930  49.920  33.800  1.00  0.00      _7_8 H  
ATOM    789  HB1 CYS    52      26.130  48.280  35.030  1.00  0.00      _7_8 H  
ATOM    790  HB2 CYS    52      27.390  48.140  33.800  1.00  0.00      _7_8 H  
ATOM    791  HG  CYS    52      24.190  47.830  33.230  1.00  0.00      _7_8 H  
ATOM    792  N   THR    53      26.200  51.860  34.980  1.00  0.00      _7_8 N  
ATOM    793  CA  THR    53      26.810  52.660  36.030  1.00  0.00      _7_8 C  
ATOM    794  C   THR    53      27.270  51.860  37.210  1.00  0.00      _7_8 C  
ATOM    795  O   THR    53      26.780  50.740  37.450  1.00  0.00      _7_8 O  
ATOM    796  CB  THR    53      25.850  53.760  36.450  1.00  0.00      _7_8 C  
ATOM    797  CG2 THR    53      24.610  53.350  37.180  1.00  0.00      _7_8 C  
ATOM    798  OG1 THR    53      26.620  54.760  37.040  1.00  0.00      _7_8 O  
ATOM    799  H   THR    53      25.210  51.950  34.760  1.00  0.00      _7_8 H  
ATOM    800  HA  THR    53      27.750  53.040  35.620  1.00  0.00      _7_8 H  
ATOM    801  HB  THR    53      25.540  54.230  35.520  1.00  0.00      _7_8 H  
ATOM    802  HG1 THR    53      26.910  55.180  36.230  1.00  0.00      _7_8 H  
ATOM    803 1HG2 THR    53      24.170  52.550  36.590  1.00  0.00      _7_8 H  
ATOM    804 2HG2 THR    53      24.980  52.970  38.140  1.00  0.00      _7_8 H  
ATOM    805 3HG2 THR    53      24.000  54.250  37.250  1.00  0.00      _7_8 H  
ATOM    806  N   ARG    54      28.190  52.390  38.020  1.00  0.00      _7_8 N  
ATOM    807  CA  ARG    54      28.960  51.550  38.960  1.00  0.00      _7_8 C  
ATOM    808  C   ARG    54      27.980  51.150  40.110  1.00  0.00      _7_8 C  
ATOM    809  O   ARG    54      27.990  49.990  40.500  1.00  0.00      _7_8 O  
ATOM    810  CB  ARG    54      30.340  52.200  39.410  1.00  0.00      _7_8 C  
ATOM    811  CG  ARG    54      31.130  51.360  40.390  1.00  0.00      _7_8 C  
ATOM    812  CD  ARG    54      31.630  50.030  39.900  1.00  0.00      _7_8 C  
ATOM    813  NE  ARG    54      32.750  50.140  38.940  1.00  0.00      _7_8 N  
ATOM    814  CZ  ARG    54      33.190  49.260  38.040  1.00  0.00      _7_8 C  
ATOM    815  NH1 ARG    54      32.760  48.060  38.150  1.00  0.00      _7_8 N  
ATOM    816  NH2 ARG    54      33.860  49.520  36.970  1.00  0.00      _7_8 N  
ATOM    817  H   ARG    54      28.650  53.210  37.650  1.00  0.00      _7_8 H  
ATOM    818  HA  ARG    54      29.140  50.630  38.410  1.00  0.00      _7_8 H  
ATOM    819  HB1 ARG    54      30.110  53.190  39.790  1.00  0.00      _7_8 H  
ATOM    820  HB2 ARG    54      30.860  52.210  38.450  1.00  0.00      _7_8 H  
ATOM    821  HG1 ARG    54      30.450  51.140  41.220  1.00  0.00      _7_8 H  
ATOM    822  HG2 ARG    54      31.970  51.970  40.710  1.00  0.00      _7_8 H  
ATOM    823  HD1 ARG    54      30.780  49.410  39.590  1.00  0.00      _7_8 H  
ATOM    824  HD2 ARG    54      31.930  49.510  40.800  1.00  0.00      _7_8 H  
ATOM    825  HE  ARG    54      33.090  51.080  38.810  1.00  0.00      _7_8 H  
ATOM    826 HH11 ARG    54      32.170  47.700  38.890  1.00  0.00      _7_8 H  
ATOM    827 HH12 ARG    54      32.810  47.420  37.380  1.00  0.00      _7_8 H  
ATOM    828 HH21 ARG    54      34.250  50.440  36.860  1.00  0.00      _7_8 H  
ATOM    829 HH22 ARG    54      33.980  48.790  36.280  1.00  0.00      _7_8 H  
ATOM    830  N   GLY    55      27.050  52.030  40.560  1.00  0.00      _7_8 N  
ATOM    831  CA  GLY    55      26.060  51.700  41.660  1.00  0.00      _7_8 C  
ATOM    832  C   GLY    55      24.970  50.690  41.290  1.00  0.00      _7_8 C  
ATOM    833  O   GLY    55      24.500  49.970  42.150  1.00  0.00      _7_8 O  
ATOM    834  H   GLY    55      27.210  53.020  40.440  1.00  0.00      _7_8 H  
ATOM    835  HA1 GLY    55      25.520  52.590  41.970  1.00  0.00      _7_8 H  
ATOM    836  HA2 GLY    55      26.670  51.280  42.470  1.00  0.00      _7_8 H  
ATOM    837  N   CYS    56      24.660  50.550  39.960  1.00  0.00      _7_8 N  
ATOM    838  CA  CYS    56      23.920  49.420  39.350  1.00  0.00      _7_8 C  
ATOM    839  C   CYS    56      24.690  48.160  39.240  1.00  0.00      _7_8 C  
ATOM    840  O   CYS    56      24.270  47.080  39.710  1.00  0.00      _7_8 O  
ATOM    841  CB  CYS    56      23.300  49.920  38.010  1.00  0.00      _7_8 C  
ATOM    842  SG  CYS    56      22.550  48.540  37.260  1.00  0.00      _7_8 S  
ATOM    843  H   CYS    56      25.120  51.180  39.310  1.00  0.00      _7_8 H  
ATOM    844  HA  CYS    56      23.140  49.140  40.070  1.00  0.00      _7_8 H  
ATOM    845  HB1 CYS    56      24.100  50.320  37.390  1.00  0.00      _7_8 H  
ATOM    846  HB2 CYS    56      22.440  50.590  38.110  1.00  0.00      _7_8 H  
ATOM    847  HG  CYS    56      21.560  48.530  38.160  1.00  0.00      _7_8 H  
ATOM    848  N   LEU    57      25.840  48.220  38.680  1.00  0.00      _7_8 N  
ATOM    849  CA  LEU    57      26.640  47.060  38.260  1.00  0.00      _7_8 C  
ATOM    850  C   LEU    57      27.160  46.160  39.450  1.00  0.00      _7_8 C  
ATOM    851  O   LEU    57      27.230  44.920  39.280  1.00  0.00      _7_8 O  
ATOM    852  CB  LEU    57      27.830  47.610  37.510  1.00  0.00      _7_8 C  
ATOM    853  CG  LEU    57      28.910  46.700  36.960  1.00  0.00      _7_8 C  
ATOM    854  CD1 LEU    57      28.290  45.760  35.940  1.00  0.00      _7_8 C  
ATOM    855  CD2 LEU    57      30.080  47.580  36.420  1.00  0.00      _7_8 C  
ATOM    856  H   LEU    57      26.080  49.080  38.220  1.00  0.00      _7_8 H  
ATOM    857  HA  LEU    57      26.010  46.450  37.610  1.00  0.00      _7_8 H  
ATOM    858  HB1 LEU    57      28.230  48.440  38.110  1.00  0.00      _7_8 H  
ATOM    859  HB2 LEU    57      27.510  48.110  36.590  1.00  0.00      _7_8 H  
ATOM    860  HG  LEU    57      29.170  45.960  37.710  1.00  0.00      _7_8 H  
ATOM    861 1HD1 LEU    57      27.690  46.310  35.210  1.00  0.00      _7_8 H  
ATOM    862 2HD1 LEU    57      29.090  45.260  35.410  1.00  0.00      _7_8 H  
ATOM    863 3HD1 LEU    57      27.750  44.960  36.440  1.00  0.00      _7_8 H  
ATOM    864 1HD2 LEU    57      29.760  48.050  35.490  1.00  0.00      _7_8 H  
ATOM    865 2HD2 LEU    57      30.420  48.310  37.170  1.00  0.00      _7_8 H  
ATOM    866 3HD2 LEU    57      30.910  46.950  36.120  1.00  0.00      _7_8 H  
ATOM    867  N   ILE    58      27.350  46.680  40.690  1.00  0.00      _7_8 N  
ATOM    868  CA  ILE    58      27.470  45.740  41.850  1.00  0.00      _7_8 C  
ATOM    869  C   ILE    58      26.190  44.990  42.220  1.00  0.00      _7_8 C  
ATOM    870  O   ILE    58      26.300  43.820  42.530  1.00  0.00      _7_8 O  
ATOM    871  CB  ILE    58      28.150  46.450  43.040  1.00  0.00      _7_8 C  
ATOM    872  CG1 ILE    58      28.270  45.500  44.270  1.00  0.00      _7_8 C  
ATOM    873  CG2 ILE    58      27.390  47.700  43.420  1.00  0.00      _7_8 C  
ATOM    874  CD  ILE    58      29.010  46.190  45.430  1.00  0.00      _7_8 C  
ATOM    875  H   ILE    58      27.440  47.670  40.830  1.00  0.00      _7_8 H  
ATOM    876  HA  ILE    58      28.140  44.950  41.490  1.00  0.00      _7_8 H  
ATOM    877  HB  ILE    58      29.100  46.830  42.660  1.00  0.00      _7_8 H  
ATOM    878 1HG1 ILE    58      28.830  44.660  43.860  1.00  0.00      _7_8 H  
ATOM    879 2HG1 ILE    58      27.300  45.060  44.520  1.00  0.00      _7_8 H  
ATOM    880 1HG2 ILE    58      26.370  47.510  43.750  1.00  0.00      _7_8 H  
ATOM    881 2HG2 ILE    58      27.950  48.100  44.270  1.00  0.00      _7_8 H  
ATOM    882 3HG2 ILE    58      27.410  48.470  42.650  1.00  0.00      _7_8 H  
ATOM    883  HD1 ILE    58      28.260  46.750  46.000  1.00  0.00      _7_8 H  
ATOM    884  HD2 ILE    58      29.380  45.390  46.070  1.00  0.00      _7_8 H  
ATOM    885  HD3 ILE    58      29.790  46.780  44.960  1.00  0.00      _7_8 H  
ATOM    886  N   CYS    59      24.980  45.520  41.970  1.00  0.00      _7_8 N  
ATOM    887  CA  CYS    59      23.690  44.760  42.010  1.00  0.00      _7_8 C  
ATOM    888  C   CYS    59      23.620  43.660  40.960  1.00  0.00      _7_8 C  
ATOM    889  O   CYS    59      23.050  42.620  41.330  1.00  0.00      _7_8 O  
ATOM    890  CB  CYS    59      22.510  45.700  41.790  1.00  0.00      _7_8 C  
ATOM    891  SG  CYS    59      22.610  47.060  43.010  1.00  0.00      _7_8 S  
ATOM    892  H   CYS    59      24.850  46.430  41.560  1.00  0.00      _7_8 H  
ATOM    893  HA  CYS    59      23.600  44.300  42.990  1.00  0.00      _7_8 H  
ATOM    894  HB1 CYS    59      21.600  45.100  41.830  1.00  0.00      _7_8 H  
ATOM    895  HB2 CYS    59      22.540  46.150  40.800  1.00  0.00      _7_8 H  
ATOM    896  HG  CYS    59      21.430  47.560  43.380  1.00  0.00      _7_8 H  
ATOM    897  N   LEU    60      24.250  43.860  39.720  1.00  0.00      _7_8 N  
ATOM    898  CA  LEU    60      24.390  42.860  38.620  1.00  0.00      _7_8 C  
ATOM    899  C   LEU    60      25.420  41.810  39.000  1.00  0.00      _7_8 C  
ATOM    900  O   LEU    60      25.260  40.660  38.590  1.00  0.00      _7_8 O  
ATOM    901  CB  LEU    60      24.750  43.640  37.300  1.00  0.00      _7_8 C  
ATOM    902  CG  LEU    60      23.510  43.990  36.500  1.00  0.00      _7_8 C  
ATOM    903  CD1 LEU    60      22.580  44.940  37.230  1.00  0.00      _7_8 C  
ATOM    904  CD2 LEU    60      23.850  44.730  35.280  1.00  0.00      _7_8 C  
ATOM    905  H   LEU    60      24.480  44.830  39.610  1.00  0.00      _7_8 H  
ATOM    906  HA  LEU    60      23.540  42.190  38.460  1.00  0.00      _7_8 H  
ATOM    907  HB1 LEU    60      25.480  43.010  36.780  1.00  0.00      _7_8 H  
ATOM    908  HB2 LEU    60      25.240  44.570  37.590  1.00  0.00      _7_8 H  
ATOM    909  HG  LEU    60      22.940  43.090  36.230  1.00  0.00      _7_8 H  
ATOM    910 1HD1 LEU    60      22.190  44.480  38.130  1.00  0.00      _7_8 H  
ATOM    911 2HD1 LEU    60      23.190  45.790  37.550  1.00  0.00      _7_8 H  
ATOM    912 3HD1 LEU    60      21.750  45.200  36.580  1.00  0.00      _7_8 H  
ATOM    913 1HD2 LEU    60      24.520  45.540  35.550  1.00  0.00      _7_8 H  
ATOM    914 2HD2 LEU    60      24.270  44.010  34.570  1.00  0.00      _7_8 H  
ATOM    915 3HD2 LEU    60      22.950  45.030  34.750  1.00  0.00      _7_8 H  
ATOM    916  N   SER    61      26.470  42.160  39.710  1.00  0.00      _7_8 N  
ATOM    917  CA  SER    61      27.410  41.230  40.220  1.00  0.00      _7_8 C  
ATOM    918  C   SER    61      26.850  40.320  41.340  1.00  0.00      _7_8 C  
ATOM    919  O   SER    61      27.290  39.220  41.460  1.00  0.00      _7_8 O  
ATOM    920  CB  SER    61      28.570  42.030  40.770  1.00  0.00      _7_8 C  
ATOM    921  OG  SER    61      29.460  41.210  41.460  1.00  0.00      _7_8 O  
ATOM    922  H   SER    61      26.650  43.150  39.760  1.00  0.00      _7_8 H  
ATOM    923  HA  SER    61      27.760  40.630  39.380  1.00  0.00      _7_8 H  
ATOM    924  HB1 SER    61      28.190  42.710  41.530  1.00  0.00      _7_8 H  
ATOM    925  HB2 SER    61      29.070  42.620  40.010  1.00  0.00      _7_8 H  
ATOM    926  HG  SER    61      29.980  40.740  40.800  1.00  0.00      _7_8 H  
ATOM    927  N   HIS    62      25.890  40.740  42.090  1.00  0.00      _7_8 N  
ATOM    928  CA  HIS    62      25.130  40.010  43.130  1.00  0.00      _7_8 C  
ATOM    929  C   HIS    62      24.340  38.760  42.670  1.00  0.00      _7_8 C  
ATOM    930  O   HIS    62      23.290  38.450  43.240  1.00  0.00      _7_8 O  
ATOM    931  CB  HIS    62      24.370  41.070  43.920  1.00  0.00      _7_8 C  
ATOM    932  CG  HIS    62      24.290  40.970  45.440  1.00  0.00      _7_8 C  
ATOM    933  CD2 HIS    62      23.300  40.360  46.100  1.00  0.00      _7_8 C  
ATOM    934  ND1 HIS    62      25.220  41.600  46.290  1.00  0.00      _7_8 N  
ATOM    935  HD1 HIS    62      26.019  42.183  46.040  1.00  0.00      _7_8 H  
ATOM    936  CE1 HIS    62      24.790  41.240  47.520  1.00  0.00      _7_8 C  
ATOM    937  NE2 HIS    62      23.670  40.490  47.400  1.00  0.00      _7_8 N  
ATOM    938  H   HIS    62      25.670  41.700  41.900  1.00  0.00      _7_8 H  
ATOM    939  HA  HIS    62      25.860  39.610  43.840  1.00  0.00      _7_8 H  
ATOM    940  HB1 HIS    62      23.330  41.040  43.610  1.00  0.00      _7_8 H  
ATOM    941  HB2 HIS    62      24.800  42.070  43.830  1.00  0.00      _7_8 H  
ATOM    942  HD2 HIS    62      22.390  39.950  45.670  1.00  0.00      _7_8 H  
ATOM    943  HE1 HIS    62      25.270  41.570  48.430  1.00  0.00      _7_8 H  
ATOM    944  HE2 HIS    62      23.100  40.180  48.180  1.00  0.00      _7_8 H  
ATOM    945  N   ILE    63      24.650  38.260  41.430  1.00  0.00      _7_8 N  
ATOM    946  CA  ILE    63      23.860  37.230  40.740  1.00  0.00      _7_8 C  
ATOM    947  C   ILE    63      24.650  35.980  40.210  1.00  0.00      _7_8 C  
ATOM    948  O   ILE    63      25.830  36.030  39.800  1.00  0.00      _7_8 O  
ATOM    949  CB  ILE    63      23.060  38.000  39.690  1.00  0.00      _7_8 C  
ATOM    950  CG1 ILE    63      22.150  39.100  40.240  1.00  0.00      _7_8 C  
ATOM    951  CG2 ILE    63      22.310  37.010  38.780  1.00  0.00      _7_8 C  
ATOM    952  CD  ILE    63      21.360  39.780  39.110  1.00  0.00      _7_8 C  
ATOM    953  H   ILE    63      25.530  38.480  40.980  1.00  0.00      _7_8 H  
ATOM    954  HA  ILE    63      23.200  36.750  41.460  1.00  0.00      _7_8 H  
ATOM    955  HB  ILE    63      23.780  38.390  38.980  1.00  0.00      _7_8 H  
ATOM    956 1HG1 ILE    63      22.750  39.890  40.690  1.00  0.00      _7_8 H  
ATOM    957 2HG1 ILE    63      21.500  38.670  40.990  1.00  0.00      _7_8 H  
ATOM    958 1HG2 ILE    63      21.780  37.480  37.960  1.00  0.00      _7_8 H  
ATOM    959 2HG2 ILE    63      23.070  36.470  38.210  1.00  0.00      _7_8 H  
ATOM    960 3HG2 ILE    63      21.570  36.520  39.410  1.00  0.00      _7_8 H  
ATOM    961  HD1 ILE    63      20.530  39.120  38.840  1.00  0.00      _7_8 H  
ATOM    962  HD2 ILE    63      20.930  40.720  39.440  1.00  0.00      _7_8 H  
ATOM    963  HD3 ILE    63      22.000  40.020  38.260  1.00  0.00      _7_8 H  
ATOM    964  N   LYS    64      24.020  34.780  40.450  1.00  0.00      _7_8 N  
ATOM    965  CA  LYS    64      24.630  33.480  40.230  1.00  0.00      _7_8 C  
ATOM    966  C   LYS    64      24.730  33.110  38.720  1.00  0.00      _7_8 C  
ATOM    967  O   LYS    64      23.870  33.500  37.940  1.00  0.00      _7_8 O  
ATOM    968  CB  LYS    64      23.910  32.330  40.960  1.00  0.00      _7_8 C  
ATOM    969  CG  LYS    64      22.400  32.220  40.570  1.00  0.00      _7_8 C  
ATOM    970  CD  LYS    64      21.680  31.100  41.230  1.00  0.00      _7_8 C  
ATOM    971  CE  LYS    64      21.610  31.140  42.810  1.00  0.00      _7_8 C  
ATOM    972  NZ  LYS    64      20.880  29.980  43.340  1.00  0.00      _7_8 N  
ATOM    973  H   LYS    64      23.040  34.830  40.710  1.00  0.00      _7_8 H  
ATOM    974  HA  LYS    64      25.690  33.530  40.470  1.00  0.00      _7_8 H  
ATOM    975  HB1 LYS    64      23.990  32.550  42.020  1.00  0.00      _7_8 H  
ATOM    976  HB2 LYS    64      24.460  31.400  40.810  1.00  0.00      _7_8 H  
ATOM    977  HG1 LYS    64      22.330  32.020  39.500  1.00  0.00      _7_8 H  
ATOM    978  HG2 LYS    64      21.860  33.110  40.900  1.00  0.00      _7_8 H  
ATOM    979  HD1 LYS    64      22.140  30.190  40.840  1.00  0.00      _7_8 H  
ATOM    980  HD2 LYS    64      20.670  31.110  40.820  1.00  0.00      _7_8 H  
ATOM    981  HE1 LYS    64      21.030  32.050  42.980  1.00  0.00      _7_8 H  
ATOM    982  HE2 LYS    64      22.610  31.240  43.220  1.00  0.00      _7_8 H  
ATOM    983  HZ1 LYS    64      21.430  29.140  43.430  1.00  0.00      _7_8 H  
ATOM    984  HZ2 LYS    64      20.520  30.150  44.260  1.00  0.00      _7_8 H  
ATOM    985  HZ3 LYS    64      20.050  29.840  42.780  1.00  0.00      _7_8 H  
ATOM    986  N   CYS    65      25.700  32.260  38.320  1.00  0.00      _7_8 N  
ATOM    987  CA  CYS    65      26.040  31.830  36.980  1.00  0.00      _7_8 C  
ATOM    988  C   CYS    65      25.080  30.800  36.510  1.00  0.00      _7_8 C  
ATOM    989  O   CYS    65      24.390  30.140  37.200  1.00  0.00      _7_8 O  
ATOM    990  CB  CYS    65      27.460  31.290  36.970  1.00  0.00      _7_8 C  
ATOM    991  SG  CYS    65      28.850  32.460  37.160  1.00  0.00      _7_8 S  
ATOM    992  H   CYS    65      26.250  31.940  39.110  1.00  0.00      _7_8 H  
ATOM    993  HA  CYS    65      26.130  32.700  36.330  1.00  0.00      _7_8 H  
ATOM    994  HB1 CYS    65      27.610  30.850  35.980  1.00  0.00      _7_8 H  
ATOM    995  HB2 CYS    65      27.540  30.490  37.710  1.00  0.00      _7_8 H  
ATOM    996  N   THR    66      25.090  30.760  35.200  1.00  0.00      _7_8 N  
ATOM    997  CA  THR    66      24.590  29.610  34.420  1.00  0.00      _7_8 C  
ATOM    998  C   THR    66      25.650  28.500  34.470  1.00  0.00      _7_8 C  
ATOM    999  O   THR    66      26.840  28.760  34.640  1.00  0.00      _7_8 O  
ATOM   1000  CB  THR    66      24.330  30.110  32.970  1.00  0.00      _7_8 C  
ATOM   1001  CG2 THR    66      23.220  31.240  32.990  1.00  0.00      _7_8 C  
ATOM   1002  OG1 THR    66      25.580  30.510  32.440  1.00  0.00      _7_8 O  
ATOM   1003  H   THR    66      25.750  31.380  34.760  1.00  0.00      _7_8 H  
ATOM   1004  HA  THR    66      23.650  29.210  34.790  1.00  0.00      _7_8 H  
ATOM   1005  HB  THR    66      23.980  29.220  32.450  1.00  0.00      _7_8 H  
ATOM   1006  HG1 THR    66      25.640  31.460  32.550  1.00  0.00      _7_8 H  
ATOM   1007 1HG2 THR    66      22.300  30.920  33.460  1.00  0.00      _7_8 H  
ATOM   1008 2HG2 THR    66      23.570  32.200  33.390  1.00  0.00      _7_8 H  
ATOM   1009 3HG2 THR    66      22.970  31.490  31.960  1.00  0.00      _7_8 H  
ATOM   1010  N   PRO    67      25.310  27.190  34.300  1.00  0.00      _7_8 N  
ATOM   1011  CA  PRO    67      26.320  26.040  34.180  1.00  0.00      _7_8 C  
ATOM   1012  C   PRO    67      27.340  26.300  32.970  1.00  0.00      _7_8 C  
ATOM   1013  O   PRO    67      28.500  25.870  32.940  1.00  0.00      _7_8 O  
ATOM   1014  CB  PRO    67      25.480  24.800  33.890  1.00  0.00      _7_8 C  
ATOM   1015  CG  PRO    67      24.010  25.180  34.160  1.00  0.00      _7_8 C  
ATOM   1016  CD  PRO    67      23.910  26.710  34.040  1.00  0.00      _7_8 C  
ATOM   1017  HA  PRO    67      26.870  26.100  35.110  1.00  0.00      _7_8 H  
ATOM   1018  HB1 PRO    67      25.570  24.590  32.810  1.00  0.00      _7_8 H  
ATOM   1019  HB2 PRO    67      25.870  23.900  34.380  1.00  0.00      _7_8 H  
ATOM   1020  HG1 PRO    67      23.480  24.750  33.310  1.00  0.00      _7_8 H  
ATOM   1021  HG2 PRO    67      23.650  24.730  35.080  1.00  0.00      _7_8 H  
ATOM   1022  HD1 PRO    67      23.770  26.890  32.980  1.00  0.00      _7_8 H  
ATOM   1023  HD2 PRO    67      23.250  27.080  34.830  1.00  0.00      _7_8 H  
ATOM   1024  N   LYS    68      26.880  26.880  31.860  1.00  0.00      _7_8 N  
ATOM   1025  CA  LYS    68      27.620  27.460  30.720  1.00  0.00      _7_8 C  
ATOM   1026  C   LYS    68      28.670  28.410  31.220  1.00  0.00      _7_8 C  
ATOM   1027  O   LYS    68      29.790  28.350  30.750  1.00  0.00      _7_8 O  
ATOM   1028  CB  LYS    68      26.520  28.170  29.750  1.00  0.00      _7_8 C  
ATOM   1029  CG  LYS    68      27.220  28.780  28.490  1.00  0.00      _7_8 C  
ATOM   1030  CD  LYS    68      27.860  27.910  27.410  1.00  0.00      _7_8 C  
ATOM   1031  CE  LYS    68      28.490  28.740  26.270  1.00  0.00      _7_8 C  
ATOM   1032  NZ  LYS    68      29.660  29.550  26.690  1.00  0.00      _7_8 N  
ATOM   1033  H   LYS    68      25.880  27.020  31.840  1.00  0.00      _7_8 H  
ATOM   1034  HA  LYS    68      28.150  26.640  30.240  1.00  0.00      _7_8 H  
ATOM   1035  HB1 LYS    68      26.040  28.990  30.300  1.00  0.00      _7_8 H  
ATOM   1036  HB2 LYS    68      25.730  27.480  29.460  1.00  0.00      _7_8 H  
ATOM   1037  HG1 LYS    68      28.030  29.410  28.840  1.00  0.00      _7_8 H  
ATOM   1038  HG2 LYS    68      26.490  29.390  27.960  1.00  0.00      _7_8 H  
ATOM   1039  HD1 LYS    68      27.060  27.280  27.020  1.00  0.00      _7_8 H  
ATOM   1040  HD2 LYS    68      28.660  27.310  27.850  1.00  0.00      _7_8 H  
ATOM   1041  HE1 LYS    68      27.760  29.450  25.870  1.00  0.00      _7_8 H  
ATOM   1042  HE2 LYS    68      28.770  28.100  25.440  1.00  0.00      _7_8 H  
ATOM   1043  HZ1 LYS    68      30.020  29.880  25.810  1.00  0.00      _7_8 H  
ATOM   1044  HZ2 LYS    68      29.370  30.320  27.270  1.00  0.00      _7_8 H  
ATOM   1045  HZ3 LYS    68      30.330  28.960  27.170  1.00  0.00      _7_8 H  
ATOM   1046  N   MET    69      28.410  29.350  32.140  1.00  0.00      _7_8 N  
ATOM   1047  CA  MET    69      29.470  30.230  32.590  1.00  0.00      _7_8 C  
ATOM   1048  C   MET    69      30.340  29.390  33.590  1.00  0.00      _7_8 C  
ATOM   1049  O   MET    69      31.520  29.670  33.650  1.00  0.00      _7_8 O  
ATOM   1050  CB  MET    69      28.770  31.420  33.190  1.00  0.00      _7_8 C  
ATOM   1051  CG  MET    69      29.880  32.500  33.410  1.00  0.00      _7_8 C  
ATOM   1052  SD  MET    69      29.240  34.130  33.820  1.00  0.00      _7_8 S  
ATOM   1053  CE  MET    69      28.780  34.800  32.130  1.00  0.00      _7_8 C  
ATOM   1054  H   MET    69      27.470  29.460  32.480  1.00  0.00      _7_8 H  
ATOM   1055  HA  MET    69      30.050  30.520  31.710  1.00  0.00      _7_8 H  
ATOM   1056  HB1 MET    69      28.190  31.190  34.080  1.00  0.00      _7_8 H  
ATOM   1057  HB2 MET    69      28.120  31.810  32.400  1.00  0.00      _7_8 H  
ATOM   1058  HG1 MET    69      30.600  32.560  32.590  1.00  0.00      _7_8 H  
ATOM   1059  HG2 MET    69      30.380  32.180  34.320  1.00  0.00      _7_8 H  
ATOM   1060  HE1 MET    69      27.840  34.360  31.810  1.00  0.00      _7_8 H  
ATOM   1061  HE2 MET    69      28.550  35.870  32.210  1.00  0.00      _7_8 H  
ATOM   1062  HE3 MET    69      29.630  34.700  31.450  1.00  0.00      _7_8 H  
ATOM   1063  N   LYS    70      29.820  28.380  34.210  1.00  0.00      _7_8 N  
ATOM   1064  CA  LYS    70      30.590  27.600  35.180  1.00  0.00      _7_8 C  
ATOM   1065  C   LYS    70      31.720  26.830  34.470  1.00  0.00      _7_8 C  
ATOM   1066  O   LYS    70      32.880  26.950  34.900  1.00  0.00      _7_8 O  
ATOM   1067  CB  LYS    70      29.650  26.740  35.960  1.00  0.00      _7_8 C  
ATOM   1068  CG  LYS    70      30.400  26.240  37.200  1.00  0.00      _7_8 C  
ATOM   1069  CD  LYS    70      29.520  25.290  38.040  1.00  0.00      _7_8 C  
ATOM   1070  CE  LYS    70      30.170  25.130  39.400  1.00  0.00      _7_8 C  
ATOM   1071  NZ  LYS    70      29.420  24.140  40.160  1.00  0.00      _7_8 N  
ATOM   1072  H   LYS    70      28.820  28.240  34.150  1.00  0.00      _7_8 H  
ATOM   1073  HA  LYS    70      31.130  28.310  35.810  1.00  0.00      _7_8 H  
ATOM   1074  HB1 LYS    70      29.340  25.870  35.370  1.00  0.00      _7_8 H  
ATOM   1075  HB2 LYS    70      28.770  27.300  36.280  1.00  0.00      _7_8 H  
ATOM   1076  HG1 LYS    70      30.760  27.080  37.790  1.00  0.00      _7_8 H  
ATOM   1077  HG2 LYS    70      31.300  25.660  36.980  1.00  0.00      _7_8 H  
ATOM   1078  HD1 LYS    70      29.410  24.310  37.560  1.00  0.00      _7_8 H  
ATOM   1079  HD2 LYS    70      28.530  25.710  38.150  1.00  0.00      _7_8 H  
ATOM   1080  HE1 LYS    70      30.210  26.080  39.940  1.00  0.00      _7_8 H  
ATOM   1081  HE2 LYS    70      31.210  24.810  39.360  1.00  0.00      _7_8 H  
ATOM   1082  HZ1 LYS    70      29.500  23.230  39.750  1.00  0.00      _7_8 H  
ATOM   1083  HZ2 LYS    70      29.750  24.040  41.110  1.00  0.00      _7_8 H  
ATOM   1084  HZ3 LYS    70      28.430  24.310  40.280  1.00  0.00      _7_8 H  
ATOM   1085  N   LYS    71      31.400  26.220  33.310  1.00  0.00      _7_8 N  
ATOM   1086  CA  LYS    71      32.300  25.760  32.270  1.00  0.00      _7_8 C  
ATOM   1087  C   LYS    71      33.030  26.890  31.480  1.00  0.00      _7_8 C  
ATOM   1088  O   LYS    71      33.440  26.750  30.300  1.00  0.00      _7_8 O  
ATOM   1089  CB  LYS    71      31.620  24.830  31.300  1.00  0.00      _7_8 C  
ATOM   1090  CG  LYS    71      31.030  23.430  31.930  1.00  0.00      _7_8 C  
ATOM   1091  CD  LYS    71      29.930  22.780  31.140  1.00  0.00      _7_8 C  
ATOM   1092  CE  LYS    71      29.550  21.390  31.760  1.00  0.00      _7_8 C  
ATOM   1093  NZ  LYS    71      30.630  20.350  31.710  1.00  0.00      _7_8 N  
ATOM   1094  H   LYS    71      30.430  26.250  33.010  1.00  0.00      _7_8 H  
ATOM   1095  HA  LYS    71      33.080  25.120  32.700  1.00  0.00      _7_8 H  
ATOM   1096  HB1 LYS    71      32.150  24.720  30.350  1.00  0.00      _7_8 H  
ATOM   1097  HB2 LYS    71      30.770  25.430  31.000  1.00  0.00      _7_8 H  
ATOM   1098  HG1 LYS    71      30.660  23.510  32.940  1.00  0.00      _7_8 H  
ATOM   1099  HG2 LYS    71      31.870  22.740  32.020  1.00  0.00      _7_8 H  
ATOM   1100  HD1 LYS    71      30.270  22.530  30.130  1.00  0.00      _7_8 H  
ATOM   1101  HD2 LYS    71      28.990  23.330  31.060  1.00  0.00      _7_8 H  
ATOM   1102  HE1 LYS    71      28.700  20.990  31.230  1.00  0.00      _7_8 H  
ATOM   1103  HE2 LYS    71      29.370  21.550  32.830  1.00  0.00      _7_8 H  
ATOM   1104  HZ1 LYS    71      31.470  20.710  32.140  1.00  0.00      _7_8 H  
ATOM   1105  HZ2 LYS    71      30.460  19.510  32.240  1.00  0.00      _7_8 H  
ATOM   1106  HZ3 LYS    71      30.880  20.040  30.770  1.00  0.00      _7_8 H  
ATOM   1107  N   PHE    72      33.420  28.000  32.150  1.00  0.00      _7_8 N  
ATOM   1108  CA  PHE    72      34.370  28.980  31.610  1.00  0.00      _7_8 C  
ATOM   1109  C   PHE    72      35.190  29.670  32.680  1.00  0.00      _7_8 C  
ATOM   1110  O   PHE    72      36.410  29.860  32.520  1.00  0.00      _7_8 O  
ATOM   1111  CB  PHE    72      33.480  29.920  30.820  1.00  0.00      _7_8 C  
ATOM   1112  CG  PHE    72      34.040  31.180  30.260  1.00  0.00      _7_8 C  
ATOM   1113  CD1 PHE    72      33.490  32.390  30.770  1.00  0.00      _7_8 C  
ATOM   1114  CD2 PHE    72      35.140  31.220  29.360  1.00  0.00      _7_8 C  
ATOM   1115  CE1 PHE    72      34.000  33.600  30.380  1.00  0.00      _7_8 C  
ATOM   1116  CE2 PHE    72      35.650  32.440  28.860  1.00  0.00      _7_8 C  
ATOM   1117  CZ  PHE    72      35.040  33.600  29.390  1.00  0.00      _7_8 C  
ATOM   1118  H   PHE    72      32.970  28.210  33.030  1.00  0.00      _7_8 H  
ATOM   1119  HA  PHE    72      35.080  28.500  30.940  1.00  0.00      _7_8 H  
ATOM   1120  HB1 PHE    72      32.800  30.210  31.620  1.00  0.00      _7_8 H  
ATOM   1121  HB2 PHE    72      33.020  29.380  29.980  1.00  0.00      _7_8 H  
ATOM   1122  HD1 PHE    72      32.590  32.370  31.370  1.00  0.00      _7_8 H  
ATOM   1123  HD2 PHE    72      35.580  30.280  29.050  1.00  0.00      _7_8 H  
ATOM   1124  HE1 PHE    72      33.600  34.560  30.670  1.00  0.00      _7_8 H  
ATOM   1125  HE2 PHE    72      36.560  32.450  28.270  1.00  0.00      _7_8 H  
ATOM   1126  HZ  PHE    72      35.270  34.560  28.960  1.00  0.00      _7_8 H  
ATOM   1127  N   ILE    73      34.510  29.990  33.770  1.00  0.00      _7_8 N  
ATOM   1128  CA  ILE    73      35.060  30.730  34.960  1.00  0.00      _7_8 C  
ATOM   1129  C   ILE    73      34.370  30.230  36.300  1.00  0.00      _7_8 C  
ATOM   1130  O   ILE    73      33.700  30.920  37.090  1.00  0.00      _7_8 O  
ATOM   1131  CB  ILE    73      34.920  32.270  34.740  1.00  0.00      _7_8 C  
ATOM   1132  CG1 ILE    73      33.430  32.660  34.480  1.00  0.00      _7_8 C  
ATOM   1133  CG2 ILE    73      35.830  32.720  33.530  1.00  0.00      _7_8 C  
ATOM   1134  CD  ILE    73      33.210  34.190  34.410  1.00  0.00      _7_8 C  
ATOM   1135  H   ILE    73      33.500  29.890  33.730  1.00  0.00      _7_8 H  
ATOM   1136  HA  ILE    73      36.130  30.560  35.040  1.00  0.00      _7_8 H  
ATOM   1137  HB  ILE    73      35.300  32.690  35.680  1.00  0.00      _7_8 H  
ATOM   1138 1HG1 ILE    73      32.800  32.250  35.280  1.00  0.00      _7_8 H  
ATOM   1139 2HG1 ILE    73      32.970  32.210  33.600  1.00  0.00      _7_8 H  
ATOM   1140 1HG2 ILE    73      35.840  33.810  33.530  1.00  0.00      _7_8 H  
ATOM   1141 2HG2 ILE    73      36.840  32.320  33.630  1.00  0.00      _7_8 H  
ATOM   1142 3HG2 ILE    73      35.400  32.420  32.580  1.00  0.00      _7_8 H  
ATOM   1143  HD1 ILE    73      33.730  34.660  33.570  1.00  0.00      _7_8 H  
ATOM   1144  HD2 ILE    73      32.150  34.430  34.380  1.00  0.00      _7_8 H  
ATOM   1145  HD3 ILE    73      33.540  34.600  35.370  1.00  0.00      _7_8 H  
ATOM   1146  N   PRO    74      34.720  29.020  36.750  1.00  0.00      _7_8 N  
ATOM   1147  CA  PRO    74      34.210  28.360  37.940  1.00  0.00      _7_8 C  
ATOM   1148  C   PRO    74      34.580  29.050  39.220  1.00  0.00      _7_8 C  
ATOM   1149  O   PRO    74      33.860  28.870  40.210  1.00  0.00      _7_8 O  
ATOM   1150  CB  PRO    74      34.870  27.000  37.760  1.00  0.00      _7_8 C  
ATOM   1151  CG  PRO    74      36.170  27.140  36.970  1.00  0.00      _7_8 C  
ATOM   1152  CD  PRO    74      35.600  28.170  36.010  1.00  0.00      _7_8 C  
ATOM   1153  HA  PRO    74      33.130  28.250  37.900  1.00  0.00      _7_8 H  
ATOM   1154  HB1 PRO    74      35.050  26.510  38.720  1.00  0.00      _7_8 H  
ATOM   1155  HB2 PRO    74      34.250  26.290  37.220  1.00  0.00      _7_8 H  
ATOM   1156  HG1 PRO    74      37.010  27.550  37.520  1.00  0.00      _7_8 H  
ATOM   1157  HG2 PRO    74      36.550  26.240  36.480  1.00  0.00      _7_8 H  
ATOM   1158  HD1 PRO    74      36.480  28.670  35.600  1.00  0.00      _7_8 H  
ATOM   1159  HD2 PRO    74      35.150  27.650  35.160  1.00  0.00      _7_8 H  
ATOM   1160  N   GLY    75      35.730  29.700  39.250  1.00  0.00      _7_8 N  
ATOM   1161  CA  GLY    75      36.200  30.610  40.280  1.00  0.00      _7_8 C  
ATOM   1162  C   GLY    75      35.360  31.860  40.530  1.00  0.00      _7_8 C  
ATOM   1163  O   GLY    75      34.800  32.040  41.670  1.00  0.00      _7_8 O  
ATOM   1164  H   GLY    75      36.330  29.610  38.430  1.00  0.00      _7_8 H  
ATOM   1165  HA1 GLY    75      37.140  31.030  39.950  1.00  0.00      _7_8 H  
ATOM   1166  HA2 GLY    75      36.400  30.080  41.210  1.00  0.00      _7_8 H  
ATOM   1167  N   ARG    76      34.970  32.590  39.420  1.00  0.00      _7_8 N  
ATOM   1168  CA  ARG    76      33.900  33.680  39.520  1.00  0.00      _7_8 C  
ATOM   1169  C   ARG    76      32.530  33.150  40.010  1.00  0.00      _7_8 C  
ATOM   1170  O   ARG    76      31.830  33.870  40.660  1.00  0.00      _7_8 O  
ATOM   1171  CB  ARG    76      33.900  34.470  38.170  1.00  0.00      _7_8 C  
ATOM   1172  CG  ARG    76      33.080  35.750  38.130  1.00  0.00      _7_8 C  
ATOM   1173  CD  ARG    76      31.560  35.520  37.940  1.00  0.00      _7_8 C  
ATOM   1174  NE  ARG    76      30.590  36.680  38.200  1.00  0.00      _7_8 N  
ATOM   1175  CZ  ARG    76      30.140  37.190  39.310  1.00  0.00      _7_8 C  
ATOM   1176  NH1 ARG    76      30.600  36.850  40.460  1.00  0.00      _7_8 N  
ATOM   1177  NH2 ARG    76      29.380  38.220  39.320  1.00  0.00      _7_8 N  
ATOM   1178  H   ARG    76      35.290  32.330  38.500  1.00  0.00      _7_8 H  
ATOM   1179  HA  ARG    76      34.290  34.410  40.230  1.00  0.00      _7_8 H  
ATOM   1180  HB1 ARG    76      33.600  33.750  37.410  1.00  0.00      _7_8 H  
ATOM   1181  HB2 ARG    76      34.880  34.860  37.900  1.00  0.00      _7_8 H  
ATOM   1182  HG1 ARG    76      33.390  36.450  37.350  1.00  0.00      _7_8 H  
ATOM   1183  HG2 ARG    76      33.080  36.240  39.100  1.00  0.00      _7_8 H  
ATOM   1184  HD1 ARG    76      31.220  34.680  38.550  1.00  0.00      _7_8 H  
ATOM   1185  HD2 ARG    76      31.320  35.160  36.940  1.00  0.00      _7_8 H  
ATOM   1186  HE  ARG    76      30.130  37.000  37.350  1.00  0.00      _7_8 H  
ATOM   1187 HH11 ARG    76      31.080  35.960  40.450  1.00  0.00      _7_8 H  
ATOM   1188 HH12 ARG    76      30.460  37.350  41.330  1.00  0.00      _7_8 H  
ATOM   1189 HH21 ARG    76      29.170  38.630  38.420  1.00  0.00      _7_8 H  
ATOM   1190 HH22 ARG    76      29.140  38.730  40.150  1.00  0.00      _7_8 H  
ATOM   1191  N   CYS    77      32.110  31.940  39.420  1.00  0.00      _7_8 N  
ATOM   1192  CA  CYS    77      30.850  31.190  39.690  1.00  0.00      _7_8 C  
ATOM   1193  C   CYS    77      30.810  30.440  41.040  1.00  0.00      _7_8 C  
ATOM   1194  O   CYS    77      29.730  30.020  41.530  1.00  0.00      _7_8 O  
ATOM   1195  CB  CYS    77      30.560  30.290  38.530  1.00  0.00      _7_8 C  
ATOM   1196  SG  CYS    77      30.420  31.250  36.940  1.00  0.00      _7_8 S  
ATOM   1197  H   CYS    77      32.820  31.580  38.800  1.00  0.00      _7_8 H  
ATOM   1198  HA  CYS    77      30.090  31.980  39.650  1.00  0.00      _7_8 H  
ATOM   1199  HB1 CYS    77      29.610  29.800  38.730  1.00  0.00      _7_8 H  
ATOM   1200  HB2 CYS    77      31.350  29.540  38.510  1.00  0.00      _7_8 H  
ATOM   1201  N   HIS    78      31.970  30.360  41.800  1.00  0.00      _7_8 N  
ATOM   1202  CA  HIS    78      31.980  29.980  43.210  1.00  0.00      _7_8 C  
ATOM   1203  C   HIS    78      31.280  31.020  44.120  1.00  0.00      _7_8 C  
ATOM   1204  O   HIS    78      31.510  32.210  43.970  1.00  0.00      _7_8 O  
ATOM   1205  CB  HIS    78      33.410  29.730  43.770  1.00  0.00      _7_8 C  
ATOM   1206  CG  HIS    78      33.620  29.070  45.140  1.00  0.00      _7_8 C  
ATOM   1207  CD2 HIS    78      33.770  27.760  45.340  1.00  0.00      _7_8 C  
ATOM   1208  ND1 HIS    78      33.480  29.730  46.310  1.00  0.00      _7_8 N  
ATOM   1209  CE1 HIS    78      33.580  28.780  47.250  1.00  0.00      _7_8 C  
ATOM   1210  NE2 HIS    78      33.860  27.580  46.710  1.00  0.00      _7_8 N  
ATOM   1211  HE2 HIS    78      34.090  26.719  47.206  1.00  0.00      _7_8 H  
ATOM   1212  H   HIS    78      32.820  30.570  41.290  1.00  0.00      _7_8 H  
ATOM   1213  HA  HIS    78      31.460  29.030  43.320  1.00  0.00      _7_8 H  
ATOM   1214  HB1 HIS    78      33.880  30.710  43.880  1.00  0.00      _7_8 H  
ATOM   1215  HB2 HIS    78      34.050  29.260  43.010  1.00  0.00      _7_8 H  
ATOM   1216  HD1 HIS    78      33.080  30.650  46.470  1.00  0.00      _7_8 H  
ATOM   1217  HD2 HIS    78      33.760  26.960  44.610  1.00  0.00      _7_8 H  
ATOM   1218  HE1 HIS    78      33.660  29.030  48.300  1.00  0.00      _7_8 H  
ATOM   1219  N   THR    79      30.580  30.530  45.180  1.00  0.00      _7_8 N  
ATOM   1220  CA  THR    79      30.020  31.290  46.320  1.00  0.00      _7_8 C  
ATOM   1221  C   THR    79      31.010  32.280  46.930  1.00  0.00      _7_8 C  
ATOM   1222  O   THR    79      32.160  31.930  47.200  1.00  0.00      _7_8 O  
ATOM   1223  CB  THR    79      29.570  30.290  47.440  1.00  0.00      _7_8 C  
ATOM   1224  CG2 THR    79      29.030  30.790  48.730  1.00  0.00      _7_8 C  
ATOM   1225  OG1 THR    79      28.510  29.550  46.860  1.00  0.00      _7_8 O  
ATOM   1226  H   THR    79      30.520  29.520  45.220  1.00  0.00      _7_8 H  
ATOM   1227  HA  THR    79      29.130  31.800  45.950  1.00  0.00      _7_8 H  
ATOM   1228  HB  THR    79      30.440  29.660  47.630  1.00  0.00      _7_8 H  
ATOM   1229  HG1 THR    79      28.860  28.870  46.270  1.00  0.00      _7_8 H  
ATOM   1230 1HG2 THR    79      28.860  30.020  49.490  1.00  0.00      _7_8 H  
ATOM   1231 2HG2 THR    79      29.800  31.430  49.150  1.00  0.00      _7_8 H  
ATOM   1232 3HG2 THR    79      28.140  31.400  48.610  1.00  0.00      _7_8 H  
ATOM   1233  N   TYR    80      30.560  33.530  47.220  1.00  0.00      _7_8 N  
ATOM   1234  CA  TYR    80      31.350  34.620  47.720  1.00  0.00      _7_8 C  
ATOM   1235  C   TYR    80      30.510  35.580  48.580  1.00  0.00      _7_8 C  
ATOM   1236  O   TYR    80      29.390  35.830  48.090  1.00  0.00      _7_8 O  
ATOM   1237  CB  TYR    80      32.090  35.240  46.560  1.00  0.00      _7_8 C  
ATOM   1238  CG  TYR    80      32.920  36.430  46.850  1.00  0.00      _7_8 C  
ATOM   1239  CD1 TYR    80      32.760  37.510  45.940  1.00  0.00      _7_8 C  
ATOM   1240  CD2 TYR    80      33.920  36.470  47.790  1.00  0.00      _7_8 C  
ATOM   1241  CE1 TYR    80      33.600  38.660  46.020  1.00  0.00      _7_8 C  
ATOM   1242  CE2 TYR    80      34.630  37.680  47.960  1.00  0.00      _7_8 C  
ATOM   1243  CZ  TYR    80      34.430  38.760  47.170  1.00  0.00      _7_8 C  
ATOM   1244  OH  TYR    80      35.180  39.890  47.310  1.00  0.00      _7_8 O  
ATOM   1245  H   TYR    80      29.560  33.670  47.180  1.00  0.00      _7_8 H  
ATOM   1246  HA  TYR    80      32.100  34.210  48.390  1.00  0.00      _7_8 H  
ATOM   1247  HB1 TYR    80      31.440  35.480  45.720  1.00  0.00      _7_8 H  
ATOM   1248  HB2 TYR    80      32.730  34.410  46.260  1.00  0.00      _7_8 H  
ATOM   1249  HD1 TYR    80      32.090  37.430  45.090  1.00  0.00      _7_8 H  
ATOM   1250  HD2 TYR    80      34.120  35.590  48.400  1.00  0.00      _7_8 H  
ATOM   1251  HE1 TYR    80      33.620  39.430  45.270  1.00  0.00      _7_8 H  
ATOM   1252  HE2 TYR    80      35.270  37.780  48.830  1.00  0.00      _7_8 H  
ATOM   1253  HH  TYR    80      35.900  39.780  47.940  1.00  0.00      _7_8 H  
ATOM   1254  N   GLU    81      31.080  36.140  49.630  1.00  0.00      _7_8 N  
ATOM   1255  CA  GLU    81      30.460  37.080  50.510  1.00  0.00      _7_8 C  
ATOM   1256  C   GLU    81      30.180  38.490  49.860  1.00  0.00      _7_8 C  
ATOM   1257  O   GLU    81      29.260  39.230  50.260  1.00  0.00      _7_8 O  
ATOM   1258  CB  GLU    81      31.250  37.250  51.870  1.00  0.00      _7_8 C  
ATOM   1259  CG  GLU    81      32.640  37.850  51.770  1.00  0.00      _7_8 C  
ATOM   1260  CD  GLU    81      33.780  36.810  51.490  1.00  0.00      _7_8 C  
ATOM   1261  OE1 GLU    81      33.520  35.830  50.750  1.00  0.00      _7_8 O  
ATOM   1262  OE2 GLU    81      34.850  36.860  52.110  1.00  0.00      _7_8 O  
ATOM   1263  H   GLU    81      32.050  35.980  49.860  1.00  0.00      _7_8 H  
ATOM   1264  HA  GLU    81      29.460  36.720  50.760  1.00  0.00      _7_8 H  
ATOM   1265  HB1 GLU    81      31.210  36.280  52.380  1.00  0.00      _7_8 H  
ATOM   1266  HB2 GLU    81      30.590  37.900  52.440  1.00  0.00      _7_8 H  
ATOM   1267  HG1 GLU    81      32.860  38.430  52.660  1.00  0.00      _7_8 H  
ATOM   1268  HG2 GLU    81      32.680  38.700  51.080  1.00  0.00      _7_8 H  
ATOM   1269  N   GLY    82      30.970  38.810  48.850  1.00  0.00      _7_8 N  
ATOM   1270  CA  GLY    82      30.980  40.130  48.210  1.00  0.00      _7_8 C  
ATOM   1271  C   GLY    82      31.820  41.220  49.050  1.00  0.00      _7_8 C  
ATOM   1272  O   GLY    82      32.120  41.080  50.230  1.00  0.00      _7_8 O  
ATOM   1273  H   GLY    82      31.680  38.130  48.620  1.00  0.00      _7_8 H  
ATOM   1274  HA1 GLY    82      29.990  40.510  47.950  1.00  0.00      _7_8 H  
ATOM   1275  HA2 GLY    82      31.540  40.010  47.280  1.00  0.00      _7_8 H  
ATOM   1276  N   ASP    83      32.240  42.280  48.320  1.00  0.00      _7_8 N  
ATOM   1277  CA  ASP    83      32.950  43.420  48.870  1.00  0.00      _7_8 C  
ATOM   1278  C   ASP    83      32.540  44.750  48.180  1.00  0.00      _7_8 C  
ATOM   1279  O   ASP    83      32.880  45.030  47.040  1.00  0.00      _7_8 O  
ATOM   1280  CB  ASP    83      34.460  43.180  48.760  1.00  0.00      _7_8 C  
ATOM   1281  CG  ASP    83      35.280  44.340  49.330  1.00  0.00      _7_8 C  
ATOM   1282  OD1 ASP    83      34.720  45.090  50.140  1.00  0.00      _7_8 O  
ATOM   1283  OD2 ASP    83      36.440  44.540  48.920  1.00  0.00      _7_8 O  
ATOM   1284  H   ASP    83      31.970  42.290  47.350  1.00  0.00      _7_8 H  
ATOM   1285  HA  ASP    83      32.670  43.520  49.920  1.00  0.00      _7_8 H  
ATOM   1286  HB1 ASP    83      34.780  42.890  47.760  1.00  0.00      _7_8 H  
ATOM   1287  HB2 ASP    83      34.620  42.310  49.400  1.00  0.00      _7_8 H  
ATOM   1288  N   LYS    84      31.870  45.680  48.900  1.00  0.00      _7_8 N  
ATOM   1289  CA  LYS    84      31.410  47.090  48.480  1.00  0.00      _7_8 C  
ATOM   1290  C   LYS    84      32.650  47.860  48.130  1.00  0.00      _7_8 C  
ATOM   1291  O   LYS    84      32.600  48.440  47.030  1.00  0.00      _7_8 O  
ATOM   1292  CB  LYS    84      30.550  47.800  49.560  1.00  0.00      _7_8 C  
ATOM   1293  CG  LYS    84      29.060  47.160  49.470  1.00  0.00      _7_8 C  
ATOM   1294  CD  LYS    84      28.220  47.910  50.570  1.00  0.00      _7_8 C  
ATOM   1295  CE  LYS    84      26.820  47.280  50.520  1.00  0.00      _7_8 C  
ATOM   1296  NZ  LYS    84      25.870  48.020  51.460  1.00  0.00      _7_8 N  
ATOM   1297  H   LYS    84      31.600  45.400  49.830  1.00  0.00      _7_8 H  
ATOM   1298  HA  LYS    84      30.900  46.980  47.530  1.00  0.00      _7_8 H  
ATOM   1299  HB1 LYS    84      30.490  48.860  49.310  1.00  0.00      _7_8 H  
ATOM   1300  HB2 LYS    84      30.810  47.600  50.600  1.00  0.00      _7_8 H  
ATOM   1301  HG1 LYS    84      29.030  46.070  49.580  1.00  0.00      _7_8 H  
ATOM   1302  HG2 LYS    84      28.610  47.400  48.500  1.00  0.00      _7_8 H  
ATOM   1303  HD1 LYS    84      28.220  48.990  50.420  1.00  0.00      _7_8 H  
ATOM   1304  HD2 LYS    84      28.760  47.810  51.510  1.00  0.00      _7_8 H  
ATOM   1305  HE1 LYS    84      26.870  46.230  50.780  1.00  0.00      _7_8 H  
ATOM   1306  HE2 LYS    84      26.550  47.330  49.470  1.00  0.00      _7_8 H  
ATOM   1307  HZ1 LYS    84      25.750  49.010  51.320  1.00  0.00      _7_8 H  
ATOM   1308  HZ2 LYS    84      24.990  47.520  51.480  1.00  0.00      _7_8 H  
ATOM   1309  HZ3 LYS    84      26.320  47.900  52.350  1.00  0.00      _7_8 H  
ATOM   1310  N   GLU    85      33.840  47.680  48.730  1.00  0.00      _7_8 N  
ATOM   1311  CA  GLU    85      34.990  48.500  48.360  1.00  0.00      _7_8 C  
ATOM   1312  C   GLU    85      35.720  48.050  47.150  1.00  0.00      _7_8 C  
ATOM   1313  O   GLU    85      36.060  48.850  46.270  1.00  0.00      _7_8 O  
ATOM   1314  CB  GLU    85      36.020  48.630  49.500  1.00  0.00      _7_8 C  
ATOM   1315  CG  GLU    85      37.160  49.650  49.260  1.00  0.00      _7_8 C  
ATOM   1316  CD  GLU    85      36.810  51.140  49.510  1.00  0.00      _7_8 C  
ATOM   1317  OE1 GLU    85      37.750  51.980  49.430  1.00  0.00      _7_8 O  
ATOM   1318  OE2 GLU    85      35.690  51.550  49.880  1.00  0.00      _7_8 O  
ATOM   1319  H   GLU    85      33.900  46.950  49.420  1.00  0.00      _7_8 H  
ATOM   1320  HA  GLU    85      34.540  49.460  48.110  1.00  0.00      _7_8 H  
ATOM   1321  HB1 GLU    85      36.390  47.610  49.580  1.00  0.00      _7_8 H  
ATOM   1322  HB2 GLU    85      35.510  48.850  50.430  1.00  0.00      _7_8 H  
ATOM   1323  HG1 GLU    85      37.530  49.510  48.240  1.00  0.00      _7_8 H  
ATOM   1324  HG2 GLU    85      37.920  49.320  49.960  1.00  0.00      _7_8 H  
ATOM   1325  N   SER    86      35.870  46.690  46.980  1.00  0.00      _7_8 N  
ATOM   1326  CA  SER    86      36.150  46.030  45.680  1.00  0.00      _7_8 C  
ATOM   1327  C   SER    86      35.040  46.120  44.610  1.00  0.00      _7_8 C  
ATOM   1328  O   SER    86      35.310  45.730  43.480  1.00  0.00      _7_8 O  
ATOM   1329  CB  SER    86      36.450  44.540  45.880  1.00  0.00      _7_8 C  
ATOM   1330  OG  SER    86      37.510  44.340  46.680  1.00  0.00      _7_8 O  
ATOM   1331  H   SER    86      35.580  46.110  47.750  1.00  0.00      _7_8 H  
ATOM   1332  HA  SER    86      37.090  46.430  45.300  1.00  0.00      _7_8 H  
ATOM   1333  HB1 SER    86      36.690  44.130  44.900  1.00  0.00      _7_8 H  
ATOM   1334  HB2 SER    86      35.550  44.020  46.190  1.00  0.00      _7_8 H  
ATOM   1335  HG  SER    86      37.140  44.380  47.560  1.00  0.00      _7_8 H  
ATOM   1336  N   ALA    87      33.820  46.570  44.990  1.00  0.00      _7_8 N  
ATOM   1337  CA  ALA    87      32.590  46.720  44.110  1.00  0.00      _7_8 C  
ATOM   1338  C   ALA    87      31.950  45.420  43.550  1.00  0.00      _7_8 C  
ATOM   1339  O   ALA    87      31.320  45.520  42.500  1.00  0.00      _7_8 O  
ATOM   1340  CB  ALA    87      32.690  47.930  43.130  1.00  0.00      _7_8 C  
ATOM   1341  H   ALA    87      33.610  46.660  45.970  1.00  0.00      _7_8 H  
ATOM   1342  HA  ALA    87      31.960  47.170  44.880  1.00  0.00      _7_8 H  
ATOM   1343  HB1 ALA    87      33.200  48.750  43.650  1.00  0.00      _7_8 H  
ATOM   1344  HB2 ALA    87      33.190  47.640  42.200  1.00  0.00      _7_8 H  
ATOM   1345  HB3 ALA    87      31.680  48.310  42.970  1.00  0.00      _7_8 H  
ATOM   1346  N   GLN    88      32.110  44.280  44.250  1.00  0.00      _7_8 N  
ATOM   1347  CA  GLN    88      31.610  42.970  43.840  1.00  0.00      _7_8 C  
ATOM   1348  C   GLN    88      30.450  42.590  44.730  1.00  0.00      _7_8 C  
ATOM   1349  O   GLN    88      30.550  42.860  45.960  1.00  0.00      _7_8 O  
ATOM   1350  CB  GLN    88      32.780  41.970  44.040  1.00  0.00      _7_8 C  
ATOM   1351  CG  GLN    88      34.010  42.480  43.260  1.00  0.00      _7_8 C  
ATOM   1352  CD  GLN    88      33.700  43.030  41.820  1.00  0.00      _7_8 C  
ATOM   1353  NE2 GLN    88      34.340  44.110  41.460  1.00  0.00      _7_8 N  
ATOM   1354  OE1 GLN    88      32.990  42.480  41.010  1.00  0.00      _7_8 O  
ATOM   1355  H   GLN    88      32.250  44.420  45.240  1.00  0.00      _7_8 H  
ATOM   1356  HA  GLN    88      31.330  42.920  42.780  1.00  0.00      _7_8 H  
ATOM   1357  HB1 GLN    88      32.390  41.040  43.610  1.00  0.00      _7_8 H  
ATOM   1358  HB2 GLN    88      33.070  41.830  45.080  1.00  0.00      _7_8 H  
ATOM   1359  HG1 GLN    88      34.680  41.620  43.240  1.00  0.00      _7_8 H  
ATOM   1360  HG2 GLN    88      34.550  43.280  43.760  1.00  0.00      _7_8 H  
ATOM   1361 1HE2 GLN    88      34.900  44.610  42.130  1.00  0.00      _7_8 H  
ATOM   1362 2HE2 GLN    88      34.080  44.520  40.570  1.00  0.00      _7_8 H  
ATOM   1363  N   GLY    89      29.390  41.890  44.290  1.00  0.00      _7_8 N  
ATOM   1364  CA  GLY    89      28.140  41.450  44.950  1.00  0.00      _7_8 C  
ATOM   1365  C   GLY    89      28.390  40.050  45.520  1.00  0.00      _7_8 C  
ATOM   1366  O   GLY    89      29.410  39.400  45.200  1.00  0.00      _7_8 O  
ATOM   1367  H   GLY    89      29.500  41.630  43.320  1.00  0.00      _7_8 H  
ATOM   1368  HA1 GLY    89      27.420  41.420  44.140  1.00  0.00      _7_8 H  
ATOM   1369  HA2 GLY    89      27.810  42.110  45.760  1.00  0.00      _7_8 H  
ATOM   1370  N   GLY    90      27.500  39.630  46.420  1.00  0.00      _7_8 N  
ATOM   1371  CA  GLY    90      27.510  38.280  46.910  1.00  0.00      _7_8 C  
ATOM   1372  C   GLY    90      26.640  37.260  46.040  1.00  0.00      _7_8 C  
ATOM   1373  O   GLY    90      25.690  37.610  45.350  1.00  0.00      _7_8 O  
ATOM   1374  H   GLY    90      26.650  40.150  46.560  1.00  0.00      _7_8 H  
ATOM   1375  HA1 GLY    90      27.160  38.320  47.940  1.00  0.00      _7_8 H  
ATOM   1376  HA2 GLY    90      28.490  37.810  46.970  1.00  0.00      _7_8 H  
ATOM   1377  N   ILE    91      27.040  36.000  46.080  1.00  0.00      _7_8 N  
ATOM   1378  CA  ILE    91      26.550  34.880  45.290  1.00  0.00      _7_8 C  
ATOM   1379  C   ILE    91      26.690  33.510  46.040  1.00  0.00      _7_8 C  
ATOM   1380  O   ILE    91      27.630  33.340  46.840  1.00  0.00      _7_8 O  
ATOM   1381  CB  ILE    91      27.120  34.820  43.880  1.00  0.00      _7_8 C  
ATOM   1382  CG1 ILE    91      28.640  34.620  43.850  1.00  0.00      _7_8 C  
ATOM   1383  CG2 ILE    91      26.720  36.040  43.060  1.00  0.00      _7_8 C  
ATOM   1384  CD  ILE    91      29.230  33.950  42.580  1.00  0.00      _7_8 C  
ATOM   1385  H   ILE    91      27.840  35.740  46.650  1.00  0.00      _7_8 H  
ATOM   1386  HA  ILE    91      25.460  34.990  45.310  1.00  0.00      _7_8 H  
ATOM   1387  HB  ILE    91      26.620  33.960  43.420  1.00  0.00      _7_8 H  
ATOM   1388 1HG1 ILE    91      28.980  34.060  44.730  1.00  0.00      _7_8 H  
ATOM   1389 2HG1 ILE    91      29.160  35.570  44.010  1.00  0.00      _7_8 H  
ATOM   1390 1HG2 ILE    91      27.050  35.790  42.050  1.00  0.00      _7_8 H  
ATOM   1391 2HG2 ILE    91      25.640  36.110  43.070  1.00  0.00      _7_8 H  
ATOM   1392 3HG2 ILE    91      27.250  36.890  43.490  1.00  0.00      _7_8 H  
ATOM   1393  HD1 ILE    91      29.000  32.890  42.660  1.00  0.00      _7_8 H  
ATOM   1394  HD2 ILE    91      28.850  34.340  41.640  1.00  0.00      _7_8 H  
ATOM   1395  HD3 ILE    91      30.320  33.950  42.570  1.00  0.00      _7_8 H  
ATOM   1396  N   GLY    92      25.750  32.590  45.810  1.00  0.00      _7_8 N  
ATOM   1397  CA  GLY    92      25.830  31.130  46.030  1.00  0.00      _7_8 C  
ATOM   1398  C   GLY    92      26.390  30.380  44.760  1.00  0.00      _7_8 C  
ATOM   1399  O   GLY    92      26.820  31.050  43.790  1.00  0.00      _7_8 O  
ATOM   1400  H   GLY    92      25.150  32.900  45.070  1.00  0.00      _7_8 H  
ATOM   1401  HA1 GLY    92      24.820  30.790  46.220  1.00  0.00      _7_8 H  
ATOM   1402  HA2 GLY    92      26.320  30.800  46.950  1.00  0.00      _7_8 H  
ATOM   1403  N   GLU    93      26.230  29.070  44.710  1.00  0.00      _7_8 N  
ATOM   1404  CA  GLU    93      26.520  28.340  43.510  1.00  0.00      _7_8 C  
ATOM   1405  C   GLU    93      25.580  28.650  42.380  1.00  0.00      _7_8 C  
ATOM   1406  O   GLU    93      24.390  28.980  42.480  1.00  0.00      _7_8 O  
ATOM   1407  CB  GLU    93      26.520  26.830  43.780  1.00  0.00      _7_8 C  
ATOM   1408  CG  GLU    93      27.520  26.520  44.930  1.00  0.00      _7_8 C  
ATOM   1409  CD  GLU    93      28.920  27.050  44.660  1.00  0.00      _7_8 C  
ATOM   1410  OE1 GLU    93      29.490  26.640  43.590  1.00  0.00      _7_8 O  
ATOM   1411  OE2 GLU    93      29.550  27.820  45.420  1.00  0.00      _7_8 O  
ATOM   1412  H   GLU    93      25.690  28.630  45.440  1.00  0.00      _7_8 H  
ATOM   1413  HA  GLU    93      27.510  28.560  43.110  1.00  0.00      _7_8 H  
ATOM   1414  HB1 GLU    93      26.800  26.330  42.850  1.00  0.00      _7_8 H  
ATOM   1415  HB2 GLU    93      25.590  26.420  44.170  1.00  0.00      _7_8 H  
ATOM   1416  HG1 GLU    93      27.580  25.430  44.980  1.00  0.00      _7_8 H  
ATOM   1417  HG2 GLU    93      27.100  26.900  45.850  1.00  0.00      _7_8 H  
ATOM   1418  N   ALA    94      26.070  28.240  41.150  1.00  0.00      _7_8 N  
ATOM   1419  CA  ALA    94      25.350  28.410  39.920  1.00  0.00      _7_8 C  
ATOM   1420  C   ALA    94      23.980  27.650  39.810  1.00  0.00      _7_8 C  
ATOM   1421  O   ALA    94      23.670  26.770  40.630  1.00  0.00      _7_8 O  
ATOM   1422  CB  ALA    94      26.330  27.950  38.830  1.00  0.00      _7_8 C  
ATOM   1423  H   ALA    94      26.980  27.810  41.100  1.00  0.00      _7_8 H  
ATOM   1424  HA  ALA    94      25.160  29.480  39.830  1.00  0.00      _7_8 H  
ATOM   1425  HB1 ALA    94      25.920  28.270  37.870  1.00  0.00      _7_8 H  
ATOM   1426  HB2 ALA    94      27.220  28.560  39.000  1.00  0.00      _7_8 H  
ATOM   1427  HB3 ALA    94      26.610  26.910  38.980  1.00  0.00      _7_8 H  
ATOM   1428  N   ILE    95      23.110  28.140  38.870  1.00  0.00      _7_8 N  
ATOM   1429  CA  ILE    95      21.760  27.590  38.670  1.00  0.00      _7_8 C  
ATOM   1430  C   ILE    95      22.080  26.150  38.330  1.00  0.00      _7_8 C  
ATOM   1431  O   ILE    95      22.960  25.760  37.540  1.00  0.00      _7_8 O  
ATOM   1432  CB  ILE    95      20.850  28.330  37.630  1.00  0.00      _7_8 C  
ATOM   1433  CG1 ILE    95      20.740  29.840  38.090  1.00  0.00      _7_8 C  
ATOM   1434  CG2 ILE    95      19.480  27.680  37.600  1.00  0.00      _7_8 C  
ATOM   1435  CD  ILE    95      20.540  30.830  36.860  1.00  0.00      _7_8 C  
ATOM   1436  H   ILE    95      23.320  28.960  38.340  1.00  0.00      _7_8 H  
ATOM   1437  HA  ILE    95      21.160  27.650  39.580  1.00  0.00      _7_8 H  
ATOM   1438  HB  ILE    95      21.320  28.310  36.650  1.00  0.00      _7_8 H  
ATOM   1439 1HG1 ILE    95      21.630  30.120  38.650  1.00  0.00      _7_8 H  
ATOM   1440 2HG1 ILE    95      19.930  29.870  38.810  1.00  0.00      _7_8 H  
ATOM   1441 1HG2 ILE    95      19.020  27.660  38.590  1.00  0.00      _7_8 H  
ATOM   1442 2HG2 ILE    95      18.870  28.270  36.920  1.00  0.00      _7_8 H  
ATOM   1443 3HG2 ILE    95      19.550  26.660  37.230  1.00  0.00      _7_8 H  
ATOM   1444  HD1 ILE    95      20.330  31.830  37.240  1.00  0.00      _7_8 H  
ATOM   1445  HD2 ILE    95      21.460  31.040  36.320  1.00  0.00      _7_8 H  
ATOM   1446  HD3 ILE    95      19.760  30.600  36.130  1.00  0.00      _7_8 H  
ATOM   1447  N   VAL    96      21.320  25.260  39.060  1.00  0.00      _7_8 N  
ATOM   1448  CA  VAL    96      21.410  23.810  38.960  1.00  0.00      _7_8 C  
ATOM   1449  C   VAL    96      20.780  23.420  37.560  1.00  0.00      _7_8 C  
ATOM   1450  O   VAL    96      19.660  23.850  37.260  1.00  0.00      _7_8 O  
ATOM   1451  CB  VAL    96      20.710  23.040  40.070  1.00  0.00      _7_8 C  
ATOM   1452  CG1 VAL    96      20.940  21.550  39.720  1.00  0.00      _7_8 C  
ATOM   1453  CG2 VAL    96      21.220  23.360  41.460  1.00  0.00      _7_8 C  
ATOM   1454  H   VAL    96      20.590  25.540  39.700  1.00  0.00      _7_8 H  
ATOM   1455  HA  VAL    96      22.440  23.440  38.950  1.00  0.00      _7_8 H  
ATOM   1456  HB  VAL    96      19.650  23.260  39.940  1.00  0.00      _7_8 H  
ATOM   1457 1HG1 VAL    96      20.480  21.200  38.800  1.00  0.00      _7_8 H  
ATOM   1458 2HG1 VAL    96      22.000  21.370  39.510  1.00  0.00      _7_8 H  
ATOM   1459 3HG1 VAL    96      20.480  20.870  40.440  1.00  0.00      _7_8 H  
ATOM   1460 1HG2 VAL    96      22.290  23.190  41.470  1.00  0.00      _7_8 H  
ATOM   1461 2HG2 VAL    96      21.170  24.420  41.690  1.00  0.00      _7_8 H  
ATOM   1462 3HG2 VAL    96      20.880  22.740  42.290  1.00  0.00      _7_8 H  
ATOM   1463  N   ASP    97      21.480  22.610  36.740  1.00  0.00      _7_8 N  
ATOM   1464  CA  ASP    97      20.960  21.960  35.560  1.00  0.00      _7_8 C  
ATOM   1465  C   ASP    97      20.530  20.510  35.820  1.00  0.00      _7_8 C  
ATOM   1466  CB  ASP    97      21.980  22.050  34.440  1.00  0.00      _7_8 C  
ATOM   1467  CG  ASP    97      23.430  21.530  34.650  1.00  0.00      _7_8 C  
ATOM   1468  OD1 ASP    97      24.150  21.690  33.650  1.00  0.00      _7_8 O  
ATOM   1469  OD2 ASP    97      23.810  20.940  35.690  1.00  0.00      _7_8 O  
ATOM   1470  OC1 ASP    97      19.370  20.310  36.250  1.00  0.00      _7_8 O  
ATOM   1471  OC2 ASP    97      21.400  19.600  35.820  1.00  0.00      _7_8 O  
ATOM   1472  H   ASP    97      22.440  22.420  36.970  1.00  0.00      _7_8 H  
ATOM   1473  HA  ASP    97      20.060  22.460  35.210  1.00  0.00      _7_8 H  
ATOM   1474  HB1 ASP    97      21.990  23.080  34.090  1.00  0.00      _7_8 H  
ATOM   1475  HB2 ASP    97      21.660  21.500  33.550  1.00  0.00      _7_8 H  
ATOM      1  C13 MOL     1      28.032  38.547  35.036  1.00  0.00      _7_8 C  
ATOM      2  N14 MOL     1      27.445  39.770  34.816  1.00  0.00      _7_8 N  
ATOM      3  C15 MOL     1      28.065  40.861  35.241  1.00  0.00      _7_8 C  
ATOM      4  C30 MOL     1      29.305  40.822  35.879  1.00  0.00      _7_8 C  
ATOM      5  N31 MOL     1      30.094  41.773  36.356  1.00  0.00      _7_8 N  
ATOM      6  C32 MOL     1      31.178  41.148  36.878  1.00  0.00      _7_8 C  
ATOM      7  C33 MOL     1      31.112  39.723  36.739  1.00  0.00      _7_8 C  
ATOM      8  O34 MOL     1      31.887  38.783  37.051  1.00  0.00      _7_8 O  
ATOM      9  N35 MOL     1      29.882  39.558  36.089  1.00  0.00      _7_8 N  
ATOM     10  C36 MOL     1      29.252  38.422  35.662  1.00  0.00      _7_8 C  
ATOM     11  C38 MOL     1      32.335  41.872  37.471  1.00  0.00      _7_8 C  
ATOM     12  C41 MOL     1      31.934  43.151  38.189  1.00  0.00      _7_8 C  
ATOM     13  C42 MOL     1      32.741  44.279  38.166  1.00  0.00      _7_8 C  
ATOM     14  C44 MOL     1      32.394  45.435  38.859  1.00  0.00      _7_8 C  
ATOM     15  C46 MOL     1      31.210  45.470  39.582  1.00  0.00      _7_8 C  
ATOM     16  C49 MOL     1      30.392  44.348  39.624  1.00  0.00      _7_8 C  
ATOM     17  C51 MOL     1      30.758  43.200  38.939  1.00  0.00      _7_8 C  
ATOM     18  O47 MOL     1      30.811  46.591  40.295  1.00  0.00      _7_8 O  
ATOM     19  H48 MOL     1      30.539  46.304  41.177  1.00  0.00      _7_8 H  
ATOM     20  C16 MOL     1      27.379  42.192  35.047  1.00  0.00      _7_8 C  
ATOM     21  C19 MOL     1      27.229  42.531  33.579  1.00  0.00      _7_8 C  
ATOM     22  C28 MOL     1      26.280  43.469  33.177  1.00  0.00      _7_8 C  
ATOM     23  C26 MOL     1      26.106  43.766  31.830  1.00  0.00      _7_8 C  
ATOM     24  C24 MOL     1      26.869  43.112  30.870  1.00  0.00      _7_8 C  
ATOM     25  C22 MOL     1      27.807  42.162  31.258  1.00  0.00      _7_8 C  
ATOM     26  C20 MOL     1      27.984  41.875  32.614  1.00  0.00      _7_8 C  
ATOM     27  C8  MOL     1      27.302  37.370  34.528  1.00  0.00      _7_8 C  
ATOM     28  C6  MOL     1      27.136  36.242  35.338  1.00  0.00      _7_8 C  
ATOM     29  C4  MOL     1      26.440  35.121  34.904  1.00  0.00      _7_8 C  
ATOM     30  C3  MOL     1      25.883  35.102  33.637  1.00  0.00      _7_8 C  
ATOM     31  C11 MOL     1      26.045  36.204  32.800  1.00  0.00      _7_8 C  
ATOM     32  C9  MOL     1      26.747  37.322  33.247  1.00  0.00      _7_8 C  
ATOM     33  O2  MOL     1      25.196  33.974  33.238  1.00  0.00      _7_8 O  
ATOM     34  H1  MOL     1      25.166  33.959  32.276  1.00  0.00      _7_8 H  
TER      35      MOL     1 
