# Supplementary material for: A Structural Model of Truncated Gaussia princeps Luciferase Elucidating the Crucial Catalytic Function of No.76 Arginine towards Coelenterazine Oxidation
Source: PLoS Comput Biol. 2025 Jan 21;21(1):e1012722. doi: 10.1371/journal.pcbi.1012722 (PMC11750096; doi:10.1371/journal.pcbi.1012722)
Supplement: S1 Supplemental Structures — Intact_GLuc_AF2.pdb. Docked_complex.pdb. Docked_complex_2nd.pdb. Docked_complex_3rd.pdb. Active_cluster_React.pdb. (ZIP) [file pcbi.1012722.s015.zip › Supplemental_Structures/Docked_complex_2nd.pdb]

ATOM      1  N   LYS     1      29.550  34.230  17.180  1.00  0.00      1    N  
ATOM      2  CA  LYS     1      30.340  32.950  17.480  1.00  0.00      1    C  
ATOM      3  HA  LYS     1      29.721  32.080  17.160  1.00  0.00      1    H  
ATOM      4  C   LYS     1      30.600  32.820  19.010  1.00  0.00      1    C  
ATOM      5  O   LYS     1      30.680  33.900  19.630  1.00  0.00      1    O  
ATOM      6  CB  LYS     1      31.640  32.930  16.670  1.00  0.00      1    C  
ATOM      7  HB1 LYS     1      32.472  32.419  17.207  1.00  0.00      1    H  
ATOM      8  HB2 LYS     1      32.110  33.938  16.587  1.00  0.00      1    H  
ATOM      9  CG  LYS     1      31.350  32.310  15.320  1.00  0.00      1    C  
ATOM     10  HG1 LYS     1      30.743  31.382  15.435  1.00  0.00      1    H  
ATOM     11  HG2 LYS     1      30.626  32.935  14.746  1.00  0.00      1    H  
ATOM     12  CD  LYS     1      32.590  32.040  14.500  1.00  0.00      1    C  
ATOM     13  HD1 LYS     1      33.046  32.981  14.112  1.00  0.00      1    H  
ATOM     14  HD2 LYS     1      33.440  31.694  15.133  1.00  0.00      1    H  
ATOM     15  CE  LYS     1      32.270  31.030  13.350  1.00  0.00      1    C  
ATOM     16  HE1 LYS     1      31.549  30.275  13.741  1.00  0.00      1    H  
ATOM     17  HE2 LYS     1      31.654  31.557  12.585  1.00  0.00      1    H  
ATOM     18  NZ  LYS     1      33.360  30.310  12.650  1.00  0.00      1    N  
ATOM     19  HZ1 LYS     1      33.820  31.010  12.090  1.00  0.00      1    H  
ATOM     20  HZ2 LYS     1      34.090  29.920  13.240  1.00  0.00      1    H  
ATOM     21  HZ3 LYS     1      32.950  29.570  12.110  1.00  0.00      1    H  
ATOM     22  H1  LYS     1      28.600  34.240  17.510  1.00  0.00      1    H  
ATOM     23  H2  LYS     1      30.010  35.090  17.430  1.00  0.00      1    H  
ATOM     24  H3  LYS     1      29.450  34.390  16.190  1.00  0.00      1    H  
ATOM     25  N   PRO     2      30.670  31.650  19.560  1.00  0.00      1    N  
ATOM     26  CA  PRO     2      30.850  31.490  20.970  1.00  0.00      1    C  
ATOM     27  HA  PRO     2      30.130  32.145  21.513  1.00  0.00      1    H  
ATOM     28  C   PRO     2      32.280  31.970  21.240  1.00  0.00      1    C  
ATOM     29  O   PRO     2      33.130  32.050  20.380  1.00  0.00      1    O  
ATOM     30  CB  PRO     2      30.560  30.060  21.290  1.00  0.00      1    C  
ATOM     31  HB1 PRO     2      29.518  29.860  21.633  1.00  0.00      1    H  
ATOM     32  HB2 PRO     2      31.056  29.678  22.213  1.00  0.00      1    H  
ATOM     33  CG  PRO     2      30.970  29.320  19.970  1.00  0.00      1    C  
ATOM     34  HG1 PRO     2      32.041  29.020  19.894  1.00  0.00      1    H  
ATOM     35  HG2 PRO     2      30.578  28.283  19.853  1.00  0.00      1    H  
ATOM     36  CD  PRO     2      30.490  30.330  18.940  1.00  0.00      1    C  
ATOM     37  HD1 PRO     2      29.451  30.143  18.582  1.00  0.00      1    H  
ATOM     38  HD2 PRO     2      30.992  30.230  17.949  1.00  0.00      1    H  
ATOM     39  N   THR     3      32.560  32.300  22.520  1.00  0.00      1    N  
ATOM     40  CA  THR     3      33.780  33.100  22.830  1.00  0.00      1    C  
ATOM     41  HA  THR     3      33.739  34.006  22.181  1.00  0.00      1    H  
ATOM     42  C   THR     3      35.160  32.430  22.570  1.00  0.00      1    C  
ATOM     43  O   THR     3      36.120  33.160  22.280  1.00  0.00      1    O  
ATOM     44  CB  THR     3      33.830  33.600  24.270  1.00  0.00      1    C  
ATOM     45  HB  THR     3      34.779  34.158  24.445  1.00  0.00      1    H  
ATOM     46  CG2 THR     3      32.650  34.530  24.430  1.00  0.00      1    C  
ATOM     47 1HG2 THR     3      32.754  35.346  23.678  1.00  0.00      1    H  
ATOM     48 2HG2 THR     3      32.539  34.913  25.471  1.00  0.00      1    H  
ATOM     49 3HG2 THR     3      31.671  34.001  24.362  1.00  0.00      1    H  
ATOM     50  OG1 THR     3      33.700  32.580  25.210  1.00  0.00      1    O  
ATOM     51  H   THR     3      31.900  32.200  23.290  1.00  0.00      1    H  
ATOM     52  HG1 THR     3      33.780  32.990  26.080  1.00  0.00      1    H  
ATOM     53  N   GLU     4      35.340  31.080  22.580  1.00  0.00      1    N  
ATOM     54  CA  GLU     4      36.520  30.360  22.070  1.00  0.00      1    C  
ATOM     55  HA  GLU     4      37.395  30.704  22.670  1.00  0.00      1    H  
ATOM     56  C   GLU     4      36.780  30.780  20.620  1.00  0.00      1    C  
ATOM     57  O   GLU     4      37.970  30.840  20.310  1.00  0.00      1    O  
ATOM     58  CB  GLU     4      36.350  28.780  22.350  1.00  0.00      1    C  
ATOM     59  HB1 GLU     4      35.364  28.408  21.986  1.00  0.00      1    H  
ATOM     60  HB2 GLU     4      36.225  28.573  23.438  1.00  0.00      1    H  
ATOM     61  CG  GLU     4      37.500  27.970  21.760  1.00  0.00      1    C  
ATOM     62  HG1 GLU     4      37.737  28.304  20.723  1.00  0.00      1    H  
ATOM     63  HG2 GLU     4      37.185  26.923  21.542  1.00  0.00      1    H  
ATOM     64  CD  GLU     4      38.790  28.000  22.680  1.00  0.00      1    C  
ATOM     65  OE1 GLU     4      39.250  29.060  23.110  1.00  0.00      1    O  
ATOM     66  OE2 GLU     4      39.210  26.840  23.010  1.00  0.00      1    O  
ATOM     67  H   GLU     4      34.560  30.580  22.980  1.00  0.00      1    H  
ATOM     68  N   ASN     5      35.800  30.940  19.720  1.00  0.00      1    N  
ATOM     69  CA  ASN     5      35.970  31.340  18.310  1.00  0.00      1    C  
ATOM     70  HA  ASN     5      37.067  31.325  18.111  1.00  0.00      1    H  
ATOM     71  C   ASN     5      35.490  32.760  17.970  1.00  0.00      1    C  
ATOM     72  O   ASN     5      35.040  33.060  16.870  1.00  0.00      1    O  
ATOM     73  CB  ASN     5      35.300  30.290  17.260  1.00  0.00      1    C  
ATOM     74  HB1 ASN     5      34.190  30.389  17.232  1.00  0.00      1    H  
ATOM     75  HB2 ASN     5      35.522  30.568  16.203  1.00  0.00      1    H  
ATOM     76  CG  ASN     5      35.720  28.890  17.560  1.00  0.00      1    C  
ATOM     77  ND2 ASN     5      36.910  28.540  17.270  1.00  0.00      1    N  
ATOM     78  OD1 ASN     5      34.980  28.000  18.040  1.00  0.00      1    O  
ATOM     79  H   ASN     5      34.890  30.840  20.140  1.00  0.00      1    H  
ATOM     80 1HD2 ASN     5      37.480  29.320  16.970  1.00  0.00      1    H  
ATOM     81 2HD2 ASN     5      37.170  27.620  17.570  1.00  0.00      1    H  
ATOM     82  N   ASN     6      35.590  33.710  18.930  1.00  0.00      1    N  
ATOM     83  CA  ASN     6      35.150  35.040  18.780  1.00  0.00      1    C  
ATOM     84  HA  ASN     6      35.151  35.261  17.687  1.00  0.00      1    H  
ATOM     85  C   ASN     6      35.990  36.180  19.480  1.00  0.00      1    C  
ATOM     86  O   ASN     6      36.130  36.100  20.720  1.00  0.00      1    O  
ATOM     87  CB  ASN     6      33.660  35.200  19.280  1.00  0.00      1    C  
ATOM     88  HB1 ASN     6      33.095  34.242  19.201  1.00  0.00      1    H  
ATOM     89  HB2 ASN     6      33.610  35.336  20.386  1.00  0.00      1    H  
ATOM     90  CG  ASN     6      32.960  36.320  18.550  1.00  0.00      1    C  
ATOM     91  ND2 ASN     6      32.710  37.480  19.160  1.00  0.00      1    N  
ATOM     92  OD1 ASN     6      32.670  36.230  17.370  1.00  0.00      1    O  
ATOM     93  H   ASN     6      35.810  33.420  19.880  1.00  0.00      1    H  
ATOM     94 1HD2 ASN     6      32.870  37.600  20.150  1.00  0.00      1    H  
ATOM     95 2HD2 ASN     6      32.190  38.280  18.830  1.00  0.00      1    H  
ATOM     96  N   GLU     7      36.580  37.120  18.780  1.00  0.00      1    N  
ATOM     97  CA  GLU     7      37.260  38.290  19.280  1.00  0.00      1    C  
ATOM     98  HA  GLU     7      38.053  37.951  19.987  1.00  0.00      1    H  
ATOM     99  C   GLU     7      36.370  39.340  20.020  1.00  0.00      1    C  
ATOM    100  O   GLU     7      35.720  40.130  19.330  1.00  0.00      1    O  
ATOM    101  CB  GLU     7      37.930  38.890  18.090  1.00  0.00      1    C  
ATOM    102  HB1 GLU     7      37.164  39.284  17.382  1.00  0.00      1    H  
ATOM    103  HB2 GLU     7      38.385  38.086  17.466  1.00  0.00      1    H  
ATOM    104  CG  GLU     7      38.960  39.960  18.380  1.00  0.00      1    C  
ATOM    105  HG1 GLU     7      38.495  40.918  18.710  1.00  0.00      1    H  
ATOM    106  HG2 GLU     7      39.453  40.337  17.454  1.00  0.00      1    H  
ATOM    107  CD  GLU     7      39.950  39.430  19.380  1.00  0.00      1    C  
ATOM    108  OE1 GLU     7      39.970  39.990  20.520  1.00  0.00      1    O  
ATOM    109  OE2 GLU     7      40.800  38.590  19.020  1.00  0.00      1    O  
ATOM    110  H   GLU     7      36.530  36.940  17.780  1.00  0.00      1    H  
ATOM    111  N   ASP     8      36.320  39.370  21.370  1.00  0.00      1    N  
ATOM    112  CA  ASP     8      35.420  40.270  22.210  1.00  0.00      1    C  
ATOM    113  HA  ASP     8      35.524  41.282  21.754  1.00  0.00      1    H  
ATOM    114  C   ASP     8      35.830  40.450  23.640  1.00  0.00      1    C  
ATOM    115  O   ASP     8      35.310  41.370  24.320  1.00  0.00      1    O  
ATOM    116  CB  ASP     8      33.910  39.960  22.140  1.00  0.00      1    C  
ATOM    117  HB1 ASP     8      33.546  40.096  21.095  1.00  0.00      1    H  
ATOM    118  HB2 ASP     8      33.337  40.762  22.660  1.00  0.00      1    H  
ATOM    119  CG  ASP     8      33.460  38.550  22.680  1.00  0.00      1    C  
ATOM    120  OD1 ASP     8      32.700  37.910  21.920  1.00  0.00      1    O  
ATOM    121  OD2 ASP     8      33.870  38.190  23.830  1.00  0.00      1    O  
ATOM    122  H   ASP     8      36.880  38.650  21.820  1.00  0.00      1    H  
ATOM    123  N   PHE     9      36.870  39.920  24.150  1.00  0.00      1    N  
ATOM    124  CA  PHE     9      37.480  40.130  25.480  1.00  0.00      1    C  
ATOM    125  HA  PHE     9      36.672  40.110  26.248  1.00  0.00      1    H  
ATOM    126  C   PHE     9      38.240  41.470  25.600  1.00  0.00      1    C  
ATOM    127  O   PHE     9      38.740  42.120  24.710  1.00  0.00      1    O  
ATOM    128  CB  PHE     9      38.350  38.920  25.670  1.00  0.00      1    C  
ATOM    129  HB1 PHE     9      37.791  37.981  25.451  1.00  0.00      1    H  
ATOM    130  HB2 PHE     9      39.128  38.851  24.874  1.00  0.00      1    H  
ATOM    131  CG  PHE     9      38.980  38.880  27.070  1.00  0.00      1    C  
ATOM    132  CD1 PHE     9      40.290  38.380  27.340  1.00  0.00      1    C  
ATOM    133  HD1 PHE     9      40.911  38.102  26.472  1.00  0.00      1    H  
ATOM    134  CD2 PHE     9      38.190  39.110  28.280  1.00  0.00      1    C  
ATOM    135  HD2 PHE     9      37.130  39.396  28.175  1.00  0.00      1    H  
ATOM    136  CE1 PHE     9      40.860  38.210  28.620  1.00  0.00      1    C  
ATOM    137  HE1 PHE     9      41.906  37.881  28.738  1.00  0.00      1    H  
ATOM    138  CE2 PHE     9      38.730  38.980  29.570  1.00  0.00      1    C  
ATOM    139  HE2 PHE     9      38.135  39.268  30.453  1.00  0.00      1    H  
ATOM    140  CZ  PHE     9      40.060  38.470  29.730  1.00  0.00      1    C  
ATOM    141  HZ  PHE     9      40.454  38.281  30.743  1.00  0.00      1    H  
ATOM    142  H   PHE     9      37.490  39.430  23.520  1.00  0.00      1    H  
ATOM    143  N   ASN    10      38.280  41.970  26.830  1.00  0.00      1    N  
ATOM    144  CA  ASN    10      39.280  42.900  27.230  1.00  0.00      1    C  
ATOM    145  HA  ASN    10      40.149  42.779  26.541  1.00  0.00      1    H  
ATOM    146  C   ASN    10      39.780  42.640  28.660  1.00  0.00      1    C  
ATOM    147  O   ASN    10      39.100  42.960  29.640  1.00  0.00      1    O  
ATOM    148  CB  ASN    10      38.690  44.250  26.980  1.00  0.00      1    C  
ATOM    149  HB1 ASN    10      38.183  44.295  25.988  1.00  0.00      1    H  
ATOM    150  HB2 ASN    10      37.807  44.436  27.635  1.00  0.00      1    H  
ATOM    151  CG  ASN    10      39.710  45.330  27.120  1.00  0.00      1    C  
ATOM    152  ND2 ASN    10      39.520  46.400  26.360  1.00  0.00      1    N  
ATOM    153  OD1 ASN    10      40.700  45.250  27.820  1.00  0.00      1    O  
ATOM    154  H   ASN    10      37.690  41.540  27.530  1.00  0.00      1    H  
ATOM    155 1HD2 ASN    10      38.650  46.440  25.850  1.00  0.00      1    H  
ATOM    156 2HD2 ASN    10      40.260  47.080  26.340  1.00  0.00      1    H  
ATOM    157  N   ILE    11      40.990  42.140  28.780  1.00  0.00      1    N  
ATOM    158  CA  ILE    11      41.530  41.720  30.090  1.00  0.00      1    C  
ATOM    159  HA  ILE    11      40.816  40.963  30.490  1.00  0.00      1    H  
ATOM    160  C   ILE    11      41.530  42.880  31.100  1.00  0.00      1    C  
ATOM    161  O   ILE    11      41.320  42.690  32.320  1.00  0.00      1    O  
ATOM    162  CB  ILE    11      42.870  41.030  30.010  1.00  0.00      1    C  
ATOM    163  HB  ILE    11      42.816  40.261  29.204  1.00  0.00      1    H  
ATOM    164  CG1 ILE    11      43.250  40.300  31.360  1.00  0.00      1    C  
ATOM    165 1HG1 ILE    11      42.413  39.646  31.698  1.00  0.00      1    H  
ATOM    166 2HG1 ILE    11      43.274  41.029  32.204  1.00  0.00      1    H  
ATOM    167  CG2 ILE    11      44.020  42.030  29.650  1.00  0.00      1    C  
ATOM    168 1HG2 ILE    11      43.752  42.545  28.698  1.00  0.00      1    H  
ATOM    169 2HG2 ILE    11      45.019  41.537  29.605  1.00  0.00      1    H  
ATOM    170 3HG2 ILE    11      44.241  42.745  30.477  1.00  0.00      1    H  
ATOM    171  CD  ILE    11      44.570  39.500  31.300  1.00  0.00      1    C  
ATOM    172  HD1 ILE    11      44.838  38.985  32.252  1.00  0.00      1    H  
ATOM    173  HD2 ILE    11      45.407  40.154  30.962  1.00  0.00      1    H  
ATOM    174  HD3 ILE    11      44.546  38.771  30.456  1.00  0.00      1    H  
ATOM    175  H   ILE    11      41.340  41.660  27.960  1.00  0.00      1    H  
ATOM    176  N   VAL    12      41.610  44.170  30.680  1.00  0.00      1    N  
ATOM    177  CA  VAL    12      41.710  45.410  31.480  1.00  0.00      1    C  
ATOM    178  HA  VAL    12      42.449  45.278  32.305  1.00  0.00      1    H  
ATOM    179  C   VAL    12      40.340  45.740  32.050  1.00  0.00      1    C  
ATOM    180  O   VAL    12      40.290  46.270  33.130  1.00  0.00      1    O  
ATOM    181  CB  VAL    12      42.140  46.570  30.560  1.00  0.00      1    C  
ATOM    182  HB  VAL    12      41.420  46.649  29.713  1.00  0.00      1    H  
ATOM    183  CG1 VAL    12      42.240  47.980  31.290  1.00  0.00      1    C  
ATOM    184 1HG1 VAL    12      42.551  48.819  30.625  1.00  0.00      1    H  
ATOM    185 2HG1 VAL    12      42.915  47.914  32.175  1.00  0.00      1    H  
ATOM    186 3HG1 VAL    12      41.279  48.223  31.801  1.00  0.00      1    H  
ATOM    187  CG2 VAL    12      43.570  46.250  29.990  1.00  0.00      1    C  
ATOM    188 1HG2 VAL    12      43.881  47.089  29.325  1.00  0.00      1    H  
ATOM    189 2HG2 VAL    12      43.616  45.260  29.480  1.00  0.00      1    H  
ATOM    190 3HG2 VAL    12      44.315  46.042  30.794  1.00  0.00      1    H  
ATOM    191  H   VAL    12      41.630  44.360  29.690  1.00  0.00      1    H  
ATOM    192  N   ALA    13      39.250  45.500  31.280  1.00  0.00      1    N  
ATOM    193  CA  ALA    13      37.850  45.720  31.690  1.00  0.00      1    C  
ATOM    194  HA  ALA    13      37.801  46.718  32.185  1.00  0.00      1    H  
ATOM    195  C   ALA    13      37.380  44.670  32.720  1.00  0.00      1    C  
ATOM    196  O   ALA    13      36.480  45.020  33.450  1.00  0.00      1    O  
ATOM    197  CB  ALA    13      37.040  45.810  30.400  1.00  0.00      1    C  
ATOM    198  HB1 ALA    13      35.982  45.976  30.710  1.00  0.00      1    H  
ATOM    199  HB2 ALA    13      37.173  44.929  29.730  1.00  0.00      1    H  
ATOM    200  HB3 ALA    13      37.421  46.580  29.689  1.00  0.00      1    H  
ATOM    201  H   ALA    13      39.440  44.990  30.430  1.00  0.00      1    H  
ATOM    202  N   VAL    14      37.960  43.470  32.800  1.00  0.00      1    N  
ATOM    203  CA  VAL    14      37.650  42.500  33.850  1.00  0.00      1    C  
ATOM    204  HA  VAL    14      36.608  42.713  34.185  1.00  0.00      1    H  
ATOM    205  C   VAL    14      38.560  42.850  35.010  1.00  0.00      1    C  
ATOM    206  O   VAL    14      38.030  42.820  36.140  1.00  0.00      1    O  
ATOM    207  CB  VAL    14      37.680  41.000  33.400  1.00  0.00      1    C  
ATOM    208  HB  VAL    14      37.667  40.329  34.290  1.00  0.00      1    H  
ATOM    209  CG1 VAL    14      36.450  40.770  32.550  1.00  0.00      1    C  
ATOM    210 1HG1 VAL    14      36.471  39.702  32.230  1.00  0.00      1    H  
ATOM    211 2HG1 VAL    14      36.368  41.482  31.696  1.00  0.00      1    H  
ATOM    212 3HG1 VAL    14      35.502  41.055  33.064  1.00  0.00      1    H  
ATOM    213  CG2 VAL    14      38.850  40.640  32.480  1.00  0.00      1    C  
ATOM    214 1HG2 VAL    14      38.871  39.572  32.160  1.00  0.00      1    H  
ATOM    215 2HG2 VAL    14      39.819  40.924  32.953  1.00  0.00      1    H  
ATOM    216 3HG2 VAL    14      38.868  41.313  31.591  1.00  0.00      1    H  
ATOM    217  H   VAL    14      38.640  43.290  32.070  1.00  0.00      1    H  
ATOM    218  N   ALA    15      39.900  43.140  34.860  1.00  0.00      1    N  
ATOM    219  CA  ALA    15      40.760  43.520  35.980  1.00  0.00      1    C  
ATOM    220  HA  ALA    15      40.921  42.656  36.666  1.00  0.00      1    H  
ATOM    221  C   ALA    15      40.170  44.670  36.710  1.00  0.00      1    C  
ATOM    222  O   ALA    15      40.360  44.740  37.870  1.00  0.00      1    O  
ATOM    223  CB  ALA    15      42.100  43.960  35.320  1.00  0.00      1    C  
ATOM    224  HB1 ALA    15      42.756  44.250  36.174  1.00  0.00      1    H  
ATOM    225  HB2 ALA    15      41.985  44.755  34.547  1.00  0.00      1    H  
ATOM    226  HB3 ALA    15      42.547  43.192  34.646  1.00  0.00      1    H  
ATOM    227  H   ALA    15      40.350  43.170  33.950  1.00  0.00      1    H  
ATOM    228  N   SER    16      39.400  45.540  36.000  1.00  0.00      1    N  
ATOM    229  CA  SER    16      38.670  46.640  36.610  1.00  0.00      1    C  
ATOM    230  HA  SER    16      39.412  47.237  37.190  1.00  0.00      1    H  
ATOM    231  C   SER    16      37.530  46.270  37.590  1.00  0.00      1    C  
ATOM    232  O   SER    16      37.340  47.020  38.510  1.00  0.00      1    O  
ATOM    233  CB  SER    16      38.200  47.510  35.480  1.00  0.00      1    C  
ATOM    234  HB1 SER    16      37.486  46.960  34.823  1.00  0.00      1    H  
ATOM    235  HB2 SER    16      39.020  47.689  34.746  1.00  0.00      1    H  
ATOM    236  OG  SER    16      37.620  48.780  35.940  1.00  0.00      1    O  
ATOM    237  H   SER    16      39.400  45.560  34.990  1.00  0.00      1    H  
ATOM    238  HG  SER    16      36.670  48.620  35.890  1.00  0.00      1    H  
ATOM    239  N   ASN    17      36.830  45.280  37.310  1.00  0.00      1    N  
ATOM    240  CA  ASN    17      35.740  44.840  38.250  1.00  0.00      1    C  
ATOM    241  HA  ASN    17      35.048  45.708  38.354  1.00  0.00      1    H  
ATOM    242  C   ASN    17      36.250  44.530  39.650  1.00  0.00      1    C  
ATOM    243  O   ASN    17      35.720  45.100  40.650  1.00  0.00      1    O  
ATOM    244  CB  ASN    17      34.890  43.670  37.770  1.00  0.00      1    C  
ATOM    245  HB1 ASN    17      35.485  42.728  37.741  1.00  0.00      1    H  
ATOM    246  HB2 ASN    17      34.135  43.382  38.538  1.00  0.00      1    H  
ATOM    247  CG  ASN    17      34.230  43.940  36.430  1.00  0.00      1    C  
ATOM    248  ND2 ASN    17      34.470  43.240  35.410  1.00  0.00      1    N  
ATOM    249  OD1 ASN    17      33.500  44.910  36.250  1.00  0.00      1    O  
ATOM    250  H   ASN    17      37.120  44.750  36.510  1.00  0.00      1    H  
ATOM    251 1HD2 ASN    17      34.850  42.310  35.580  1.00  0.00      1    H  
ATOM    252 2HD2 ASN    17      33.960  43.480  34.580  1.00  0.00      1    H  
ATOM    253  N   PHE    18      37.250  43.650  39.790  1.00  0.00      1    N  
ATOM    254  CA  PHE    18      37.920  43.290  41.060  1.00  0.00      1    C  
ATOM    255  HA  PHE    18      37.149  42.851  41.735  1.00  0.00      1    H  
ATOM    256  C   PHE    18      38.520  44.500  41.770  1.00  0.00      1    C  
ATOM    257  O   PHE    18      38.310  44.700  42.980  1.00  0.00      1    O  
ATOM    258  CB  PHE    18      38.890  42.190  40.700  1.00  0.00      1    C  
ATOM    259  HB1 PHE    18      39.547  41.920  41.559  1.00  0.00      1    H  
ATOM    260  HB2 PHE    18      39.677  42.546  39.994  1.00  0.00      1    H  
ATOM    261  CG  PHE    18      38.140  40.970  40.150  1.00  0.00      1    C  
ATOM    262  CD1 PHE    18      37.420  40.090  41.000  1.00  0.00      1    C  
ATOM    263  HD1 PHE    18      37.367  40.269  42.087  1.00  0.00      1    H  
ATOM    264  CD2 PHE    18      38.200  40.730  38.760  1.00  0.00      1    C  
ATOM    265  HD2 PHE    18      38.706  41.457  38.103  1.00  0.00      1    H  
ATOM    266  CE1 PHE    18      36.780  38.990  40.420  1.00  0.00      1    C  
ATOM    267  HE1 PHE    18      36.202  38.301  41.058  1.00  0.00      1    H  
ATOM    268  CE2 PHE    18      37.620  39.570  38.200  1.00  0.00      1    C  
ATOM    269  HE2 PHE    18      37.759  39.318  37.135  1.00  0.00      1    H  
ATOM    270  CZ  PHE    18      36.860  38.750  39.050  1.00  0.00      1    C  
ATOM    271  HZ  PHE    18      36.312  37.894  38.622  1.00  0.00      1    H  
ATOM    272  H   PHE    18      37.630  43.220  38.960  1.00  0.00      1    H  
ATOM    273  N   ALA    19      39.120  45.480  41.050  1.00  0.00      1    N  
ATOM    274  CA  ALA    19      39.600  46.780  41.530  1.00  0.00      1    C  
ATOM    275  HA  ALA    19      40.134  46.554  42.482  1.00  0.00      1    H  
ATOM    276  C   ALA    19      38.530  47.710  41.910  1.00  0.00      1    C  
ATOM    277  O   ALA    19      38.900  48.830  42.220  1.00  0.00      1    O  
ATOM    278  CB  ALA    19      40.660  47.310  40.610  1.00  0.00      1    C  
ATOM    279  HB1 ALA    19      41.025  48.298  40.975  1.00  0.00      1    H  
ATOM    280  HB2 ALA    19      40.308  47.359  39.553  1.00  0.00      1    H  
ATOM    281  HB3 ALA    19      41.494  46.583  40.471  1.00  0.00      1    H  
ATOM    282  H   ALA    19      39.170  45.400  40.040  1.00  0.00      1    H  
ATOM    283  N   THR    20      37.280  47.420  41.850  1.00  0.00      1    N  
ATOM    284  CA  THR    20      36.210  48.360  42.390  1.00  0.00      1    C  
ATOM    285  HA  THR    20      36.516  49.425  42.265  1.00  0.00      1    H  
ATOM    286  C   THR    20      35.920  48.040  43.870  1.00  0.00      1    C  
ATOM    287  O   THR    20      35.850  46.880  44.270  1.00  0.00      1    O  
ATOM    288  CB  THR    20      34.900  48.040  41.540  1.00  0.00      1    C  
ATOM    289  HB  THR    20      34.640  46.978  41.760  1.00  0.00      1    H  
ATOM    290  CG2 THR    20      33.700  48.860  41.950  1.00  0.00      1    C  
ATOM    291 1HG2 THR    20      33.570  48.795  43.055  1.00  0.00      1    H  
ATOM    292 2HG2 THR    20      32.778  48.565  41.398  1.00  0.00      1    H  
ATOM    293 3HG2 THR    20      33.767  49.914  41.594  1.00  0.00      1    H  
ATOM    294  OG1 THR    20      35.060  48.120  40.180  1.00  0.00      1    O  
ATOM    295  H   THR    20      36.980  46.470  41.700  1.00  0.00      1    H  
ATOM    296  HG1 THR    20      35.680  47.450  39.890  1.00  0.00      1    H  
ATOM    297  N   THR    21      35.660  49.010  44.690  1.00  0.00      1    N  
ATOM    298  CA  THR    21      35.350  48.860  46.160  1.00  0.00      1    C  
ATOM    299  HA  THR    21      36.171  48.263  46.621  1.00  0.00      1    H  
ATOM    300  C   THR    21      34.000  48.020  46.300  1.00  0.00      1    C  
ATOM    301  O   THR    21      32.930  48.510  45.960  1.00  0.00      1    O  
ATOM    302  CB  THR    21      35.250  50.180  46.920  1.00  0.00      1    C  
ATOM    303  HB  THR    21      34.396  50.784  46.533  1.00  0.00      1    H  
ATOM    304  CG2 THR    21      35.180  50.080  48.440  1.00  0.00      1    C  
ATOM    305 1HG2 THR    21      34.218  49.542  48.609  1.00  0.00      1    H  
ATOM    306 2HG2 THR    21      35.270  51.054  48.976  1.00  0.00      1    H  
ATOM    307 3HG2 THR    21      36.070  49.607  48.918  1.00  0.00      1    H  
ATOM    308  OG1 THR    21      36.500  50.880  46.700  1.00  0.00      1    O  
ATOM    309  H   THR    21      35.650  49.890  44.190  1.00  0.00      1    H  
ATOM    310  HG1 THR    21      36.300  51.420  45.930  1.00  0.00      1    H  
ATOM    311  N   ASP    22      34.040  46.810  46.860  1.00  0.00      1    N  
ATOM    312  CA  ASP    22      32.810  46.040  47.100  1.00  0.00      1    C  
ATOM    313  HA  ASP    22      32.321  45.869  46.113  1.00  0.00      1    H  
ATOM    314  C   ASP    22      31.760  46.650  48.040  1.00  0.00      1    C  
ATOM    315  O   ASP    22      32.160  47.180  49.050  1.00  0.00      1    O  
ATOM    316  CB  ASP    22      33.200  44.630  47.690  1.00  0.00      1    C  
ATOM    317  HB1 ASP    22      33.514  44.768  48.751  1.00  0.00      1    H  
ATOM    318  HB2 ASP    22      32.269  44.029  47.808  1.00  0.00      1    H  
ATOM    319  CG  ASP    22      34.240  43.770  46.990  1.00  0.00      1    C  
ATOM    320  OD1 ASP    22      34.440  44.040  45.780  1.00  0.00      1    O  
ATOM    321  OD2 ASP    22      34.770  42.820  47.700  1.00  0.00      1    O  
ATOM    322  H   ASP    22      34.890  46.280  47.010  1.00  0.00      1    H  
ATOM    323  N   LEU    23      30.420  46.540  47.750  1.00  0.00      1    N  
ATOM    324  CA  LEU    23      29.320  46.840  48.760  1.00  0.00      1    C  
ATOM    325  HA  LEU    23      29.637  47.770  49.288  1.00  0.00      1    H  
ATOM    326  C   LEU    23      29.170  45.740  49.880  1.00  0.00      1    C  
ATOM    327  O   LEU    23      28.080  45.400  50.380  1.00  0.00      1    O  
ATOM    328  CB  LEU    23      27.960  47.180  48.080  1.00  0.00      1    C  
ATOM    329  HB1 LEU    23      27.419  46.249  47.791  1.00  0.00      1    H  
ATOM    330  HB2 LEU    23      27.238  47.591  48.824  1.00  0.00      1    H  
ATOM    331  CG  LEU    23      28.100  48.130  46.870  1.00  0.00      1    C  
ATOM    332  HG  LEU    23      28.960  47.798  46.243  1.00  0.00      1    H  
ATOM    333  CD1 LEU    23      26.810  48.090  46.020  1.00  0.00      1    C  
ATOM    334 1HD1 LEU    23      26.911  48.776  45.147  1.00  0.00      1    H  
ATOM    335 2HD1 LEU    23      25.902  48.315  46.626  1.00  0.00      1    H  
ATOM    336 3HD1 LEU    23      26.545  47.052  45.710  1.00  0.00      1    H  
ATOM    337  CD2 LEU    23      28.360  49.500  47.360  1.00  0.00      1    C  
ATOM    338 1HD2 LEU    23      28.461  50.186  46.487  1.00  0.00      1    H  
ATOM    339 2HD2 LEU    23      29.242  49.547  48.041  1.00  0.00      1    H  
ATOM    340 3HD2 LEU    23      27.585  49.846  48.084  1.00  0.00      1    H  
ATOM    341  H   LEU    23      30.180  46.000  46.920  1.00  0.00      1    H  
ATOM    342  N   ASP    24      30.310  45.140  50.180  1.00  0.00      1    N  
ATOM    343  CA  ASP    24      30.290  43.910  51.000  1.00  0.00      1    C  
ATOM    344  HA  ASP    24      29.488  44.004  51.769  1.00  0.00      1    H  
ATOM    345  C   ASP    24      31.640  43.760  51.710  1.00  0.00      1    C  
ATOM    346  O   ASP    24      32.660  43.990  51.010  1.00  0.00      1    O  
ATOM    347  CB  ASP    24      30.010  42.660  50.140  1.00  0.00      1    C  
ATOM    348  HB1 ASP    24      29.112  42.844  49.506  1.00  0.00      1    H  
ATOM    349  HB2 ASP    24      30.802  42.565  49.361  1.00  0.00      1    H  
ATOM    350  CG  ASP    24      29.850  41.310  50.870  1.00  0.00      1    C  
ATOM    351  OD1 ASP    24      29.390  41.350  52.020  1.00  0.00      1    O  
ATOM    352  OD2 ASP    24      30.240  40.230  50.400  1.00  0.00      1    O  
ATOM    353  H   ASP    24      31.150  45.640  49.950  1.00  0.00      1    H  
ATOM    354  N   ALA    25      31.680  43.420  52.970  1.00  0.00      1    N  
ATOM    355  CA  ALA    25      32.800  43.690  53.890  1.00  0.00      1    C  
ATOM    356  HA  ALA    25      33.232  44.674  53.592  1.00  0.00      1    H  
ATOM    357  C   ALA    25      33.930  42.640  53.740  1.00  0.00      1    C  
ATOM    358  O   ALA    25      35.040  42.770  54.220  1.00  0.00      1    O  
ATOM    359  CB  ALA    25      32.400  43.810  55.360  1.00  0.00      1    C  
ATOM    360  HB1 ALA    25      31.587  44.565  55.468  1.00  0.00      1    H  
ATOM    361  HB2 ALA    25      33.273  44.036  56.016  1.00  0.00      1    H  
ATOM    362  HB3 ALA    25      32.119  42.825  55.800  1.00  0.00      1    H  
ATOM    363  H   ALA    25      30.740  43.400  53.350  1.00  0.00      1    H  
ATOM    364  N   ASP    26      33.580  41.460  53.200  1.00  0.00      1    N  
ATOM    365  CA  ASP    26      34.240  40.120  53.330  1.00  0.00      1    C  
ATOM    366  HA  ASP    26      34.207  39.831  54.406  1.00  0.00      1    H  
ATOM    367  C   ASP    26      35.760  39.990  52.840  1.00  0.00      1    C  
ATOM    368  O   ASP    26      36.620  39.290  53.420  1.00  0.00      1    O  
ATOM    369  CB  ASP    26      33.400  39.100  52.550  1.00  0.00      1    C  
ATOM    370  HB1 ASP    26      33.537  39.277  51.458  1.00  0.00      1    H  
ATOM    371  HB2 ASP    26      33.859  38.090  52.663  1.00  0.00      1    H  
ATOM    372  CG  ASP    26      31.870  39.000  52.860  1.00  0.00      1    C  
ATOM    373  OD1 ASP    26      31.330  39.700  53.770  1.00  0.00      1    O  
ATOM    374  OD2 ASP    26      31.200  38.170  52.220  1.00  0.00      1    O  
ATOM    375  H   ASP    26      32.630  41.440  52.850  1.00  0.00      1    H  
ATOM    376  N   ARG    27      36.040  40.760  51.780  1.00  0.00      1    N  
ATOM    377  CA  ARG    27      37.410  41.010  51.290  1.00  0.00      1    C  
ATOM    378  HA  ARG    27      37.916  40.017  51.301  1.00  0.00      1    H  
ATOM    379  C   ARG    27      38.260  41.910  52.180  1.00  0.00      1    C  
ATOM    380  O   ARG    27      39.420  41.970  51.870  1.00  0.00      1    O  
ATOM    381  CB  ARG    27      37.420  41.460  49.820  1.00  0.00      1    C  
ATOM    382  HB1 ARG    27      36.700  42.300  49.685  1.00  0.00      1    H  
ATOM    383  HB2 ARG    27      38.383  41.975  49.596  1.00  0.00      1    H  
ATOM    384  CG  ARG    27      37.160  40.400  48.770  1.00  0.00      1    C  
ATOM    385  HG1 ARG    27      37.479  39.396  49.136  1.00  0.00      1    H  
ATOM    386  HG2 ARG    27      36.066  40.217  48.657  1.00  0.00      1    H  
ATOM    387  CD  ARG    27      37.820  40.720  47.370  1.00  0.00      1    C  
ATOM    388  HD1 ARG    27      38.882  41.030  47.506  1.00  0.00      1    H  
ATOM    389  HD2 ARG    27      37.965  39.780  46.788  1.00  0.00      1    H  
ATOM    390  NE  ARG    27      37.080  41.740  46.540  1.00  0.00      1    N  
ATOM    391  CZ  ARG    27      37.650  42.410  45.570  1.00  0.00      1    C  
ATOM    392  NH1 ARG    27      38.840  42.100  45.130  1.00  0.00      1    N  
ATOM    393  NH2 ARG    27      37.020  43.450  45.140  1.00  0.00      1    N  
ATOM    394  H   ARG    27      35.330  41.170  51.190  1.00  0.00      1    H  
ATOM    395  HE  ARG    27      36.180  42.090  46.840  1.00  0.00      1    H  
ATOM    396 HH11 ARG    27      39.330  41.290  45.480  1.00  0.00      1    H  
ATOM    397 HH12 ARG    27      39.240  42.720  44.440  1.00  0.00      1    H  
ATOM    398 HH21 ARG    27      36.140  43.730  45.530  1.00  0.00      1    H  
ATOM    399 HH22 ARG    27      37.570  44.150  44.660  1.00  0.00      1    H  
ATOM    400  N   GLY    28      37.680  42.490  53.310  1.00  0.00      1    N  
ATOM    401  CA  GLY    28      38.340  43.210  54.450  1.00  0.00      1    C  
ATOM    402  HA1 GLY    28      39.309  42.733  54.728  1.00  0.00      1    H  
ATOM    403  HA2 GLY    28      37.789  43.051  55.406  1.00  0.00      1    H  
ATOM    404  C   GLY    28      38.520  44.730  54.140  1.00  0.00      1    C  
ATOM    405  O   GLY    28      38.000  45.170  53.130  1.00  0.00      1    O  
ATOM    406  H   GLY    28      36.680  42.370  53.410  1.00  0.00      1    H  
ATOM    407  N   LYS    29      39.380  45.450  54.920  1.00  0.00      1    N  
ATOM    408  CA  LYS    29      39.700  46.890  54.780  1.00  0.00      1    C  
ATOM    409  HA  LYS    29      38.760  47.486  54.843  1.00  0.00      1    H  
ATOM    410  C   LYS    29      40.370  47.140  53.430  1.00  0.00      1    C  
ATOM    411  O   LYS    29      41.390  46.420  53.190  1.00  0.00      1    O  
ATOM    412  CB  LYS    29      40.630  47.290  55.920  1.00  0.00      1    C  
ATOM    413  HB1 LYS    29      41.264  48.156  55.620  1.00  0.00      1    H  
ATOM    414  HB2 LYS    29      41.421  46.518  56.068  1.00  0.00      1    H  
ATOM    415  CG  LYS    29      39.920  47.580  57.230  1.00  0.00      1    C  
ATOM    416  HG1 LYS    29      39.379  46.689  57.626  1.00  0.00      1    H  
ATOM    417  HG2 LYS    29      39.039  48.251  57.096  1.00  0.00      1    H  
ATOM    418  CD  LYS    29      40.950  48.150  58.250  1.00  0.00      1    C  
ATOM    419  HD1 LYS    29      41.850  47.498  58.343  1.00  0.00      1    H  
ATOM    420  HD2 LYS    29      41.452  49.069  57.867  1.00  0.00      1    H  
ATOM    421  CE  LYS    29      40.270  48.390  59.610  1.00  0.00      1    C  
ATOM    422  HE1 LYS    29      39.931  47.432  60.068  1.00  0.00      1    H  
ATOM    423  HE2 LYS    29      41.010  48.702  60.383  1.00  0.00      1    H  
ATOM    424  NZ  LYS    29      39.180  49.340  59.510  1.00  0.00      1    N  
ATOM    425  H   LYS    29      39.580  45.030  55.810  1.00  0.00      1    H  
ATOM    426  HZ1 LYS    29      38.720  49.560  60.380  1.00  0.00      1    H  
ATOM    427  HZ2 LYS    29      39.500  50.150  58.990  1.00  0.00      1    H  
ATOM    428  HZ3 LYS    29      38.500  48.830  58.960  1.00  0.00      1    H  
ATOM    429  N   LEU    30      39.840  48.140  52.670  1.00  0.00      1    N  
ATOM    430  CA  LEU    30      40.190  48.430  51.300  1.00  0.00      1    C  
ATOM    431  HA  LEU    30      39.543  49.285  50.996  1.00  0.00      1    H  
ATOM    432  C   LEU    30      39.800  47.270  50.390  1.00  0.00      1    C  
ATOM    433  O   LEU    30      40.670  46.680  49.770  1.00  0.00      1    O  
ATOM    434  CB  LEU    30      41.640  48.910  51.100  1.00  0.00      1    C  
ATOM    435  HB1 LEU    30      41.805  49.312  50.073  1.00  0.00      1    H  
ATOM    436  HB2 LEU    30      42.357  48.057  51.062  1.00  0.00      1    H  
ATOM    437  CG  LEU    30      42.020  49.920  52.170  1.00  0.00      1    C  
ATOM    438  HG  LEU    30      41.791  49.511  53.182  1.00  0.00      1    H  
ATOM    439  CD1 LEU    30      43.530  50.260  52.060  1.00  0.00      1    C  
ATOM    440 1HD1 LEU    30      43.809  51.001  52.845  1.00  0.00      1    H  
ATOM    441 2HD1 LEU    30      43.808  50.608  51.038  1.00  0.00      1    H  
ATOM    442 3HD1 LEU    30      44.169  49.347  52.099  1.00  0.00      1    H  
ATOM    443  CD2 LEU    30      41.240  51.250  51.940  1.00  0.00      1    C  
ATOM    444 1HD2 LEU    30      41.519  51.991  52.725  1.00  0.00      1    H  
ATOM    445 2HD2 LEU    30      40.138  51.087  51.890  1.00  0.00      1    H  
ATOM    446 3HD2 LEU    30      41.391  51.652  50.911  1.00  0.00      1    H  
ATOM    447  H   LEU    30      39.090  48.670  53.080  1.00  0.00      1    H  
ATOM    448  N   PRO    31      38.550  46.790  50.350  1.00  0.00      1    N  
ATOM    449  CA  PRO    31      38.110  45.560  49.680  1.00  0.00      1    C  
ATOM    450  HA  PRO    31      38.731  44.734  50.099  1.00  0.00      1    H  
ATOM    451  C   PRO    31      38.240  45.470  48.160  1.00  0.00      1    C  
ATOM    452  O   PRO    31      38.270  44.370  47.600  1.00  0.00      1    O  
ATOM    453  CB  PRO    31      36.680  45.330  50.190  1.00  0.00      1    C  
ATOM    454  HB1 PRO    31      36.581  44.781  51.156  1.00  0.00      1    H  
ATOM    455  HB2 PRO    31      36.063  44.597  49.620  1.00  0.00      1    H  
ATOM    456  CG  PRO    31      36.190  46.790  50.180  1.00  0.00      1    C  
ATOM    457  HG1 PRO    31      35.875  47.186  49.186  1.00  0.00      1    H  
ATOM    458  HG2 PRO    31      35.205  46.971  50.669  1.00  0.00      1    H  
ATOM    459  CD  PRO    31      37.400  47.500  50.830  1.00  0.00      1    C  
ATOM    460  HD1 PRO    31      37.341  47.565  51.942  1.00  0.00      1    H  
ATOM    461  HD2 PRO    31      37.435  48.598  50.639  1.00  0.00      1    H  
ATOM    462  N   GLY    32      38.390  46.580  47.410  1.00  0.00      1    N  
ATOM    463  CA  GLY    32      38.380  46.530  45.930  1.00  0.00      1    C  
ATOM    464  HA1 GLY    32      37.661  45.786  45.514  1.00  0.00      1    H  
ATOM    465  HA2 GLY    32      37.928  47.433  45.457  1.00  0.00      1    H  
ATOM    466  C   GLY    32      39.830  46.280  45.510  1.00  0.00      1    C  
ATOM    467  O   GLY    32      40.400  47.120  44.940  1.00  0.00      1    O  
ATOM    468  H   GLY    32      38.360  47.450  47.930  1.00  0.00      1    H  
ATOM    469  N   LYS    33      40.330  45.050  45.750  1.00  0.00      1    N  
ATOM    470  CA  LYS    33      41.580  44.570  45.370  1.00  0.00      1    C  
ATOM    471  HA  LYS    33      42.316  45.399  45.493  1.00  0.00      1    H  
ATOM    472  C   LYS    33      41.780  43.970  43.980  1.00  0.00      1    C  
ATOM    473  O   LYS    33      40.900  43.170  43.520  1.00  0.00      1    O  
ATOM    474  CB  LYS    33      41.930  43.470  46.400  1.00  0.00      1    C  
ATOM    475  HB1 LYS    33      42.847  42.912  46.100  1.00  0.00      1    H  
ATOM    476  HB2 LYS    33      41.195  42.633  46.363  1.00  0.00      1    H  
ATOM    477  CG  LYS    33      42.060  44.030  47.810  1.00  0.00      1    C  
ATOM    478  HG1 LYS    33      41.354  44.871  48.002  1.00  0.00      1    H  
ATOM    479  HG2 LYS    33      43.012  44.591  47.961  1.00  0.00      1    H  
ATOM    480  CD  LYS    33      41.890  42.870  48.820  1.00  0.00      1    C  
ATOM    481  HD1 LYS    33      40.942  42.294  48.707  1.00  0.00      1    H  
ATOM    482  HD2 LYS    33      42.573  42.005  48.650  1.00  0.00      1    H  
ATOM    483  CE  LYS    33      42.060  43.560  50.190  1.00  0.00      1    C  
ATOM    484  HE1 LYS    33      41.087  43.950  50.570  1.00  0.00      1    H  
ATOM    485  HE2 LYS    33      42.610  44.525  50.092  1.00  0.00      1    H  
ATOM    486  NZ  LYS    33      42.700  42.680  51.170  1.00  0.00      1    N  
ATOM    487  H   LYS    33      39.620  44.550  46.270  1.00  0.00      1    H  
ATOM    488  HZ1 LYS    33      42.730  43.080  52.090  1.00  0.00      1    H  
ATOM    489  HZ2 LYS    33      42.140  41.870  51.360  1.00  0.00      1    H  
ATOM    490  HZ3 LYS    33      43.630  42.370  50.910  1.00  0.00      1    H  
ATOM    491  N   LYS    34      42.920  44.190  43.430  1.00  0.00      1    N  
ATOM    492  CA  LYS    34      43.380  43.540  42.180  1.00  0.00      1    C  
ATOM    493  HA  LYS    34      42.562  43.655  41.431  1.00  0.00      1    H  
ATOM    494  C   LYS    34      43.700  42.010  42.280  1.00  0.00      1    C  
ATOM    495  O   LYS    34      44.380  41.630  43.260  1.00  0.00      1    O  
ATOM    496  CB  LYS    34      44.610  44.300  41.630  1.00  0.00      1    C  
ATOM    497  HB1 LYS    34      44.993  43.763  40.731  1.00  0.00      1    H  
ATOM    498  HB2 LYS    34      45.461  44.169  42.338  1.00  0.00      1    H  
ATOM    499  CG  LYS    34      44.470  45.770  41.300  1.00  0.00      1    C  
ATOM    500  HG1 LYS    34      43.645  45.923  40.566  1.00  0.00      1    H  
ATOM    501  HG2 LYS    34      44.057  46.324  42.175  1.00  0.00      1    H  
ATOM    502  CD  LYS    34      45.760  46.450  40.800  1.00  0.00      1    C  
ATOM    503  HD1 LYS    34      46.568  46.457  41.569  1.00  0.00      1    H  
ATOM    504  HD2 LYS    34      46.292  45.847  40.028  1.00  0.00      1    H  
ATOM    505  CE  LYS    34      45.410  47.820  40.320  1.00  0.00      1    C  
ATOM    506  HE1 LYS    34      44.611  48.295  40.936  1.00  0.00      1    H  
ATOM    507  HE2 LYS    34      46.221  48.560  40.518  1.00  0.00      1    H  
ATOM    508  NZ  LYS    34      45.050  47.750  38.890  1.00  0.00      1    N  
ATOM    509  H   LYS    34      43.640  44.610  43.990  1.00  0.00      1    H  
ATOM    510  HZ1 LYS    34      45.930  47.520  38.440  1.00  0.00      1    H  
ATOM    511  HZ2 LYS    34      44.450  46.970  38.650  1.00  0.00      1    H  
ATOM    512  HZ3 LYS    34      44.570  48.570  38.560  1.00  0.00      1    H  
ATOM    513  N   LEU    35      43.390  41.230  41.250  1.00  0.00      1    N  
ATOM    514  CA  LEU    35      43.950  39.860  41.040  1.00  0.00      1    C  
ATOM    515  HA  LEU    35      44.298  39.427  42.007  1.00  0.00      1    H  
ATOM    516  C   LEU    35      45.090  39.830  39.990  1.00  0.00      1    C  
ATOM    517  O   LEU    35      45.100  40.640  39.060  1.00  0.00      1    O  
ATOM    518  CB  LEU    35      42.860  38.920  40.370  1.00  0.00      1    C  
ATOM    519  HB1 LEU    35      42.916  39.010  39.260  1.00  0.00      1    H  
ATOM    520  HB2 LEU    35      43.152  37.852  40.501  1.00  0.00      1    H  
ATOM    521  CG  LEU    35      41.420  39.120  40.830  1.00  0.00      1    C  
ATOM    522  HG  LEU    35      41.132  40.179  40.635  1.00  0.00      1    H  
ATOM    523  CD1 LEU    35      40.430  38.180  40.040  1.00  0.00      1    C  
ATOM    524 1HD1 LEU    35      39.377  38.326  40.376  1.00  0.00      1    H  
ATOM    525 2HD1 LEU    35      40.737  37.111  40.111  1.00  0.00      1    H  
ATOM    526 3HD1 LEU    35      40.530  38.315  38.938  1.00  0.00      1    H  
ATOM    527  CD2 LEU    35      41.170  38.820  42.280  1.00  0.00      1    C  
ATOM    528 1HD2 LEU    35      40.117  38.966  42.616  1.00  0.00      1    H  
ATOM    529 2HD2 LEU    35      41.865  39.412  42.921  1.00  0.00      1    H  
ATOM    530 3HD2 LEU    35      41.512  37.787  42.524  1.00  0.00      1    H  
ATOM    531  H   LEU    35      42.990  41.760  40.490  1.00  0.00      1    H  
ATOM    532  N   PRO    36      45.990  38.790  39.960  1.00  0.00      1    N  
ATOM    533  CA  PRO    36      47.040  38.610  38.910  1.00  0.00      1    C  
ATOM    534  HA  PRO    36      47.644  39.546  38.854  1.00  0.00      1    H  
ATOM    535  C   PRO    36      46.410  38.350  37.510  1.00  0.00      1    C  
ATOM    536  O   PRO    36      45.390  37.620  37.330  1.00  0.00      1    O  
ATOM    537  CB  PRO    36      47.970  37.450  39.440  1.00  0.00      1    C  
ATOM    538  HB1 PRO    36      49.061  37.605  39.269  1.00  0.00      1    H  
ATOM    539  HB2 PRO    36      47.907  36.496  38.866  1.00  0.00      1    H  
ATOM    540  CG  PRO    36      47.560  37.350  40.890  1.00  0.00      1    C  
ATOM    541  HG1 PRO    36      47.791  36.364  41.357  1.00  0.00      1    H  
ATOM    542  HG2 PRO    36      48.183  37.967  41.578  1.00  0.00      1    H  
ATOM    543  CD  PRO    36      46.120  37.700  40.910  1.00  0.00      1    C  
ATOM    544  HD1 PRO    36      45.725  37.935  41.926  1.00  0.00      1    H  
ATOM    545  HD2 PRO    36      45.442  36.839  40.707  1.00  0.00      1    H  
ATOM    546  N   LEU    37      47.200  38.720  36.520  1.00  0.00      1    N  
ATOM    547  CA  LEU    37      46.780  38.600  35.090  1.00  0.00      1    C  
ATOM    548  HA  LEU    37      45.729  38.971  35.060  1.00  0.00      1    H  
ATOM    549  C   LEU    37      46.700  37.130  34.680  1.00  0.00      1    C  
ATOM    550  O   LEU    37      45.890  36.760  33.860  1.00  0.00      1    O  
ATOM    551  CB  LEU    37      47.540  39.480  34.130  1.00  0.00      1    C  
ATOM    552  HB1 LEU    37      47.234  39.242  33.084  1.00  0.00      1    H  
ATOM    553  HB2 LEU    37      48.611  39.169  34.107  1.00  0.00      1    H  
ATOM    554  CG  LEU    37      47.450  41.000  34.360  1.00  0.00      1    C  
ATOM    555  HG  LEU    37      47.922  41.264  35.335  1.00  0.00      1    H  
ATOM    556  CD1 LEU    37      48.270  41.590  33.210  1.00  0.00      1    C  
ATOM    557 1HD1 LEU    37      48.205  42.691  33.377  1.00  0.00      1    H  
ATOM    558 2HD1 LEU    37      47.947  41.258  32.196  1.00  0.00      1    H  
ATOM    559 3HD1 LEU    37      49.311  41.196  33.137  1.00  0.00      1    H  
ATOM    560  CD2 LEU    37      46.030  41.520  34.320  1.00  0.00      1    C  
ATOM    561 1HD2 LEU    37      45.965  42.621  34.487  1.00  0.00      1    H  
ATOM    562 2HD2 LEU    37      45.384  40.969  35.042  1.00  0.00      1    H  
ATOM    563 3HD2 LEU    37      45.527  41.231  33.368  1.00  0.00      1    H  
ATOM    564  H   LEU    37      47.970  39.320  36.770  1.00  0.00      1    H  
ATOM    565  N   GLU    38      47.470  36.250  35.320  1.00  0.00      1    N  
ATOM    566  CA  GLU    38      47.420  34.810  35.140  1.00  0.00      1    C  
ATOM    567  HA  GLU    38      47.375  34.653  34.037  1.00  0.00      1    H  
ATOM    568  C   GLU    38      46.120  34.230  35.680  1.00  0.00      1    C  
ATOM    569  O   GLU    38      45.440  33.470  34.960  1.00  0.00      1    O  
ATOM    570  CB  GLU    38      48.670  34.070  35.600  1.00  0.00      1    C  
ATOM    571  HB1 GLU    38      48.515  32.970  35.498  1.00  0.00      1    H  
ATOM    572  HB2 GLU    38      49.493  34.227  34.864  1.00  0.00      1    H  
ATOM    573  CG  GLU    38      49.180  34.400  37.040  1.00  0.00      1    C  
ATOM    574  HG1 GLU    38      49.577  33.499  37.563  1.00  0.00      1    H  
ATOM    575  HG2 GLU    38      48.344  34.635  37.739  1.00  0.00      1    H  
ATOM    576  CD  GLU    38      50.220  35.540  36.970  1.00  0.00      1    C  
ATOM    577  OE1 GLU    38      51.340  35.230  37.470  1.00  0.00      1    O  
ATOM    578  OE2 GLU    38      49.890  36.660  36.530  1.00  0.00      1    O  
ATOM    579  H   GLU    38      48.180  36.600  35.940  1.00  0.00      1    H  
ATOM    580  N   VAL    39      45.640  34.640  36.870  1.00  0.00      1    N  
ATOM    581  CA  VAL    39      44.260  34.320  37.360  1.00  0.00      1    C  
ATOM    582  HA  VAL    39      44.128  33.213  37.327  1.00  0.00      1    H  
ATOM    583  C   VAL    39      43.170  34.950  36.520  1.00  0.00      1    C  
ATOM    584  O   VAL    39      42.190  34.230  36.280  1.00  0.00      1    O  
ATOM    585  CB  VAL    39      44.210  34.770  38.850  1.00  0.00      1    C  
ATOM    586  HB  VAL    39      44.384  35.871  38.889  1.00  0.00      1    H  
ATOM    587  CG1 VAL    39      42.890  34.470  39.540  1.00  0.00      1    C  
ATOM    588 1HG1 VAL    39      42.854  34.792  40.607  1.00  0.00      1    H  
ATOM    589 2HG1 VAL    39      42.637  33.388  39.449  1.00  0.00      1    H  
ATOM    590 3HG1 VAL    39      42.040  34.911  38.969  1.00  0.00      1    H  
ATOM    591  CG2 VAL    39      45.310  34.090  39.620  1.00  0.00      1    C  
ATOM    592 1HG2 VAL    39      45.274  34.412  40.687  1.00  0.00      1    H  
ATOM    593 2HG2 VAL    39      46.312  34.262  39.162  1.00  0.00      1    H  
ATOM    594 3HG2 VAL    39      45.274  32.981  39.514  1.00  0.00      1    H  
ATOM    595  H   VAL    39      46.190  35.400  37.240  1.00  0.00      1    H  
ATOM    596  N   LEU    40      43.310  36.150  35.860  1.00  0.00      1    N  
ATOM    597  CA  LEU    40      42.300  36.700  34.930  1.00  0.00      1    C  
ATOM    598  HA  LEU    40      41.309  36.645  35.438  1.00  0.00      1    H  
ATOM    599  C   LEU    40      42.190  35.920  33.610  1.00  0.00      1    C  
ATOM    600  O   LEU    40      41.060  35.750  33.110  1.00  0.00      1    O  
ATOM    601  CB  LEU    40      42.620  38.190  34.690  1.00  0.00      1    C  
ATOM    602  HB1 LEU    40      42.104  38.562  33.774  1.00  0.00      1    H  
ATOM    603  HB2 LEU    40      43.681  38.320  34.371  1.00  0.00      1    H  
ATOM    604  CG  LEU    40      42.300  39.090  35.900  1.00  0.00      1    C  
ATOM    605  HG  LEU    40      42.633  38.569  36.828  1.00  0.00      1    H  
ATOM    606  CD1 LEU    40      43.030  40.500  35.820  1.00  0.00      1    C  
ATOM    607 1HD1 LEU    40      42.799  41.151  36.695  1.00  0.00      1    H  
ATOM    608 2HD1 LEU    40      42.796  41.019  34.861  1.00  0.00      1    H  
ATOM    609 3HD1 LEU    40      44.131  40.375  35.693  1.00  0.00      1    H  
ATOM    610  CD2 LEU    40      40.810  39.290  35.970  1.00  0.00      1    C  
ATOM    611 1HD2 LEU    40      40.579  39.941  36.845  1.00  0.00      1    H  
ATOM    612 2HD2 LEU    40      40.250  38.326  35.995  1.00  0.00      1    H  
ATOM    613 3HD2 LEU    40      40.387  39.688  35.018  1.00  0.00      1    H  
ATOM    614  H   LEU    40      44.180  36.660  35.900  1.00  0.00      1    H  
ATOM    615  N   LYS    41      43.250  35.390  33.080  1.00  0.00      1    N  
ATOM    616  CA  LYS    41      43.350  34.650  31.840  1.00  0.00      1    C  
ATOM    617  HA  LYS    41      42.735  35.154  31.058  1.00  0.00      1    H  
ATOM    618  C   LYS    41      42.830  33.250  32.060  1.00  0.00      1    C  
ATOM    619  O   LYS    41      42.380  32.600  31.110  1.00  0.00      1    O  
ATOM    620  CB  LYS    41      44.830  34.550  31.350  1.00  0.00      1    C  
ATOM    621  HB1 LYS    41      44.985  33.685  30.663  1.00  0.00      1    H  
ATOM    622  HB2 LYS    41      45.520  34.235  32.167  1.00  0.00      1    H  
ATOM    623  CG  LYS    41      45.270  35.900  30.700  1.00  0.00      1    C  
ATOM    624  HG1 LYS    41      44.955  36.767  31.326  1.00  0.00      1    H  
ATOM    625  HG2 LYS    41      44.675  36.115  29.782  1.00  0.00      1    H  
ATOM    626  CD  LYS    41      46.750  35.950  30.410  1.00  0.00      1    C  
ATOM    627  HD1 LYS    41      47.320  35.839  31.362  1.00  0.00      1    H  
ATOM    628  HD2 LYS    41      47.056  35.020  29.877  1.00  0.00      1    H  
ATOM    629  CE  LYS    41      47.270  37.180  29.640  1.00  0.00      1    C  
ATOM    630  HE1 LYS    41      46.497  37.601  28.955  1.00  0.00      1    H  
ATOM    631  HE2 LYS    41      47.398  38.065  30.306  1.00  0.00      1    H  
ATOM    632  NZ  LYS    41      48.560  36.830  28.900  1.00  0.00      1    N  
ATOM    633  H   LYS    41      44.150  35.660  33.470  1.00  0.00      1    H  
ATOM    634  HZ1 LYS    41      48.220  36.150  28.230  1.00  0.00      1    H  
ATOM    635  HZ2 LYS    41      48.930  37.520  28.270  1.00  0.00      1    H  
ATOM    636  HZ3 LYS    41      49.260  36.430  29.510  1.00  0.00      1    H  
ATOM    637  N   GLU    42      42.900  32.710  33.280  1.00  0.00      1    N  
ATOM    638  CA  GLU    42      42.290  31.500  33.720  1.00  0.00      1    C  
ATOM    639  HA  GLU    42      42.377  30.779  32.874  1.00  0.00      1    H  
ATOM    640  C   GLU    42      40.760  31.750  33.930  1.00  0.00      1    C  
ATOM    641  O   GLU    42      40.020  30.950  33.370  1.00  0.00      1    O  
ATOM    642  CB  GLU    42      43.070  30.880  34.900  1.00  0.00      1    C  
ATOM    643  HB1 GLU    42      44.055  30.493  34.549  1.00  0.00      1    H  
ATOM    644  HB2 GLU    42      43.412  31.679  35.598  1.00  0.00      1    H  
ATOM    645  CG  GLU    42      42.290  29.750  35.700  1.00  0.00      1    C  
ATOM    646  HG1 GLU    42      42.741  29.697  36.718  1.00  0.00      1    H  
ATOM    647  HG2 GLU    42      41.267  30.141  35.909  1.00  0.00      1    H  
ATOM    648  CD  GLU    42      42.130  28.310  35.200  1.00  0.00      1    C  
ATOM    649  OE1 GLU    42      41.190  27.600  35.580  1.00  0.00      1    O  
ATOM    650  OE2 GLU    42      42.920  28.000  34.270  1.00  0.00      1    O  
ATOM    651  H   GLU    42      43.550  33.130  33.930  1.00  0.00      1    H  
ATOM    652  N   MET    43      40.370  32.800  34.600  1.00  0.00      1    N  
ATOM    653  CA  MET    43      38.990  33.260  34.520  1.00  0.00      1    C  
ATOM    654  HA  MET    43      38.396  32.485  35.058  1.00  0.00      1    H  
ATOM    655  C   MET    43      38.400  33.300  33.100  1.00  0.00      1    C  
ATOM    656  O   MET    43      37.240  32.880  32.880  1.00  0.00      1    O  
ATOM    657  CB  MET    43      38.790  34.560  35.340  1.00  0.00      1    C  
ATOM    658  HB1 MET    43      39.219  34.426  36.361  1.00  0.00      1    H  
ATOM    659  HB2 MET    43      39.457  35.359  34.940  1.00  0.00      1    H  
ATOM    660  CG  MET    43      37.342  35.102  35.453  1.00  0.00      1    C  
ATOM    661  HG1 MET    43      37.378  36.060  36.023  1.00  0.00      1    H  
ATOM    662  HG2 MET    43      37.025  35.447  34.441  1.00  0.00      1    H  
ATOM    663  SD  MET    43      35.998  34.089  36.145  1.00  0.00      1    S  
ATOM    664  CE  MET    43      36.932  32.739  36.991  1.00  0.00      1    C  
ATOM    665  HE1 MET    43      36.108  32.118  37.415  1.00  0.00      1    H  
ATOM    666  HE2 MET    43      37.693  33.082  37.730  1.00  0.00      1    H  
ATOM    667  HE3 MET    43      37.654  32.188  36.345  1.00  0.00      1    H  
ATOM    668  H   MET    43      41.070  33.510  34.730  1.00  0.00      1    H  
ATOM    669  N   GLU    44      39.150  33.840  32.090  1.00  0.00      1    N  
ATOM    670  CA  GLU    44      38.680  33.780  30.720  1.00  0.00      1    C  
ATOM    671  HA  GLU    44      37.633  34.161  30.670  1.00  0.00      1    H  
ATOM    672  C   GLU    44      38.740  32.360  30.110  1.00  0.00      1    C  
ATOM    673  O   GLU    44      37.870  32.090  29.320  1.00  0.00      1    O  
ATOM    674  CB  GLU    44      39.600  34.720  29.950  1.00  0.00      1    C  
ATOM    675  HB1 GLU    44      39.632  35.715  30.451  1.00  0.00      1    H  
ATOM    676  HB2 GLU    44      40.661  34.400  30.075  1.00  0.00      1    H  
ATOM    677  CG  GLU    44      39.270  34.900  28.420  1.00  0.00      1    C  
ATOM    678  HG1 GLU    44      39.997  35.602  27.948  1.00  0.00      1    H  
ATOM    679  HG2 GLU    44      39.512  33.966  27.861  1.00  0.00      1    H  
ATOM    680  CD  GLU    44      37.840  35.340  28.120  1.00  0.00      1    C  
ATOM    681  OE1 GLU    44      37.400  34.830  27.090  1.00  0.00      1    O  
ATOM    682  OE2 GLU    44      37.130  35.960  28.980  1.00  0.00      1    O  
ATOM    683  H   GLU    44      39.950  34.390  32.340  1.00  0.00      1    H  
ATOM    684  N   ALA    45      39.660  31.480  30.470  1.00  0.00      1    N  
ATOM    685  CA  ALA    45      39.910  30.150  29.960  1.00  0.00      1    C  
ATOM    686  HA  ALA    45      39.978  30.202  28.848  1.00  0.00      1    H  
ATOM    687  C   ALA    45      38.740  29.270  30.330  1.00  0.00      1    C  
ATOM    688  O   ALA    45      38.140  28.670  29.440  1.00  0.00      1    O  
ATOM    689  CB  ALA    45      41.230  29.660  30.500  1.00  0.00      1    C  
ATOM    690  HB1 ALA    45      42.094  30.310  30.227  1.00  0.00      1    H  
ATOM    691  HB2 ALA    45      41.416  28.606  30.188  1.00  0.00      1    H  
ATOM    692  HB3 ALA    45      41.176  29.521  31.605  1.00  0.00      1    H  
ATOM    693  H   ALA    45      40.310  31.610  31.240  1.00  0.00      1    H  
ATOM    694  N   ASN    46      38.320  29.280  31.580  1.00  0.00      1    N  
ATOM    695  CA  ASN    46      37.050  28.770  32.090  1.00  0.00      1    C  
ATOM    696  HA  ASN    46      37.088  27.656  32.094  1.00  0.00      1    H  
ATOM    697  C   ASN    46      35.840  29.220  31.250  1.00  0.00      1    C  
ATOM    698  O   ASN    46      34.880  28.450  30.910  1.00  0.00      1    O  
ATOM    699  CB  ASN    46      36.830  29.270  33.560  1.00  0.00      1    C  
ATOM    700  HB1 ASN    46      35.799  29.003  33.889  1.00  0.00      1    H  
ATOM    701  HB2 ASN    46      36.770  30.383  33.565  1.00  0.00      1    H  
ATOM    702  CG  ASN    46      37.840  28.810  34.630  1.00  0.00      1    C  
ATOM    703  ND2 ASN    46      38.560  27.720  34.420  1.00  0.00      1    N  
ATOM    704  OD1 ASN    46      37.990  29.460  35.650  1.00  0.00      1    O  
ATOM    705  H   ASN    46      38.870  29.890  32.160  1.00  0.00      1    H  
ATOM    706 1HD2 ASN    46      38.520  27.380  33.470  1.00  0.00      1    H  
ATOM    707 2HD2 ASN    46      39.290  27.600  35.110  1.00  0.00      1    H  
ATOM    708  N   ALA    47      35.760  30.520  30.960  1.00  0.00      1    N  
ATOM    709  CA  ALA    47      34.660  31.050  30.250  1.00  0.00      1    C  
ATOM    710  HA  ALA    47      33.707  30.721  30.726  1.00  0.00      1    H  
ATOM    711  C   ALA    47      34.700  30.590  28.790  1.00  0.00      1    C  
ATOM    712  O   ALA    47      33.600  30.340  28.220  1.00  0.00      1    O  
ATOM    713  CB  ALA    47      34.780  32.590  30.320  1.00  0.00      1    C  
ATOM    714  HB1 ALA    47      34.751  32.925  31.383  1.00  0.00      1    H  
ATOM    715  HB2 ALA    47      34.006  33.099  29.699  1.00  0.00      1    H  
ATOM    716  HB3 ALA    47      35.686  32.964  29.788  1.00  0.00      1    H  
ATOM    717  H   ALA    47      36.480  31.120  31.340  1.00  0.00      1    H  
ATOM    718  N   ARG    48      35.880  30.450  28.120  1.00  0.00      1    N  
ATOM    719  CA  ARG    48      36.040  29.820  26.760  1.00  0.00      1    C  
ATOM    720  HA  ARG    48      35.441  30.412  26.029  1.00  0.00      1    H  
ATOM    721  C   ARG    48      35.590  28.350  26.670  1.00  0.00      1    C  
ATOM    722  O   ARG    48      34.900  27.860  25.700  1.00  0.00      1    O  
ATOM    723  CB  ARG    48      37.520  29.960  26.390  1.00  0.00      1    C  
ATOM    724  HB1 ARG    48      37.844  29.149  25.697  1.00  0.00      1    H  
ATOM    725  HB2 ARG    48      38.180  29.722  27.257  1.00  0.00      1    H  
ATOM    726  CG  ARG    48      37.830  31.330  25.820  1.00  0.00      1    C  
ATOM    727  HG1 ARG    48      37.408  31.415  24.792  1.00  0.00      1    H  
ATOM    728  HG2 ARG    48      37.227  32.104  26.350  1.00  0.00      1    H  
ATOM    729  CD  ARG    48      39.310  31.740  25.810  1.00  0.00      1    C  
ATOM    730  HD1 ARG    48      39.686  31.986  26.830  1.00  0.00      1    H  
ATOM    731  HD2 ARG    48      39.468  32.737  25.337  1.00  0.00      1    H  
ATOM    732  NE  ARG    48      40.110  30.680  25.160  1.00  0.00      1    N  
ATOM    733  CZ  ARG    48      41.000  29.890  25.720  1.00  0.00      1    C  
ATOM    734  NH1 ARG    48      41.700  30.190  26.750  1.00  0.00      1    N  
ATOM    735  NH2 ARG    48      41.170  28.700  25.140  1.00  0.00      1    N  
ATOM    736  H   ARG    48      36.730  30.680  28.620  1.00  0.00      1    H  
ATOM    737  HE  ARG    48      39.910  30.420  24.210  1.00  0.00      1    H  
ATOM    738 HH11 ARG    48      41.690  31.140  27.090  1.00  0.00      1    H  
ATOM    739 HH12 ARG    48      42.330  29.530  27.180  1.00  0.00      1    H  
ATOM    740 HH21 ARG    48      40.510  28.490  24.410  1.00  0.00      1    H  
ATOM    741 HH22 ARG    48      41.840  28.010  25.460  1.00  0.00      1    H  
ATOM    742  N   LYS    49      35.800  27.620  27.770  1.00  0.00      1    N  
ATOM    743  CA  LYS    49      35.380  26.230  27.940  1.00  0.00      1    C  
ATOM    744  HA  LYS    49      35.819  25.656  27.091  1.00  0.00      1    H  
ATOM    745  C   LYS    49      33.790  26.060  27.840  1.00  0.00      1    C  
ATOM    746  O   LYS    49      33.260  24.940  27.510  1.00  0.00      1    O  
ATOM    747  CB  LYS    49      36.050  25.700  29.230  1.00  0.00      1    C  
ATOM    748  HB1 LYS    49      35.801  26.360  30.093  1.00  0.00      1    H  
ATOM    749  HB2 LYS    49      37.154  25.852  29.182  1.00  0.00      1    H  
ATOM    750  CG  LYS    49      35.730  24.240  29.570  1.00  0.00      1    C  
ATOM    751  HG1 LYS    49      34.725  24.150  30.044  1.00  0.00      1    H  
ATOM    752  HG2 LYS    49      35.547  23.644  28.645  1.00  0.00      1    H  
ATOM    753  CD  LYS    49      36.820  23.580  30.450  1.00  0.00      1    C  
ATOM    754  HD1 LYS    49      36.817  23.965  31.497  1.00  0.00      1    H  
ATOM    755  HD2 LYS    49      37.850  23.904  30.172  1.00  0.00      1    H  
ATOM    756  CE  LYS    49      36.640  22.050  30.380  1.00  0.00      1    C  
ATOM    757  HE1 LYS    49      36.314  21.700  29.373  1.00  0.00      1    H  
ATOM    758  HE2 LYS    49      35.754  21.694  30.956  1.00  0.00      1    H  
ATOM    759  NZ  LYS    49      37.920  21.410  30.830  1.00  0.00      1    N  
ATOM    760  H   LYS    49      36.190  27.940  28.650  1.00  0.00      1    H  
ATOM    761  HZ1 LYS    49      37.880  20.560  31.360  1.00  0.00      1    H  
ATOM    762  HZ2 LYS    49      38.490  21.350  30.000  1.00  0.00      1    H  
ATOM    763  HZ3 LYS    49      38.430  22.090  31.370  1.00  0.00      1    H  
ATOM    764  N   ALA    50      33.030  27.080  28.120  1.00  0.00      1    N  
ATOM    765  CA  ALA    50      31.590  27.030  28.210  1.00  0.00      1    C  
ATOM    766  HA  ALA    50      31.313  26.201  28.902  1.00  0.00      1    H  
ATOM    767  C   ALA    50      30.960  26.720  26.790  1.00  0.00      1    C  
ATOM    768  O   ALA    50      29.800  26.290  26.770  1.00  0.00      1    O  
ATOM    769  CB  ALA    50      31.090  28.370  28.830  1.00  0.00      1    C  
ATOM    770  HB1 ALA    50      29.978  28.331  28.900  1.00  0.00      1    H  
ATOM    771  HB2 ALA    50      31.454  29.263  28.271  1.00  0.00      1    H  
ATOM    772  HB3 ALA    50      31.573  28.596  29.809  1.00  0.00      1    H  
ATOM    773  H   ALA    50      33.400  28.000  28.310  1.00  0.00      1    H  
ATOM    774  N   GLY    51      31.610  27.100  25.670  1.00  0.00      1    N  
ATOM    775  CA  GLY    51      31.030  26.970  24.330  1.00  0.00      1    C  
ATOM    776  HA1 GLY    51      31.811  27.100  23.545  1.00  0.00      1    H  
ATOM    777  HA2 GLY    51      30.738  25.914  24.124  1.00  0.00      1    H  
ATOM    778  C   GLY    51      29.850  27.920  24.090  1.00  0.00      1    C  
ATOM    779  O   GLY    51      28.850  27.530  23.450  1.00  0.00      1    O  
ATOM    780  H   GLY    51      32.470  27.640  25.660  1.00  0.00      1    H  
ATOM    781  N   CYS    52      29.850  29.120  24.700  1.00  0.00      1    N  
ATOM    782  CA  CYS    52      28.750  30.120  24.660  1.00  0.00      1    C  
ATOM    783  HA  CYS    52      28.005  29.792  23.898  1.00  0.00      1    H  
ATOM    784  C   CYS    52      29.190  31.530  24.320  1.00  0.00      1    C  
ATOM    785  O   CYS    52      30.390  31.840  24.270  1.00  0.00      1    O  
ATOM    786  CB  CYS    52      28.110  30.000  26.040  1.00  0.00      1    C  
ATOM    787  HB1 CYS    52      27.360  30.817  26.161  1.00  0.00      1    H  
ATOM    788  HB2 CYS    52      28.864  30.281  26.812  1.00  0.00      1    H  
ATOM    789  SG  CYS    52      27.340  28.420  26.520  1.00  0.00      1    S  
ATOM    790  H   CYS    52      30.720  29.520  25.010  1.00  0.00      1    H  
ATOM    791  HG  CYS    52      28.180  27.550  25.940  1.00  0.00      1    H  
ATOM    792  N   THR    53      28.300  32.380  23.860  1.00  0.00      1    N  
ATOM    793  CA  THR    53      28.630  33.770  23.540  1.00  0.00      1    C  
ATOM    794  HA  THR    53      29.564  33.748  22.931  1.00  0.00      1    H  
ATOM    795  C   THR    53      28.910  34.670  24.750  1.00  0.00      1    C  
ATOM    796  O   THR    53      28.580  34.290  25.890  1.00  0.00      1    O  
ATOM    797  CB  THR    53      27.560  34.480  22.690  1.00  0.00      1    C  
ATOM    798  HB  THR    53      27.948  35.516  22.549  1.00  0.00      1    H  
ATOM    799  CG2 THR    53      27.340  33.930  21.230  1.00  0.00      1    C  
ATOM    800 1HG2 THR    53      28.330  33.798  20.735  1.00  0.00      1    H  
ATOM    801 2HG2 THR    53      26.651  34.574  20.635  1.00  0.00      1    H  
ATOM    802 3HG2 THR    53      26.733  32.995  21.217  1.00  0.00      1    H  
ATOM    803  OG1 THR    53      26.280  34.650  23.330  1.00  0.00      1    O  
ATOM    804  H   THR    53      27.350  32.070  23.730  1.00  0.00      1    H  
ATOM    805  HG1 THR    53      25.630  34.260  22.750  1.00  0.00      1    H  
ATOM    806  N   ARG    54      29.520  35.850  24.610  1.00  0.00      1    N  
ATOM    807  CA  ARG    54      29.810  36.760  25.710  1.00  0.00      1    C  
ATOM    808  HA  ARG    54      30.391  36.229  26.499  1.00  0.00      1    H  
ATOM    809  C   ARG    54      28.520  37.340  26.310  1.00  0.00      1    C  
ATOM    810  O   ARG    54      28.410  37.580  27.550  1.00  0.00      1    O  
ATOM    811  CB  ARG    54      30.650  37.930  25.130  1.00  0.00      1    C  
ATOM    812  HB1 ARG    54      30.056  38.489  24.370  1.00  0.00      1    H  
ATOM    813  HB2 ARG    54      31.468  37.532  24.485  1.00  0.00      1    H  
ATOM    814  CG  ARG    54      31.240  38.930  26.200  1.00  0.00      1    C  
ATOM    815  HG1 ARG    54      30.393  39.404  26.749  1.00  0.00      1    H  
ATOM    816  HG2 ARG    54      31.675  39.807  25.666  1.00  0.00      1    H  
ATOM    817  CD  ARG    54      32.270  38.420  27.230  1.00  0.00      1    C  
ATOM    818  HD1 ARG    54      31.850  37.572  27.820  1.00  0.00      1    H  
ATOM    819  HD2 ARG    54      32.410  39.164  28.048  1.00  0.00      1    H  
ATOM    820  NE  ARG    54      33.600  38.040  26.620  1.00  0.00      1    N  
ATOM    821  CZ  ARG    54      34.720  37.570  27.220  1.00  0.00      1    C  
ATOM    822  NH1 ARG    54      34.780  37.450  28.510  1.00  0.00      1    N  
ATOM    823  NH2 ARG    54      35.770  37.110  26.610  1.00  0.00      1    N  
ATOM    824  H   ARG    54      29.820  36.120  23.690  1.00  0.00      1    H  
ATOM    825  HE  ARG    54      33.760  38.240  25.650  1.00  0.00      1    H  
ATOM    826 HH11 ARG    54      34.130  37.890  29.140  1.00  0.00      1    H  
ATOM    827 HH12 ARG    54      35.670  37.120  28.860  1.00  0.00      1    H  
ATOM    828 HH21 ARG    54      35.870  37.120  25.600  1.00  0.00      1    H  
ATOM    829 HH22 ARG    54      36.340  36.420  27.060  1.00  0.00      1    H  
ATOM    830  N   GLY    55      27.520  37.520  25.470  1.00  0.00      1    N  
ATOM    831  CA  GLY    55      26.110  37.790  25.770  1.00  0.00      1    C  
ATOM    832  HA1 GLY    55      25.544  37.971  24.826  1.00  0.00      1    H  
ATOM    833  HA2 GLY    55      26.005  38.789  26.255  1.00  0.00      1    H  
ATOM    834  C   GLY    55      25.440  36.770  26.570  1.00  0.00      1    C  
ATOM    835  O   GLY    55      24.790  37.050  27.550  1.00  0.00      1    O  
ATOM    836  H   GLY    55      27.840  37.530  24.520  1.00  0.00      1    H  
ATOM    837  N   CYS    56      25.500  35.530  26.080  1.00  0.00      1    N  
ATOM    838  CA  CYS    56      25.070  34.390  26.930  1.00  0.00      1    C  
ATOM    839  HA  CYS    56      23.970  34.481  27.086  1.00  0.00      1    H  
ATOM    840  C   CYS    56      25.740  34.380  28.320  1.00  0.00      1    C  
ATOM    841  O   CYS    56      25.020  34.370  29.340  1.00  0.00      1    O  
ATOM    842  CB  CYS    56      25.330  33.060  26.150  1.00  0.00      1    C  
ATOM    843  HB1 CYS    56      24.879  33.091  25.131  1.00  0.00      1    H  
ATOM    844  HB2 CYS    56      26.403  32.960  25.862  1.00  0.00      1    H  
ATOM    845  SG  CYS    56      24.760  31.620  27.080  1.00  0.00      1    S  
ATOM    846  H   CYS    56      25.990  35.270  25.240  1.00  0.00      1    H  
ATOM    847  HG  CYS    56      23.560  31.520  26.520  1.00  0.00      1    H  
ATOM    848  N   LEU    57      27.100  34.430  28.330  1.00  0.00      1    N  
ATOM    849  CA  LEU    57      27.850  34.520  29.610  1.00  0.00      1    C  
ATOM    850  HA  LEU    57      27.722  33.554  30.152  1.00  0.00      1    H  
ATOM    851  C   LEU    57      27.440  35.610  30.520  1.00  0.00      1    C  
ATOM    852  O   LEU    57      27.800  35.500  31.660  1.00  0.00      1    O  
ATOM    853  CB  LEU    57      29.350  34.700  29.310  1.00  0.00      1    C  
ATOM    854  HB1 LEU    57      29.543  35.582  28.656  1.00  0.00      1    H  
ATOM    855  HB2 LEU    57      29.919  35.036  30.208  1.00  0.00      1    H  
ATOM    856  CG  LEU    57      29.950  33.350  28.690  1.00  0.00      1    C  
ATOM    857  HG  LEU    57      29.254  33.009  27.889  1.00  0.00      1    H  
ATOM    858  CD1 LEU    57      31.280  33.760  28.010  1.00  0.00      1    C  
ATOM    859 1HD1 LEU    57      31.698  32.820  27.579  1.00  0.00      1    H  
ATOM    860 2HD1 LEU    57      31.985  34.292  28.690  1.00  0.00      1    H  
ATOM    861 3HD1 LEU    57      31.167  34.583  27.266  1.00  0.00      1    H  
ATOM    862  CD2 LEU    57      30.260  32.110  29.610  1.00  0.00      1    C  
ATOM    863 1HD2 LEU    57      30.678  31.170  29.179  1.00  0.00      1    H  
ATOM    864 2HD2 LEU    57      29.332  31.852  30.171  1.00  0.00      1    H  
ATOM    865 3HD2 LEU    57      30.936  32.446  30.431  1.00  0.00      1    H  
ATOM    866  H   LEU    57      27.670  34.310  27.500  1.00  0.00      1    H  
ATOM    867  N   ILE    58      26.700  36.660  30.130  1.00  0.00      1    N  
ATOM    868  CA  ILE    58      26.160  37.590  31.140  1.00  0.00      1    C  
ATOM    869  HA  ILE    58      26.998  38.053  31.711  1.00  0.00      1    H  
ATOM    870  C   ILE    58      25.230  36.880  32.090  1.00  0.00      1    C  
ATOM    871  O   ILE    58      25.390  37.170  33.270  1.00  0.00      1    O  
ATOM    872  CB  ILE    58      25.290  38.720  30.460  1.00  0.00      1    C  
ATOM    873  HB  ILE    58      24.498  38.235  29.844  1.00  0.00      1    H  
ATOM    874  CG1 ILE    58      26.060  39.720  29.570  1.00  0.00      1    C  
ATOM    875 1HG1 ILE    58      26.515  40.534  30.180  1.00  0.00      1    H  
ATOM    876 2HG1 ILE    58      26.991  39.262  29.162  1.00  0.00      1    H  
ATOM    877  CG2 ILE    58      24.600  39.700  31.480  1.00  0.00      1    C  
ATOM    878 1HG2 ILE    58      24.044  38.978  32.123  1.00  0.00      1    H  
ATOM    879 2HG2 ILE    58      23.984  40.511  31.025  1.00  0.00      1    H  
ATOM    880 3HG2 ILE    58      25.287  40.393  32.020  1.00  0.00      1    H  
ATOM    881  CD  ILE    58      25.220  40.270  28.490  1.00  0.00      1    C  
ATOM    882  HD1 ILE    58      25.776  40.992  27.847  1.00  0.00      1    H  
ATOM    883  HD2 ILE    58      24.289  40.728  28.898  1.00  0.00      1    H  
ATOM    884  HD3 ILE    58      24.765  39.456  27.880  1.00  0.00      1    H  
ATOM    885  H   ILE    58      26.510  36.710  29.140  1.00  0.00      1    H  
ATOM    886  N   CYS    59      24.440  35.880  31.670  1.00  0.00      1    N  
ATOM    887  CA  CYS    59      23.660  35.000  32.540  1.00  0.00      1    C  
ATOM    888  HA  CYS    59      23.232  35.612  33.368  1.00  0.00      1    H  
ATOM    889  C   CYS    59      24.490  33.880  33.150  1.00  0.00      1    C  
ATOM    890  O   CYS    59      23.870  32.910  33.610  1.00  0.00      1    O  
ATOM    891  CB  CYS    59      22.500  34.400  31.730  1.00  0.00      1    C  
ATOM    892  HB1 CYS    59      22.809  33.458  31.219  1.00  0.00      1    H  
ATOM    893  HB2 CYS    59      21.710  33.987  32.400  1.00  0.00      1    H  
ATOM    894  SG  CYS    59      21.810  35.580  30.560  1.00  0.00      1    S  
ATOM    895  H   CYS    59      24.280  35.740  30.680  1.00  0.00      1    H  
ATOM    896  HG  CYS    59      21.440  34.740  29.590  1.00  0.00      1    H  
ATOM    897  N   LEU    60      25.800  33.820  33.070  1.00  0.00      1    N  
ATOM    898  CA  LEU    60      26.560  32.770  33.730  1.00  0.00      1    C  
ATOM    899  HA  LEU    60      25.867  32.199  34.391  1.00  0.00      1    H  
ATOM    900  C   LEU    60      27.730  33.290  34.590  1.00  0.00      1    C  
ATOM    901  O   LEU    60      28.120  32.740  35.620  1.00  0.00      1    O  
ATOM    902  CB  LEU    60      27.080  31.830  32.660  1.00  0.00      1    C  
ATOM    903  HB1 LEU    60      27.759  32.388  31.974  1.00  0.00      1    H  
ATOM    904  HB2 LEU    60      27.795  31.107  33.117  1.00  0.00      1    H  
ATOM    905  CG  LEU    60      26.030  31.060  31.830  1.00  0.00      1    C  
ATOM    906  HG  LEU    60      25.120  31.704  31.804  1.00  0.00      1    H  
ATOM    907  CD1 LEU    60      26.400  30.800  30.400  1.00  0.00      1    C  
ATOM    908 1HD1 LEU    60      26.694  31.733  29.864  1.00  0.00      1    H  
ATOM    909 2HD1 LEU    60      25.581  30.267  29.862  1.00  0.00      1    H  
ATOM    910 3HD1 LEU    60      27.197  30.024  30.325  1.00  0.00      1    H  
ATOM    911  CD2 LEU    60      25.630  29.790  32.560  1.00  0.00      1    C  
ATOM    912 1HD2 LEU    60      25.355  29.983  33.623  1.00  0.00      1    H  
ATOM    913 2HD2 LEU    60      26.427  29.014  32.485  1.00  0.00      1    H  
ATOM    914 3HD2 LEU    60      24.811  29.257  32.022  1.00  0.00      1    H  
ATOM    915  H   LEU    60      26.360  34.560  32.660  1.00  0.00      1    H  
ATOM    916  N   SER    61      28.320  34.320  34.110  1.00  0.00      1    N  
ATOM    917  CA  SER    61      29.460  34.980  34.880  1.00  0.00      1    C  
ATOM    918  HA  SER    61      30.255  34.209  35.007  1.00  0.00      1    H  
ATOM    919  C   SER    61      29.040  35.450  36.330  1.00  0.00      1    C  
ATOM    920  O   SER    61      29.790  35.640  37.300  1.00  0.00      1    O  
ATOM    921  CB  SER    61      30.110  36.190  34.040  1.00  0.00      1    C  
ATOM    922  HB1 SER    61      30.446  35.884  33.022  1.00  0.00      1    H  
ATOM    923  HB2 SER    61      31.105  36.507  34.430  1.00  0.00      1    H  
ATOM    924  OG  SER    61      29.180  37.220  34.020  1.00  0.00      1    O  
ATOM    925  H   SER    61      27.900  34.830  33.350  1.00  0.00      1    H  
ATOM    926  HG  SER    61      28.680  37.020  33.230  1.00  0.00      1    H  
ATOM    927  N   HIS    62      27.720  35.700  36.500  1.00  0.00      1    N  
ATOM    928  CA  HIS    62      27.070  36.010  37.760  1.00  0.00      1    C  
ATOM    929  HA  HIS    62      27.705  36.789  38.244  1.00  0.00      1    H  
ATOM    930  C   HIS    62      27.040  34.830  38.740  1.00  0.00      1    C  
ATOM    931  O   HIS    62      26.830  35.110  39.890  1.00  0.00      1    O  
ATOM    932  CB  HIS    62      25.670  36.680  37.540  1.00  0.00      1    C  
ATOM    933  HB1 HIS    62      25.450  37.407  38.356  1.00  0.00      1    H  
ATOM    934  HB2 HIS    62      25.700  37.378  36.671  1.00  0.00      1    H  
ATOM    935  CG  HIS    62      24.550  35.700  37.390  1.00  0.00      1    C  
ATOM    936  CD2 HIS    62      23.540  35.390  38.310  1.00  0.00      1    C  
ATOM    937  HD2 HIS    62      23.314  35.921  39.250  1.00  0.00      1    H  
ATOM    938  ND1 HIS    62      24.520  34.750  36.390  1.00  0.00      1    N  
ATOM    939  CE1 HIS    62      23.510  33.870  36.690  1.00  0.00      1    C  
ATOM    940  HE1 HIS    62      23.264  32.969  36.104  1.00  0.00      1    H  
ATOM    941  NE2 HIS    62      22.870  34.260  37.790  1.00  0.00      1    N  
ATOM    942  H   HIS    62      27.180  35.490  35.680  1.00  0.00      1    H  
ATOM    943  HD1 HIS    62      25.135  34.709  35.577  1.00  0.00      1    H  
ATOM    944  HE2 HIS    62      22.060  33.880  38.250  1.00  0.00      1    H  
ATOM    945  N   ILE    63      27.400  33.590  38.370  1.00  0.00      1    N  
ATOM    946  CA  ILE    63      27.030  32.500  39.280  1.00  0.00      1    C  
ATOM    947  HA  ILE    63      26.009  32.718  39.671  1.00  0.00      1    H  
ATOM    948  C   ILE    63      28.030  32.600  40.480  1.00  0.00      1    C  
ATOM    949  O   ILE    63      29.250  32.650  40.350  1.00  0.00      1    O  
ATOM    950  CB  ILE    63      27.000  31.080  38.650  1.00  0.00      1    C  
ATOM    951  HB  ILE    63      27.951  30.914  38.092  1.00  0.00      1    H  
ATOM    952  CG1 ILE    63      25.820  30.950  37.670  1.00  0.00      1    C  
ATOM    953 1HG1 ILE    63      25.617  31.946  37.212  1.00  0.00      1    H  
ATOM    954 2HG1 ILE    63      24.882  30.787  38.251  1.00  0.00      1    H  
ATOM    955  CG2 ILE    63      26.840  29.930  39.750  1.00  0.00      1    C  
ATOM    956 1HG2 ILE    63      27.695  30.024  40.460  1.00  0.00      1    H  
ATOM    957 2HG2 ILE    63      26.755  28.911  39.305  1.00  0.00      1    H  
ATOM    958 3HG2 ILE    63      25.848  29.950  40.259  1.00  0.00      1    H  
ATOM    959  CD  ILE    63      25.910  29.880  36.540  1.00  0.00      1    C  
ATOM    960  HD1 ILE    63      25.055  29.786  35.830  1.00  0.00      1    H  
ATOM    961  HD2 ILE    63      26.113  28.884  36.998  1.00  0.00      1    H  
ATOM    962  HD3 ILE    63      26.848  30.043  35.959  1.00  0.00      1    H  
ATOM    963  H   ILE    63      27.580  33.390  37.400  1.00  0.00      1    H  
ATOM    964  N   LYS    64      27.420  32.600  41.650  1.00  0.00      1    N  
ATOM    965  CA  LYS    64      28.140  32.700  42.970  1.00  0.00      1    C  
ATOM    966  HA  LYS    64      28.995  33.398  42.810  1.00  0.00      1    H  
ATOM    967  C   LYS    64      28.740  31.390  43.460  1.00  0.00      1    C  
ATOM    968  O   LYS    64      28.170  30.280  43.390  1.00  0.00      1    O  
ATOM    969  CB  LYS    64      27.220  33.360  44.140  1.00  0.00      1    C  
ATOM    970  HB1 LYS    64      26.954  34.406  43.862  1.00  0.00      1    H  
ATOM    971  HB2 LYS    64      27.841  33.542  45.048  1.00  0.00      1    H  
ATOM    972  CG  LYS    64      25.950  32.590  44.530  1.00  0.00      1    C  
ATOM    973  HG1 LYS    64      26.159  31.654  45.099  1.00  0.00      1    H  
ATOM    974  HG2 LYS    64      25.439  32.113  43.661  1.00  0.00      1    H  
ATOM    975  CD  LYS    64      25.070  33.560  45.280  1.00  0.00      1    C  
ATOM    976  HD1 LYS    64      24.760  34.418  44.639  1.00  0.00      1    H  
ATOM    977  HD2 LYS    64      25.642  34.126  46.052  1.00  0.00      1    H  
ATOM    978  CE  LYS    64      23.870  32.840  45.880  1.00  0.00      1    C  
ATOM    979  HE1 LYS    64      23.242  32.342  45.105  1.00  0.00      1    H  
ATOM    980  HE2 LYS    64      24.164  31.929  46.452  1.00  0.00      1    H  
ATOM    981  NZ  LYS    64      23.070  33.830  46.730  1.00  0.00      1    N  
ATOM    982  H   LYS    64      26.420  32.530  41.730  1.00  0.00      1    H  
ATOM    983  HZ1 LYS    64      23.050  34.750  46.310  1.00  0.00      1    H  
ATOM    984  HZ2 LYS    64      22.090  33.590  46.760  1.00  0.00      1    H  
ATOM    985  HZ3 LYS    64      23.460  33.900  47.650  1.00  0.00      1    H  
ATOM    986  N   CYS    65      29.920  31.520  44.080  1.00  0.00      1    N  
ATOM    987  CA  CYS    65      30.660  30.540  44.830  1.00  0.00      1    C  
ATOM    988  HA  CYS    65      30.970  29.699  44.167  1.00  0.00      1    H  
ATOM    989  C   CYS    65      29.870  30.000  46.050  1.00  0.00      1    C  
ATOM    990  O   CYS    65      28.860  30.560  46.390  1.00  0.00      1    O  
ATOM    991  CB  CYS    65      31.910  31.280  45.380  1.00  0.00      1    C  
ATOM    992  HB1 CYS    65      32.403  30.683  46.183  1.00  0.00      1    H  
ATOM    993  HB2 CYS    65      31.611  32.175  45.973  1.00  0.00      1    H  
ATOM    994  SG  CYS    65      33.100  31.730  44.090  1.00  0.00      1    S  
ATOM    995  H   CYS    65      30.330  32.440  44.120  1.00  0.00      1    H  
ATOM    996  N   THR    66      30.260  28.870  46.630  1.00  0.00      1    N  
ATOM    997  CA  THR    66      29.860  28.340  47.940  1.00  0.00      1    C  
ATOM    998  HA  THR    66      28.761  28.509  48.026  1.00  0.00      1    H  
ATOM    999  C   THR    66      30.520  29.240  48.990  1.00  0.00      1    C  
ATOM   1000  O   THR    66      31.540  29.870  48.610  1.00  0.00      1    O  
ATOM   1001  CB  THR    66      30.080  26.890  48.170  1.00  0.00      1    C  
ATOM   1002  HB  THR    66      29.500  26.550  49.060  1.00  0.00      1    H  
ATOM   1003  CG2 THR    66      29.720  26.040  46.950  1.00  0.00      1    C  
ATOM   1004 1HG2 THR    66      29.885  24.951  47.123  1.00  0.00      1    H  
ATOM   1005 2HG2 THR    66      30.266  26.389  46.043  1.00  0.00      1    H  
ATOM   1006 3HG2 THR    66      28.674  26.239  46.618  1.00  0.00      1    H  
ATOM   1007  OG1 THR    66      31.490  26.740  48.410  1.00  0.00      1    O  
ATOM   1008  H   THR    66      30.970  28.380  46.110  1.00  0.00      1    H  
ATOM   1009  HG1 THR    66      31.780  25.860  48.130  1.00  0.00      1    H  
ATOM   1010  N   PRO    67      30.100  29.180  50.320  1.00  0.00      1    N  
ATOM   1011  CA  PRO    67      30.690  30.030  51.390  1.00  0.00      1    C  
ATOM   1012  HA  PRO    67      30.628  31.095  51.064  1.00  0.00      1    H  
ATOM   1013  C   PRO    67      32.210  29.680  51.650  1.00  0.00      1    C  
ATOM   1014  O   PRO    67      33.030  30.630  51.530  1.00  0.00      1    O  
ATOM   1015  CB  PRO    67      29.830  29.860  52.610  1.00  0.00      1    C  
ATOM   1016  HB1 PRO    67      30.280  29.188  53.378  1.00  0.00      1    H  
ATOM   1017  HB2 PRO    67      29.775  30.776  53.243  1.00  0.00      1    H  
ATOM   1018  CG  PRO    67      28.510  29.400  52.130  1.00  0.00      1    C  
ATOM   1019  HG1 PRO    67      27.743  30.208  52.086  1.00  0.00      1    H  
ATOM   1020  HG2 PRO    67      27.972  28.747  52.856  1.00  0.00      1    H  
ATOM   1021  CD  PRO    67      28.780  28.720  50.760  1.00  0.00      1    C  
ATOM   1022  HD1 PRO    67      28.688  27.609  50.793  1.00  0.00      1    H  
ATOM   1023  HD2 PRO    67      27.976  28.904  50.010  1.00  0.00      1    H  
ATOM   1024  N   LYS    68      32.580  28.390  51.910  1.00  0.00      1    N  
ATOM   1025  CA  LYS    68      33.970  27.920  52.020  1.00  0.00      1    C  
ATOM   1026  HA  LYS    68      34.427  28.455  52.885  1.00  0.00      1    H  
ATOM   1027  C   LYS    68      34.830  28.270  50.760  1.00  0.00      1    C  
ATOM   1028  O   LYS    68      35.930  28.700  51.050  1.00  0.00      1    O  
ATOM   1029  CB  LYS    68      34.040  26.480  52.320  1.00  0.00      1    C  
ATOM   1030  HB1 LYS    68      33.553  25.862  51.530  1.00  0.00      1    H  
ATOM   1031  HB2 LYS    68      35.076  26.080  52.220  1.00  0.00      1    H  
ATOM   1032  CG  LYS    68      33.440  26.210  53.730  1.00  0.00      1    C  
ATOM   1033  HG1 LYS    68      33.945  26.774  54.548  1.00  0.00      1    H  
ATOM   1034  HG2 LYS    68      32.425  26.647  53.877  1.00  0.00      1    H  
ATOM   1035  CD  LYS    68      33.490  24.670  53.910  1.00  0.00      1    C  
ATOM   1036  HD1 LYS    68      33.006  24.164  53.042  1.00  0.00      1    H  
ATOM   1037  HD2 LYS    68      34.536  24.302  53.790  1.00  0.00      1    H  
ATOM   1038  CE  LYS    68      32.900  24.160  55.210  1.00  0.00      1    C  
ATOM   1039  HE1 LYS    68      32.101  24.845  55.578  1.00  0.00      1    H  
ATOM   1040  HE2 LYS    68      33.632  24.265  56.045  1.00  0.00      1    H  
ATOM   1041  NZ  LYS    68      32.400  22.770  55.120  1.00  0.00      1    N  
ATOM   1042  H   LYS    68      31.810  27.730  51.990  1.00  0.00      1    H  
ATOM   1043  HZ1 LYS    68      33.150  22.090  55.220  1.00  0.00      1    H  
ATOM   1044  HZ2 LYS    68      31.720  22.490  55.810  1.00  0.00      1    H  
ATOM   1045  HZ3 LYS    68      32.000  22.600  54.210  1.00  0.00      1    H  
ATOM   1046  N   MET    69      34.250  28.330  49.570  1.00  0.00      1    N  
ATOM   1047  CA  MET    69      34.980  28.670  48.400  1.00  0.00      1    C  
ATOM   1048  HA  MET    69      35.948  28.118  48.441  1.00  0.00      1    H  
ATOM   1049  C   MET    69      35.310  30.170  48.410  1.00  0.00      1    C  
ATOM   1050  O   MET    69      36.480  30.450  48.160  1.00  0.00      1    O  
ATOM   1051  CB  MET    69      34.230  28.170  47.190  1.00  0.00      1    C  
ATOM   1052  HB1 MET    69      33.145  28.390  47.321  1.00  0.00      1    H  
ATOM   1053  HB2 MET    69      34.227  27.055  47.201  1.00  0.00      1    H  
ATOM   1054  CG  MET    69      34.670  28.650  45.810  1.00  0.00      1    C  
ATOM   1055  HG1 MET    69      33.830  28.570  45.082  1.00  0.00      1    H  
ATOM   1056  HG2 MET    69      34.817  29.755  45.808  1.00  0.00      1    H  
ATOM   1057  SD  MET    69      36.130  27.820  45.180  1.00  0.00      1    S  
ATOM   1058  CE  MET    69      35.720  28.270  43.440  1.00  0.00      1    C  
ATOM   1059  HE1 MET    69      36.628  27.754  43.048  1.00  0.00      1    H  
ATOM   1060  HE2 MET    69      35.553  29.342  43.183  1.00  0.00      1    H  
ATOM   1061  HE3 MET    69      34.720  27.994  43.030  1.00  0.00      1    H  
ATOM   1062  H   MET    69      33.240  28.330  49.550  1.00  0.00      1    H  
ATOM   1063  N   LYS    70      34.360  31.060  48.660  1.00  0.00      1    N  
ATOM   1064  CA  LYS    70      34.560  32.530  48.900  1.00  0.00      1    C  
ATOM   1065  HA  LYS    70      34.958  32.946  47.945  1.00  0.00      1    H  
ATOM   1066  C   LYS    70      35.630  32.810  49.960  1.00  0.00      1    C  
ATOM   1067  O   LYS    70      36.410  33.780  49.870  1.00  0.00      1    O  
ATOM   1068  CB  LYS    70      33.290  33.280  49.180  1.00  0.00      1    C  
ATOM   1069  HB1 LYS    70      32.855  32.937  50.148  1.00  0.00      1    H  
ATOM   1070  HB2 LYS    70      32.494  32.950  48.473  1.00  0.00      1    H  
ATOM   1071  CG  LYS    70      33.390  34.800  49.170  1.00  0.00      1    C  
ATOM   1072  HG1 LYS    70      33.987  35.213  48.324  1.00  0.00      1    H  
ATOM   1073  HG2 LYS    70      34.024  35.222  49.984  1.00  0.00      1    H  
ATOM   1074  CD  LYS    70      31.940  35.270  49.200  1.00  0.00      1    C  
ATOM   1075  HD1 LYS    70      31.389  34.981  48.275  1.00  0.00      1    H  
ATOM   1076  HD2 LYS    70      31.331  34.698  49.939  1.00  0.00      1    H  
ATOM   1077  CE  LYS    70      31.880  36.810  49.460  1.00  0.00      1    C  
ATOM   1078  HE1 LYS    70      32.445  37.352  48.666  1.00  0.00      1    H  
ATOM   1079  HE2 LYS    70      32.495  37.069  50.353  1.00  0.00      1    H  
ATOM   1080  NZ  LYS    70      30.490  37.400  49.600  1.00  0.00      1    N  
ATOM   1081  H   LYS    70      33.450  30.700  48.890  1.00  0.00      1    H  
ATOM   1082  HZ1 LYS    70      30.000  37.490  48.720  1.00  0.00      1    H  
ATOM   1083  HZ2 LYS    70      29.860  36.820  50.120  1.00  0.00      1    H  
ATOM   1084  HZ3 LYS    70      30.640  38.210  50.190  1.00  0.00      1    H  
ATOM   1085  N   LYS    71      35.740  31.950  51.000  1.00  0.00      1    N  
ATOM   1086  CA  LYS    71      36.790  32.090  52.070  1.00  0.00      1    C  
ATOM   1087  HA  LYS    71      36.816  33.175  52.325  1.00  0.00      1    H  
ATOM   1088  C   LYS    71      38.180  31.760  51.540  1.00  0.00      1    C  
ATOM   1089  O   LYS    71      39.100  32.580  51.620  1.00  0.00      1    O  
ATOM   1090  CB  LYS    71      36.470  31.340  53.430  1.00  0.00      1    C  
ATOM   1091  HB1 LYS    71      36.133  30.295  53.239  1.00  0.00      1    H  
ATOM   1092  HB2 LYS    71      37.406  31.128  53.998  1.00  0.00      1    H  
ATOM   1093  CG  LYS    71      35.460  32.090  54.300  1.00  0.00      1    C  
ATOM   1094  HG1 LYS    71      36.011  32.694  55.058  1.00  0.00      1    H  
ATOM   1095  HG2 LYS    71      34.983  32.894  53.692  1.00  0.00      1    H  
ATOM   1096  CD  LYS    71      34.390  31.300  54.990  1.00  0.00      1    C  
ATOM   1097  HD1 LYS    71      34.745  30.263  55.195  1.00  0.00      1    H  
ATOM   1098  HD2 LYS    71      33.554  31.081  54.285  1.00  0.00      1    H  
ATOM   1099  CE  LYS    71      33.860  31.930  56.250  1.00  0.00      1    C  
ATOM   1100  HE1 LYS    71      33.600  33.006  56.114  1.00  0.00      1    H  
ATOM   1101  HE2 LYS    71      34.649  32.060  57.027  1.00  0.00      1    H  
ATOM   1102  NZ  LYS    71      32.720  31.130  56.730  1.00  0.00      1    N  
ATOM   1103  H   LYS    71      35.200  31.100  50.970  1.00  0.00      1    H  
ATOM   1104  HZ1 LYS    71      32.540  31.310  57.710  1.00  0.00      1    H  
ATOM   1105  HZ2 LYS    71      31.910  31.380  56.170  1.00  0.00      1    H  
ATOM   1106  HZ3 LYS    71      32.840  30.150  56.540  1.00  0.00      1    H  
ATOM   1107  N   PHE    72      38.240  30.640  50.830  1.00  0.00      1    N  
ATOM   1108  CA  PHE    72      39.490  30.210  50.150  1.00  0.00      1    C  
ATOM   1109  HA  PHE    72      40.316  30.159  50.898  1.00  0.00      1    H  
ATOM   1110  C   PHE    72      39.890  31.170  49.020  1.00  0.00      1    C  
ATOM   1111  O   PHE    72      41.060  31.500  48.940  1.00  0.00      1    O  
ATOM   1112  CB  PHE    72      39.230  28.780  49.570  1.00  0.00      1    C  
ATOM   1113  HB1 PHE    72      38.397  28.837  48.831  1.00  0.00      1    H  
ATOM   1114  HB2 PHE    72      40.084  28.497  48.912  1.00  0.00      1    H  
ATOM   1115  CG  PHE    72      38.950  27.620  50.550  1.00  0.00      1    C  
ATOM   1116  CD1 PHE    72      39.270  27.680  51.910  1.00  0.00      1    C  
ATOM   1117  HD1 PHE    72      39.890  28.515  52.278  1.00  0.00      1    H  
ATOM   1118  CD2 PHE    72      38.350  26.430  50.040  1.00  0.00      1    C  
ATOM   1119  HD2 PHE    72      38.233  26.290  48.952  1.00  0.00      1    H  
ATOM   1120  CE1 PHE    72      38.830  26.720  52.810  1.00  0.00      1    C  
ATOM   1121  HE1 PHE    72      39.036  26.834  53.888  1.00  0.00      1    H  
ATOM   1122  CE2 PHE    72      37.910  25.440  50.930  1.00  0.00      1    C  
ATOM   1123  HE2 PHE    72      37.403  24.539  50.546  1.00  0.00      1    H  
ATOM   1124  CZ  PHE    72      38.120  25.600  52.340  1.00  0.00      1    C  
ATOM   1125  HZ  PHE    72      37.728  24.852  53.049  1.00  0.00      1    H  
ATOM   1126  H   PHE    72      37.440  30.030  50.800  1.00  0.00      1    H  
ATOM   1127  N   ILE    73      38.930  31.740  48.320  1.00  0.00      1    N  
ATOM   1128  CA  ILE    73      39.180  32.390  47.000  1.00  0.00      1    C  
ATOM   1129  HA  ILE    73      40.268  32.619  46.914  1.00  0.00      1    H  
ATOM   1130  C   ILE    73      38.400  33.710  47.020  1.00  0.00      1    C  
ATOM   1131  O   ILE    73      37.350  33.910  46.360  1.00  0.00      1    O  
ATOM   1132  CB  ILE    73      38.760  31.410  45.790  1.00  0.00      1    C  
ATOM   1133  HB  ILE    73      37.658  31.245  45.829  1.00  0.00      1    H  
ATOM   1134  CG1 ILE    73      39.490  30.000  45.840  1.00  0.00      1    C  
ATOM   1135 1HG1 ILE    73      39.062  29.406  46.681  1.00  0.00      1    H  
ATOM   1136 2HG1 ILE    73      39.165  29.398  44.959  1.00  0.00      1    H  
ATOM   1137  CG2 ILE    73      39.110  32.110  44.460  1.00  0.00      1    C  
ATOM   1138 1HG2 ILE    73      38.598  33.100  44.425  1.00  0.00      1    H  
ATOM   1139 2HG2 ILE    73      38.874  31.478  43.572  1.00  0.00      1    H  
ATOM   1140 3HG2 ILE    73      40.210  32.196  44.302  1.00  0.00      1    H  
ATOM   1141  CD  ILE    73      40.990  29.950  45.930  1.00  0.00      1    C  
ATOM   1142  HD1 ILE    73      41.502  28.960  45.965  1.00  0.00      1    H  
ATOM   1143  HD2 ILE    73      41.315  30.552  46.811  1.00  0.00      1    H  
ATOM   1144  HD3 ILE    73      41.418  30.544  45.089  1.00  0.00      1    H  
ATOM   1145  H   ILE    73      38.010  31.360  48.500  1.00  0.00      1    H  
ATOM   1146  N   PRO    74      38.800  34.670  47.840  1.00  0.00      1    N  
ATOM   1147  CA  PRO    74      37.980  35.910  48.100  1.00  0.00      1    C  
ATOM   1148  HA  PRO    74      36.953  35.623  48.425  1.00  0.00      1    H  
ATOM   1149  C   PRO    74      37.900  36.860  46.900  1.00  0.00      1    C  
ATOM   1150  O   PRO    74      36.810  37.330  46.630  1.00  0.00      1    O  
ATOM   1151  CB  PRO    74      38.740  36.570  49.280  1.00  0.00      1    C  
ATOM   1152  HB1 PRO    74      38.256  36.407  50.271  1.00  0.00      1    H  
ATOM   1153  HB2 PRO    74      38.680  37.683  49.285  1.00  0.00      1    H  
ATOM   1154  CG  PRO    74      40.150  36.040  49.200  1.00  0.00      1    C  
ATOM   1155  HG1 PRO    74      40.752  36.156  50.131  1.00  0.00      1    H  
ATOM   1156  HG2 PRO    74      40.841  36.631  48.555  1.00  0.00      1    H  
ATOM   1157  CD  PRO    74      39.920  34.590  48.750  1.00  0.00      1    C  
ATOM   1158  HD1 PRO    74      40.823  34.098  48.319  1.00  0.00      1    H  
ATOM   1159  HD2 PRO    74      39.775  33.870  49.589  1.00  0.00      1    H  
ATOM   1160  N   GLY    75      38.860  36.980  45.980  1.00  0.00      1    N  
ATOM   1161  CA  GLY    75      38.770  37.750  44.790  1.00  0.00      1    C  
ATOM   1162  HA1 GLY    75      39.743  37.742  44.245  1.00  0.00      1    H  
ATOM   1163  HA2 GLY    75      38.698  38.836  45.032  1.00  0.00      1    H  
ATOM   1164  C   GLY    75      37.630  37.330  43.860  1.00  0.00      1    C  
ATOM   1165  O   GLY    75      36.620  38.090  43.750  1.00  0.00      1    O  
ATOM   1166  H   GLY    75      39.750  36.540  46.170  1.00  0.00      1    H  
ATOM   1167  N   ARG    76      37.720  36.240  43.110  1.00  0.00      1    N  
ATOM   1168  CA  ARG    76      36.710  35.870  42.110  1.00  0.00      1    C  
ATOM   1169  HA  ARG    76      36.731  36.619  41.284  1.00  0.00      1    H  
ATOM   1170  C   ARG    76      35.290  35.830  42.710  1.00  0.00      1    C  
ATOM   1171  O   ARG    76      34.290  36.180  42.030  1.00  0.00      1    O  
ATOM   1172  CB  ARG    76      37.050  34.500  41.540  1.00  0.00      1    C  
ATOM   1173  HB1 ARG    76      36.492  33.678  42.047  1.00  0.00      1    H  
ATOM   1174  HB2 ARG    76      38.083  34.174  41.805  1.00  0.00      1    H  
ATOM   1175  CG  ARG    76      36.817  34.519  40.044  1.00  0.00      1    C  
ATOM   1176  HG1 ARG    76      37.739  34.247  39.480  1.00  0.00      1    H  
ATOM   1177  HG2 ARG    76      36.165  33.676  39.718  1.00  0.00      1    H  
ATOM   1178  CD  ARG    76      36.274  35.835  39.608  1.00  0.00      1    C  
ATOM   1179  HD1 ARG    76      36.644  36.654  40.268  1.00  0.00      1    H  
ATOM   1180  HD2 ARG    76      36.734  36.153  38.643  1.00  0.00      1    H  
ATOM   1181  NE  ARG    76      34.766  35.860  39.517  1.00  0.00      1    N  
ATOM   1182  CZ  ARG    76      34.061  36.488  38.627  1.00  0.00      1    C  
ATOM   1183  NH1 ARG    76      34.641  36.857  37.559  1.00  0.00      1    N  
ATOM   1184  NH2 ARG    76      32.743  36.587  38.680  1.00  0.00      1    N  
ATOM   1185  H   ARG    76      38.530  35.670  43.330  1.00  0.00      1    H  
ATOM   1186  HE  ARG    76      34.286  35.374  40.267  1.00  0.00      1    H  
ATOM   1187 HH11 ARG    76      35.561  36.509  37.334  1.00  0.00      1    H  
ATOM   1188 HH12 ARG    76      34.134  37.127  36.724  1.00  0.00      1    H  
ATOM   1189 HH21 ARG    76      32.180  36.061  39.324  1.00  0.00      1    H  
ATOM   1190 HH22 ARG    76      32.346  37.070  37.888  1.00  0.00      1    H  
ATOM   1191  N   CYS    77      35.160  35.330  43.970  1.00  0.00      1    N  
ATOM   1192  CA  CYS    77      33.970  35.070  44.710  1.00  0.00      1    C  
ATOM   1193  HA  CYS    77      33.243  34.599  44.008  1.00  0.00      1    H  
ATOM   1194  C   CYS    77      33.280  36.290  45.320  1.00  0.00      1    C  
ATOM   1195  O   CYS    77      32.270  36.090  45.960  1.00  0.00      1    O  
ATOM   1196  CB  CYS    77      34.290  34.040  45.780  1.00  0.00      1    C  
ATOM   1197  HB1 CYS    77      33.436  33.950  46.491  1.00  0.00      1    H  
ATOM   1198  HB2 CYS    77      35.076  34.433  46.466  1.00  0.00      1    H  
ATOM   1199  SG  CYS    77      34.770  32.380  45.160  1.00  0.00      1    S  
ATOM   1200  H   CYS    77      36.030  35.120  44.430  1.00  0.00      1    H  
ATOM   1201  N   HIS    78      33.940  37.440  45.200  1.00  0.00      1    N  
ATOM   1202  CA  HIS    78      33.380  38.720  45.680  1.00  0.00      1    C  
ATOM   1203  HA  HIS    78      33.283  38.611  46.785  1.00  0.00      1    H  
ATOM   1204  C   HIS    78      32.010  39.160  45.190  1.00  0.00      1    C  
ATOM   1205  O   HIS    78      31.690  38.910  43.990  1.00  0.00      1    O  
ATOM   1206  CB  HIS    78      34.390  39.880  45.460  1.00  0.00      1    C  
ATOM   1207  HB1 HIS    78      35.440  39.539  45.617  1.00  0.00      1    H  
ATOM   1208  HB2 HIS    78      34.327  40.634  46.279  1.00  0.00      1    H  
ATOM   1209  CG  HIS    78      34.210  40.550  44.050  1.00  0.00      1    C  
ATOM   1210  CD2 HIS    78      34.200  40.020  42.730  1.00  0.00      1    C  
ATOM   1211  HD2 HIS    78      34.304  38.953  42.472  1.00  0.00      1    H  
ATOM   1212  ND1 HIS    78      34.260  41.930  43.850  1.00  0.00      1    N  
ATOM   1213  CE1 HIS    78      34.180  42.160  42.550  1.00  0.00      1    C  
ATOM   1214  HE1 HIS    78      34.225  43.171  42.111  1.00  0.00      1    H  
ATOM   1215  NE2 HIS    78      34.040  41.050  41.820  1.00  0.00      1    N  
ATOM   1216  H   HIS    78      34.850  37.470  44.780  1.00  0.00      1    H  
ATOM   1217  HD1 HIS    78      34.160  42.700  44.490  1.00  0.00      1    H  
ATOM   1218  HE2 HIS    78      33.857  40.978  40.819  1.00  0.00      1    H  
ATOM   1219  N   THR    79      31.160  39.580  46.090  1.00  0.00      1    N  
ATOM   1220  CA  THR    79      29.800  40.140  45.840  1.00  0.00      1    C  
ATOM   1221  HA  THR    79      29.214  39.394  45.254  1.00  0.00      1    H  
ATOM   1222  C   THR    79      29.890  41.440  45.020  1.00  0.00      1    C  
ATOM   1223  O   THR    79      30.410  42.400  45.500  1.00  0.00      1    O  
ATOM   1224  CB  THR    79      29.090  40.370  47.180  1.00  0.00      1    C  
ATOM   1225  HB  THR    79      29.685  41.101  47.777  1.00  0.00      1    H  
ATOM   1226  CG2 THR    79      27.700  40.890  47.040  1.00  0.00      1    C  
ATOM   1227 1HG2 THR    79      27.184  41.057  48.014  1.00  0.00      1    H  
ATOM   1228 2HG2 THR    79      27.095  40.223  46.383  1.00  0.00      1    H  
ATOM   1229 3HG2 THR    79      27.688  41.819  46.424  1.00  0.00      1    H  
ATOM   1230  OG1 THR    79      28.920  39.170  47.960  1.00  0.00      1    O  
ATOM   1231  H   THR    79      31.520  39.810  47.000  1.00  0.00      1    H  
ATOM   1232  HG1 THR    79      28.760  39.430  48.870  1.00  0.00      1    H  
ATOM   1233  N   TYR    80      29.280  41.450  43.820  1.00  0.00      1    N  
ATOM   1234  CA  TYR    80      29.450  42.510  42.780  1.00  0.00      1    C  
ATOM   1235  HA  TYR    80      29.793  43.431  43.306  1.00  0.00      1    H  
ATOM   1236  C   TYR    80      28.130  42.870  42.050  1.00  0.00      1    C  
ATOM   1237  O   TYR    80      27.220  42.020  41.810  1.00  0.00      1    O  
ATOM   1238  CB  TYR    80      30.550  42.120  41.800  1.00  0.00      1    C  
ATOM   1239  HB1 TYR    80      30.237  41.230  41.205  1.00  0.00      1    H  
ATOM   1240  HB2 TYR    80      31.420  41.691  42.350  1.00  0.00      1    H  
ATOM   1241  CG  TYR    80      31.000  43.200  40.900  1.00  0.00      1    C  
ATOM   1242  CD1 TYR    80      30.960  43.010  39.510  1.00  0.00      1    C  
ATOM   1243  HD1 TYR    80      30.524  42.082  39.102  1.00  0.00      1    H  
ATOM   1244  CD2 TYR    80      31.500  44.440  41.430  1.00  0.00      1    C  
ATOM   1245  HD2 TYR    80      31.409  44.653  42.508  1.00  0.00      1    H  
ATOM   1246  CE1 TYR    80      31.470  43.990  38.620  1.00  0.00      1    C  
ATOM   1247  HE1 TYR    80      31.435  43.829  37.529  1.00  0.00      1    H  
ATOM   1248  CE2 TYR    80      32.110  45.390  40.570  1.00  0.00      1    C  
ATOM   1249  HE2 TYR    80      32.636  46.267  40.984  1.00  0.00      1    H  
ATOM   1250  CZ  TYR    80      32.030  45.190  39.160  1.00  0.00      1    C  
ATOM   1251  OH  TYR    80      32.420  46.220  38.390  1.00  0.00      1    O  
ATOM   1252  H   TYR    80      28.990  40.520  43.530  1.00  0.00      1    H  
ATOM   1253  HH  TYR    80      32.750  45.930  37.530  1.00  0.00      1    H  
ATOM   1254  N   GLU    81      28.010  44.160  41.780  1.00  0.00      1    N  
ATOM   1255  CA  GLU    81      26.790  44.760  41.040  1.00  0.00      1    C  
ATOM   1256  HA  GLU    81      25.880  44.375  41.557  1.00  0.00      1    H  
ATOM   1257  C   GLU    81      26.640  44.400  39.550  1.00  0.00      1    C  
ATOM   1258  O   GLU    81      25.590  44.370  38.970  1.00  0.00      1    O  
ATOM   1259  CB  GLU    81      26.770  46.300  41.190  1.00  0.00      1    C  
ATOM   1260  HB1 GLU    81      27.628  46.754  40.642  1.00  0.00      1    H  
ATOM   1261  HB2 GLU    81      25.921  46.735  40.612  1.00  0.00      1    H  
ATOM   1262  CG  GLU    81      26.740  46.790  42.610  1.00  0.00      1    C  
ATOM   1263  HG1 GLU    81      27.532  46.290  43.215  1.00  0.00      1    H  
ATOM   1264  HG2 GLU    81      27.097  47.845  42.670  1.00  0.00      1    H  
ATOM   1265  CD  GLU    81      25.340  46.640  43.300  1.00  0.00      1    C  
ATOM   1266  OE1 GLU    81      25.120  45.670  44.090  1.00  0.00      1    O  
ATOM   1267  OE2 GLU    81      24.510  47.500  42.970  1.00  0.00      1    O  
ATOM   1268  H   GLU    81      28.800  44.700  42.080  1.00  0.00      1    H  
ATOM   1269  N   GLY    82      27.780  44.040  38.950  1.00  0.00      1    N  
ATOM   1270  CA  GLY    82      27.920  43.760  37.480  1.00  0.00      1    C  
ATOM   1271  HA1 GLY    82      27.032  43.207  37.095  1.00  0.00      1    H  
ATOM   1272  HA2 GLY    82      28.708  42.993  37.295  1.00  0.00      1    H  
ATOM   1273  C   GLY    82      28.180  45.020  36.650  1.00  0.00      1    C  
ATOM   1274  O   GLY    82      28.230  46.150  37.170  1.00  0.00      1    O  
ATOM   1275  H   GLY    82      28.540  44.120  39.600  1.00  0.00      1    H  
ATOM   1276  N   ASP    83      28.400  44.720  35.370  1.00  0.00      1    N  
ATOM   1277  CA  ASP    83      29.090  45.650  34.530  1.00  0.00      1    C  
ATOM   1278  HA  ASP    83      28.844  46.686  34.859  1.00  0.00      1    H  
ATOM   1279  C   ASP    83      28.730  45.500  33.010  1.00  0.00      1    C  
ATOM   1280  O   ASP    83      28.600  44.390  32.520  1.00  0.00      1    O  
ATOM   1281  CB  ASP    83      30.590  45.420  34.700  1.00  0.00      1    C  
ATOM   1282  HB1 ASP    83      30.887  45.412  35.775  1.00  0.00      1    H  
ATOM   1283  HB2 ASP    83      30.880  44.376  34.437  1.00  0.00      1    H  
ATOM   1284  CG  ASP    83      31.400  46.460  33.890  1.00  0.00      1    C  
ATOM   1285  OD1 ASP    83      32.320  46.020  33.170  1.00  0.00      1    O  
ATOM   1286  OD2 ASP    83      31.010  47.710  33.770  1.00  0.00      1    O  
ATOM   1287  H   ASP    83      28.320  43.740  35.140  1.00  0.00      1    H  
ATOM   1288  N   LYS    84      28.400  46.610  32.430  1.00  0.00      1    N  
ATOM   1289  CA  LYS    84      27.990  46.760  31.080  1.00  0.00      1    C  
ATOM   1290  HA  LYS    84      27.298  45.914  30.861  1.00  0.00      1    H  
ATOM   1291  C   LYS    84      29.170  46.630  30.100  1.00  0.00      1    C  
ATOM   1292  O   LYS    84      29.040  45.990  29.010  1.00  0.00      1    O  
ATOM   1293  CB  LYS    84      27.240  48.050  30.710  1.00  0.00      1    C  
ATOM   1294  HB1 LYS    84      27.859  48.960  30.887  1.00  0.00      1    H  
ATOM   1295  HB2 LYS    84      27.108  48.157  29.608  1.00  0.00      1    H  
ATOM   1296  CG  LYS    84      25.830  48.110  31.500  1.00  0.00      1    C  
ATOM   1297  HG1 LYS    84      26.001  48.217  32.597  1.00  0.00      1    H  
ATOM   1298  HG2 LYS    84      25.330  47.114  31.483  1.00  0.00      1    H  
ATOM   1299  CD  LYS    84      24.900  49.170  31.010  1.00  0.00      1    C  
ATOM   1300  HD1 LYS    84      25.442  50.134  30.870  1.00  0.00      1    H  
ATOM   1301  HD2 LYS    84      24.598  48.970  29.955  1.00  0.00      1    H  
ATOM   1302  CE  LYS    84      23.660  49.370  31.900  1.00  0.00      1    C  
ATOM   1303  HE1 LYS    84      23.948  49.450  32.974  1.00  0.00      1    H  
ATOM   1304  HE2 LYS    84      23.223  50.385  31.754  1.00  0.00      1    H  
ATOM   1305  NZ  LYS    84      22.630  48.310  31.700  1.00  0.00      1    N  
ATOM   1306  H   LYS    84      28.380  47.430  33.030  1.00  0.00      1    H  
ATOM   1307  HZ1 LYS    84      22.130  48.480  30.840  1.00  0.00      1    H  
ATOM   1308  HZ2 LYS    84      22.940  47.350  31.750  1.00  0.00      1    H  
ATOM   1309  HZ3 LYS    84      22.010  48.360  32.490  1.00  0.00      1    H  
ATOM   1310  N   GLU    85      30.360  47.190  30.370  1.00  0.00      1    N  
ATOM   1311  CA  GLU    85      31.490  47.250  29.430  1.00  0.00      1    C  
ATOM   1312  HA  GLU    85      31.115  47.567  28.429  1.00  0.00      1    H  
ATOM   1313  C   GLU    85      32.180  45.850  29.300  1.00  0.00      1    C  
ATOM   1314  O   GLU    85      32.600  45.440  28.180  1.00  0.00      1    O  
ATOM   1315  CB  GLU    85      32.470  48.280  29.940  1.00  0.00      1    C  
ATOM   1316  HB1 GLU    85      32.670  48.145  31.029  1.00  0.00      1    H  
ATOM   1317  HB2 GLU    85      32.011  49.296  29.971  1.00  0.00      1    H  
ATOM   1318  CG  GLU    85      33.770  48.280  29.130  1.00  0.00      1    C  
ATOM   1319  HG1 GLU    85      34.602  48.762  29.695  1.00  0.00      1    H  
ATOM   1320  HG2 GLU    85      34.194  47.253  29.040  1.00  0.00      1    H  
ATOM   1321  CD  GLU    85      33.570  48.950  27.710  1.00  0.00      1    C  
ATOM   1322  OE1 GLU    85      34.430  48.950  26.860  1.00  0.00      1    O  
ATOM   1323  OE2 GLU    85      32.420  49.360  27.380  1.00  0.00      1    O  
ATOM   1324  H   GLU    85      30.520  47.460  31.330  1.00  0.00      1    H  
ATOM   1325  N   SER    86      32.320  45.070  30.370  1.00  0.00      1    N  
ATOM   1326  CA  SER    86      32.940  43.720  30.340  1.00  0.00      1    C  
ATOM   1327  HA  SER    86      33.584  43.684  29.430  1.00  0.00      1    H  
ATOM   1328  C   SER    86      31.900  42.560  30.200  1.00  0.00      1    C  
ATOM   1329  O   SER    86      32.250  41.430  30.200  1.00  0.00      1    O  
ATOM   1330  CB  SER    86      33.850  43.530  31.520  1.00  0.00      1    C  
ATOM   1331  HB1 SER    86      34.625  44.331  31.548  1.00  0.00      1    H  
ATOM   1332  HB2 SER    86      34.504  42.639  31.370  1.00  0.00      1    H  
ATOM   1333  OG  SER    86      33.200  43.450  32.720  1.00  0.00      1    O  
ATOM   1334  H   SER    86      31.970  45.540  31.190  1.00  0.00      1    H  
ATOM   1335  HG  SER    86      32.890  44.310  33.020  1.00  0.00      1    H  
ATOM   1336  N   ALA    87      30.630  42.930  30.000  1.00  0.00      1    N  
ATOM   1337  CA  ALA    87      29.410  42.040  29.990  1.00  0.00      1    C  
ATOM   1338  HA  ALA    87      28.501  42.685  30.026  1.00  0.00      1    H  
ATOM   1339  C   ALA    87      29.370  41.070  31.190  1.00  0.00      1    C  
ATOM   1340  O   ALA    87      29.110  39.900  30.950  1.00  0.00      1    O  
ATOM   1341  CB  ALA    87      29.490  41.380  28.590  1.00  0.00      1    C  
ATOM   1342  HB1 ALA    87      29.519  42.081  27.723  1.00  0.00      1    H  
ATOM   1343  HB2 ALA    87      28.652  40.655  28.464  1.00  0.00      1    H  
ATOM   1344  HB3 ALA    87      30.362  40.687  28.547  1.00  0.00      1    H  
ATOM   1345  H   ALA    87      30.440  43.900  29.840  1.00  0.00      1    H  
ATOM   1346  N   GLN    88      29.690  41.590  32.410  1.00  0.00      1    N  
ATOM   1347  CA  GLN    88      29.550  40.750  33.630  1.00  0.00      1    C  
ATOM   1348  HA  GLN    88      29.639  39.676  33.345  1.00  0.00      1    H  
ATOM   1349  C   GLN    88      28.160  40.990  34.280  1.00  0.00      1    C  
ATOM   1350  O   GLN    88      27.650  42.080  34.380  1.00  0.00      1    O  
ATOM   1351  CB  GLN    88      30.740  41.130  34.570  1.00  0.00      1    C  
ATOM   1352  HB1 GLN    88      31.665  40.719  34.103  1.00  0.00      1    H  
ATOM   1353  HB2 GLN    88      30.886  42.232  34.478  1.00  0.00      1    H  
ATOM   1354  CG  GLN    88      30.810  40.787  36.101  1.00  0.00      1    C  
ATOM   1355  HG1 GLN    88      31.448  41.532  36.632  1.00  0.00      1    H  
ATOM   1356  HG2 GLN    88      29.826  40.991  36.585  1.00  0.00      1    H  
ATOM   1357  CD  GLN    88      31.271  39.376  36.428  1.00  0.00      1    C  
ATOM   1358  NE2 GLN    88      30.626  38.375  35.802  1.00  0.00      1    N  
ATOM   1359  OE1 GLN    88      32.160  39.170  37.267  1.00  0.00      1    O  
ATOM   1360  H   GLN    88      29.960  42.560  32.450  1.00  0.00      1    H  
ATOM   1361 1HE2 GLN    88      29.996  38.619  35.046  1.00  0.00      1    H  
ATOM   1362 2HE2 GLN    88      30.938  37.427  35.901  1.00  0.00      1    H  
ATOM   1363  N   GLY    89      27.540  39.940  34.770  1.00  0.00      1    N  
ATOM   1364  CA  GLY    89      26.380  40.090  35.690  1.00  0.00      1    C  
ATOM   1365  HA1 GLY    89      25.728  40.929  35.352  1.00  0.00      1    H  
ATOM   1366  HA2 GLY    89      25.677  39.233  35.565  1.00  0.00      1    H  
ATOM   1367  C   GLY    89      26.750  40.270  37.210  1.00  0.00      1    C  
ATOM   1368  O   GLY    89      27.890  40.050  37.670  1.00  0.00      1    O  
ATOM   1369  H   GLY    89      27.870  39.000  34.580  1.00  0.00      1    H  
ATOM   1370  N   GLY    90      25.710  40.620  37.940  1.00  0.00      1    N  
ATOM   1371  CA  GLY    90      25.690  40.730  39.420  1.00  0.00      1    C  
ATOM   1372  HA1 GLY    90      24.750  41.244  39.728  1.00  0.00      1    H  
ATOM   1373  HA2 GLY    90      26.459  41.474  39.734  1.00  0.00      1    H  
ATOM   1374  C   GLY    90      25.860  39.440  40.280  1.00  0.00      1    C  
ATOM   1375  O   GLY    90      25.010  38.680  40.660  1.00  0.00      1    O  
ATOM   1376  H   GLY    90      24.850  40.680  37.410  1.00  0.00      1    H  
ATOM   1377  N   ILE    91      27.100  39.350  40.820  1.00  0.00      1    N  
ATOM   1378  CA  ILE    91      27.520  38.290  41.770  1.00  0.00      1    C  
ATOM   1379  HA  ILE    91      27.191  37.322  41.326  1.00  0.00      1    H  
ATOM   1380  C   ILE    91      26.770  38.430  43.110  1.00  0.00      1    C  
ATOM   1381  O   ILE    91      27.020  39.450  43.870  1.00  0.00      1    O  
ATOM   1382  CB  ILE    91      29.060  38.230  41.850  1.00  0.00      1    C  
ATOM   1383  HB  ILE    91      29.416  39.119  42.422  1.00  0.00      1    H  
ATOM   1384  CG1 ILE    91      29.780  38.210  40.490  1.00  0.00      1    C  
ATOM   1385 1HG1 ILE    91      29.297  38.900  39.759  1.00  0.00      1    H  
ATOM   1386 2HG1 ILE    91      29.613  37.248  39.951  1.00  0.00      1    H  
ATOM   1387  CG2 ILE    91      29.330  36.940  42.720  1.00  0.00      1    C  
ATOM   1388 1HG2 ILE    91      30.443  36.897  42.778  1.00  0.00      1    H  
ATOM   1389 2HG2 ILE    91      28.850  36.011  42.332  1.00  0.00      1    H  
ATOM   1390 3HG2 ILE    91      28.814  36.932  43.709  1.00  0.00      1    H  
ATOM   1391  CD  ILE    91      31.250  38.510  40.650  1.00  0.00      1    C  
ATOM   1392  HD1 ILE    91      31.772  38.496  39.665  1.00  0.00      1    H  
ATOM   1393  HD2 ILE    91      31.733  37.820  41.381  1.00  0.00      1    H  
ATOM   1394  HD3 ILE    91      31.417  39.472  41.189  1.00  0.00      1    H  
ATOM   1395  H   ILE    91      27.810  39.980  40.490  1.00  0.00      1    H  
ATOM   1396  N   GLY    92      25.980  37.450  43.500  1.00  0.00      1    N  
ATOM   1397  CA  GLY    92      25.260  37.480  44.790  1.00  0.00      1    C  
ATOM   1398  HA1 GLY    92      24.912  38.512  45.031  1.00  0.00      1    H  
ATOM   1399  HA2 GLY    92      24.271  36.972  44.709  1.00  0.00      1    H  
ATOM   1400  C   GLY    92      26.080  36.900  45.930  1.00  0.00      1    C  
ATOM   1401  O   GLY    92      27.140  36.370  45.730  1.00  0.00      1    O  
ATOM   1402  H   GLY    92      25.730  36.690  42.880  1.00  0.00      1    H  
ATOM   1403  N   GLU    93      25.650  37.150  47.170  1.00  0.00      1    N  
ATOM   1404  CA  GLU    93      26.360  36.660  48.420  1.00  0.00      1    C  
ATOM   1405  HA  GLU    93      27.444  36.921  48.387  1.00  0.00      1    H  
ATOM   1406  C   GLU    93      26.170  35.150  48.600  1.00  0.00      1    C  
ATOM   1407  O   GLU    93      25.090  34.610  48.510  1.00  0.00      1    O  
ATOM   1408  CB  GLU    93      25.670  37.380  49.560  1.00  0.00      1    C  
ATOM   1409  HB1 GLU    93      25.719  38.481  49.394  1.00  0.00      1    H  
ATOM   1410  HB2 GLU    93      24.569  37.215  49.498  1.00  0.00      1    H  
ATOM   1411  CG  GLU    93      26.160  37.050  50.960  1.00  0.00      1    C  
ATOM   1412  HG1 GLU    93      26.036  35.966  51.191  1.00  0.00      1    H  
ATOM   1413  HG2 GLU    93      25.483  37.471  51.739  1.00  0.00      1    H  
ATOM   1414  CD  GLU    93      27.620  37.510  51.170  1.00  0.00      1    C  
ATOM   1415  OE1 GLU    93      28.520  36.630  51.190  1.00  0.00      1    O  
ATOM   1416  OE2 GLU    93      27.870  38.750  51.190  1.00  0.00      1    O  
ATOM   1417  H   GLU    93      24.760  37.620  47.260  1.00  0.00      1    H  
ATOM   1418  N   ALA    94      27.350  34.470  48.740  1.00  0.00      1    N  
ATOM   1419  CA  ALA    94      27.430  33.010  48.860  1.00  0.00      1    C  
ATOM   1420  HA  ALA    94      26.951  32.530  47.975  1.00  0.00      1    H  
ATOM   1421  C   ALA    94      26.770  32.520  50.130  1.00  0.00      1    C  
ATOM   1422  O   ALA    94      26.900  33.170  51.150  1.00  0.00      1    O  
ATOM   1423  CB  ALA    94      28.960  32.620  48.920  1.00  0.00      1    C  
ATOM   1424  HB1 ALA    94      29.021  31.510  49.011  1.00  0.00      1    H  
ATOM   1425  HB2 ALA    94      29.513  33.153  49.728  1.00  0.00      1    H  
ATOM   1426  HB3 ALA    94      29.544  33.018  48.057  1.00  0.00      1    H  
ATOM   1427  H   ALA    94      28.200  35.020  48.660  1.00  0.00      1    H  
ATOM   1428  N   ILE    95      26.020  31.380  49.960  1.00  0.00      1    N  
ATOM   1429  CA  ILE    95      25.100  30.840  51.040  1.00  0.00      1    C  
ATOM   1430  HA  ILE    95      25.721  30.848  51.966  1.00  0.00      1    H  
ATOM   1431  C   ILE    95      24.750  29.320  50.810  1.00  0.00      1    C  
ATOM   1432  O   ILE    95      24.610  28.620  51.790  1.00  0.00      1    O  
ATOM   1433  CB  ILE    95      23.860  31.730  51.390  1.00  0.00      1    C  
ATOM   1434  HB  ILE    95      24.254  32.713  51.740  1.00  0.00      1    H  
ATOM   1435  CG1 ILE    95      22.940  31.160  52.550  1.00  0.00      1    C  
ATOM   1436 1HG1 ILE    95      22.360  30.273  52.205  1.00  0.00      1    H  
ATOM   1437 2HG1 ILE    95      23.550  30.674  53.347  1.00  0.00      1    H  
ATOM   1438  CG2 ILE    95      23.050  32.000  50.130  1.00  0.00      1    C  
ATOM   1439 1HG2 ILE    95      23.697  32.401  49.315  1.00  0.00      1    H  
ATOM   1440 2HG2 ILE    95      22.184  32.672  50.335  1.00  0.00      1    H  
ATOM   1441 3HG2 ILE    95      22.489  31.095  49.801  1.00  0.00      1    H  
ATOM   1442  CD  ILE    95      22.010  32.240  53.140  1.00  0.00      1    C  
ATOM   1443  HD1 ILE    95      21.363  31.839  53.955  1.00  0.00      1    H  
ATOM   1444  HD2 ILE    95      21.400  32.726  52.343  1.00  0.00      1    H  
ATOM   1445  HD3 ILE    95      22.590  33.127  53.485  1.00  0.00      1    H  
ATOM   1446  H   ILE    95      25.910  30.970  49.050  1.00  0.00      1    H  
ATOM   1447  N   VAL    96      24.590  28.820  49.610  1.00  0.00      1    N  
ATOM   1448  CA  VAL    96      24.410  27.420  49.190  1.00  0.00      1    C  
ATOM   1449  HA  VAL    96      23.968  26.889  50.065  1.00  0.00      1    H  
ATOM   1450  C   VAL    96      25.690  26.700  48.870  1.00  0.00      1    C  
ATOM   1451  O   VAL    96      26.670  27.280  48.450  1.00  0.00      1    O  
ATOM   1452  CB  VAL    96      23.400  27.250  48.030  1.00  0.00      1    C  
ATOM   1453  HB  VAL    96      23.191  26.158  47.946  1.00  0.00      1    H  
ATOM   1454  CG1 VAL    96      22.050  27.940  48.230  1.00  0.00      1    C  
ATOM   1455 1HG1 VAL    96      21.672  27.610  49.226  1.00  0.00      1    H  
ATOM   1456 2HG1 VAL    96      21.330  27.752  47.400  1.00  0.00      1    H  
ATOM   1457 3HG1 VAL    96      22.100  29.049  48.121  1.00  0.00      1    H  
ATOM   1458  CG2 VAL    96      23.950  27.730  46.580  1.00  0.00      1    C  
ATOM   1459 1HG2 VAL    96      24.934  27.227  46.434  1.00  0.00      1    H  
ATOM   1460 2HG2 VAL    96      24.000  28.839  46.471  1.00  0.00      1    H  
ATOM   1461 3HG2 VAL    96      23.230  27.542  45.750  1.00  0.00      1    H  
ATOM   1462  H   VAL    96      24.770  29.460  48.850  1.00  0.00      1    H  
ATOM   1463  N   ASP    97      25.720  25.370  49.060  1.00  0.00      1    N  
ATOM   1464  CA  ASP    97      26.790  24.400  48.840  1.00  0.00      1    C  
ATOM   1465  HA  ASP    97      27.348  24.733  47.934  1.00  0.00      1    H  
ATOM   1466  C   ASP    97      26.290  23.010  48.560  1.00  0.00      1    C  
ATOM   1467  CB  ASP    97      27.820  24.420  50.050  1.00  0.00      1    C  
ATOM   1468  HB1 ASP    97      27.320  24.142  51.007  1.00  0.00      1    H  
ATOM   1469  HB2 ASP    97      28.123  25.463  50.303  1.00  0.00      1    H  
ATOM   1470  CG  ASP    97      29.000  23.570  49.800  1.00  0.00      1    C  
ATOM   1471  OD1 ASP    97      29.920  23.640  50.680  1.00  0.00      1    O  
ATOM   1472  OD2 ASP    97      29.170  22.900  48.750  1.00  0.00      1    O  
ATOM   1473  OC1 ASP    97      26.160  22.720  47.360  1.00  0.00      1    O  
ATOM   1474  OC2 ASP    97      25.960  22.190  49.510  1.00  0.00      1    O  
ATOM   1475  H   ASP    97      24.880  24.900  49.350  1.00  0.00      1    H  
ATOM      1  C13 MOL     1      32.757  32.067  37.090  1.00  0.00      1    C  
ATOM      2  N14 MOL     1      33.185  31.312  36.023  1.00  0.00      1    N  
ATOM      3  C15 MOL     1      33.428  31.919  34.871  1.00  0.00      1    C  
ATOM      4  C30 MOL     1      33.296  33.296  34.702  1.00  0.00      1    C  
ATOM      5  N31 MOL     1      33.503  34.094  33.664  1.00  0.00      1    N  
ATOM      6  C32 MOL     1      33.204  35.349  34.078  1.00  0.00      1    C  
ATOM      7  C33 MOL     1      32.785  35.394  35.448  1.00  0.00      1    C  
ATOM      8  O34 MOL     1      32.446  36.324  36.223  1.00  0.00      1    O  
ATOM      9  N35 MOL     1      32.858  34.042  35.810  1.00  0.00      1    N  
ATOM     10  C36 MOL     1      32.597  33.431  37.005  1.00  0.00      1    C  
ATOM     11  C38 MOL     1      33.357  36.553  33.216  1.00  0.00      1    C  
ATOM     12  C41 MOL     1      34.060  37.705  33.917  1.00  0.00      1    C  
ATOM     13  C42 MOL     1      35.326  37.556  34.465  1.00  0.00      1    C  
ATOM     14  C44 MOL     1      35.950  38.598  35.144  1.00  0.00      1    C  
ATOM     15  C46 MOL     1      35.302  39.819  35.269  1.00  0.00      1    C  
ATOM     16  C49 MOL     1      34.031  39.985  34.735  1.00  0.00      1    C  
ATOM     17  C51 MOL     1      33.417  38.934  34.073  1.00  0.00      1    C  
ATOM     18  O47 MOL     1      35.871  40.894  35.937  1.00  0.00      1    O  
ATOM     19  H48 MOL     1      36.774  41.006  35.610  1.00  0.00      1    H  
ATOM     20  C16 MOL     1      33.838  31.069  33.692  1.00  0.00      1    C  
ATOM     21  C19 MOL     1      32.663  30.301  33.125  1.00  0.00      1    C  
ATOM     22  C28 MOL     1      31.453  30.953  32.894  1.00  0.00      1    C  
ATOM     23  C26 MOL     1      30.355  30.254  32.406  1.00  0.00      1    C  
ATOM     24  C24 MOL     1      30.452  28.890  32.161  1.00  0.00      1    C  
ATOM     25  C22 MOL     1      31.648  28.225  32.403  1.00  0.00      1    C  
ATOM     26  C20 MOL     1      32.752  28.935  32.885  1.00  0.00      1    C  
ATOM     27  C8  MOL     1      32.515  31.339  38.351  1.00  0.00      1    C  
ATOM     28  C6  MOL     1      33.472  31.361  39.370  1.00  0.00      1    C  
ATOM     29  C4  MOL     1      33.275  30.705  40.578  1.00  0.00      1    C  
ATOM     30  C3  MOL     1      32.101  30.006  40.801  1.00  0.00      1    C  
ATOM     31  C11 MOL     1      31.135  29.952  39.799  1.00  0.00      1    C  
ATOM     32  C9  MOL     1      31.345  30.613  38.589  1.00  0.00      1    C  
ATOM     33  O2  MOL     1      31.935  29.367  42.012  1.00  0.00      1    O  
ATOM     34  H1  MOL     1      32.720  29.520  42.548  1.00  0.00      1    H  
TER      35      MOL     1 
