# Supplementary material for: A Structural Model of Truncated Gaussia princeps Luciferase Elucidating the Crucial Catalytic Function of No.76 Arginine towards Coelenterazine Oxidation
Source: PLoS Comput Biol. 2025 Jan 21;21(1):e1012722. doi: 10.1371/journal.pcbi.1012722 (PMC11750096; doi:10.1371/journal.pcbi.1012722)
Supplement: S1 Supplemental Structures — Intact_GLuc_AF2.pdb. Docked_complex.pdb. Docked_complex_2nd.pdb. Docked_complex_3rd.pdb. Active_cluster_React.pdb. (ZIP) [file pcbi.1012722.s015.zip › Supplemental_Structures/Docked_complex_3rd.pdb]

ATOM      1  N   LYS     1      33.040  37.430  17.020  1.00  0.00      1    N  
ATOM      2  CA  LYS     1      33.260  36.020  17.460  1.00  0.00      1    C  
ATOM      3  HA  LYS     1      32.383  35.726  18.082  1.00  0.00      1    H  
ATOM      4  C   LYS     1      34.460  35.980  18.340  1.00  0.00      1    C  
ATOM      5  O   LYS     1      35.430  36.550  17.920  1.00  0.00      1    O  
ATOM      6  CB  LYS     1      33.350  35.040  16.320  1.00  0.00      1    C  
ATOM      7  HB1 LYS     1      34.226  35.257  15.665  1.00  0.00      1    H  
ATOM      8  HB2 LYS     1      32.534  35.203  15.578  1.00  0.00      1    H  
ATOM      9  CG  LYS     1      33.370  33.620  16.810  1.00  0.00      1    C  
ATOM     10  HG1 LYS     1      32.610  33.469  17.612  1.00  0.00      1    H  
ATOM     11  HG2 LYS     1      34.298  33.418  17.393  1.00  0.00      1    H  
ATOM     12  CD  LYS     1      33.190  32.560  15.670  1.00  0.00      1    C  
ATOM     13  HD1 LYS     1      32.189  32.696  15.198  1.00  0.00      1    H  
ATOM     14  HD2 LYS     1      33.862  32.820  14.819  1.00  0.00      1    H  
ATOM     15  CE  LYS     1      33.370  31.160  16.010  1.00  0.00      1    C  
ATOM     16  HE1 LYS     1      32.730  30.866  16.874  1.00  0.00      1    H  
ATOM     17  HE2 LYS     1      32.929  30.493  15.232  1.00  0.00      1    H  
ATOM     18  NZ  LYS     1      34.810  30.830  16.260  1.00  0.00      1    N  
ATOM     19  HZ1 LYS     1      34.960  30.010  16.830  1.00  0.00      1    H  
ATOM     20  HZ2 LYS     1      35.260  30.680  15.360  1.00  0.00      1    H  
ATOM     21  HZ3 LYS     1      35.350  31.570  16.690  1.00  0.00      1    H  
ATOM     22  H1  LYS     1      33.910  37.710  16.590  1.00  0.00      1    H  
ATOM     23  H2  LYS     1      32.230  37.550  16.430  1.00  0.00      1    H  
ATOM     24  H3  LYS     1      32.760  38.000  17.800  1.00  0.00      1    H  
ATOM     25  N   PRO     2      34.510  35.310  19.520  1.00  0.00      1    N  
ATOM     26  CA  PRO     2      35.730  35.110  20.390  1.00  0.00      1    C  
ATOM     27  HA  PRO     2      36.387  36.002  20.265  1.00  0.00      1    H  
ATOM     28  C   PRO     2      36.530  33.850  19.890  1.00  0.00      1    C  
ATOM     29  O   PRO     2      36.040  32.950  19.240  1.00  0.00      1    O  
ATOM     30  CB  PRO     2      35.220  35.100  21.850  1.00  0.00      1    C  
ATOM     31  HB1 PRO     2      35.873  34.611  22.610  1.00  0.00      1    H  
ATOM     32  HB2 PRO     2      35.211  36.076  22.389  1.00  0.00      1    H  
ATOM     33  CG  PRO     2      33.830  34.430  21.570  1.00  0.00      1    C  
ATOM     34  HG1 PRO     2      33.887  33.317  21.586  1.00  0.00      1    H  
ATOM     35  HG2 PRO     2      33.118  34.565  22.417  1.00  0.00      1    H  
ATOM     36  CD  PRO     2      33.280  34.950  20.280  1.00  0.00      1    C  
ATOM     37  HD1 PRO     2      32.539  35.776  20.387  1.00  0.00      1    H  
ATOM     38  HD2 PRO     2      32.591  34.251  19.750  1.00  0.00      1    H  
ATOM     39  N   THR     3      37.800  33.820  20.290  1.00  0.00      1    N  
ATOM     40  CA  THR     3      38.810  32.820  19.820  1.00  0.00      1    C  
ATOM     41  HA  THR     3      38.580  32.674  18.739  1.00  0.00      1    H  
ATOM     42  C   THR     3      38.770  31.430  20.410  1.00  0.00      1    C  
ATOM     43  O   THR     3      38.630  31.230  21.650  1.00  0.00      1    O  
ATOM     44  CB  THR     3      40.230  33.370  19.840  1.00  0.00      1    C  
ATOM     45  HB  THR     3      40.875  32.535  19.479  1.00  0.00      1    H  
ATOM     46  CG2 THR     3      40.450  34.480  18.880  1.00  0.00      1    C  
ATOM     47 1HG2 THR     3      40.057  34.218  17.870  1.00  0.00      1    H  
ATOM     48 2HG2 THR     3      41.523  34.782  18.838  1.00  0.00      1    H  
ATOM     49 3HG2 THR     3      40.019  35.438  19.253  1.00  0.00      1    H  
ATOM     50  OG1 THR     3      40.740  33.710  21.150  1.00  0.00      1    O  
ATOM     51  H   THR     3      38.230  34.610  20.750  1.00  0.00      1    H  
ATOM     52  HG1 THR     3      40.880  32.860  21.560  1.00  0.00      1    H  
ATOM     53  N   GLU     4      38.740  30.550  19.450  1.00  0.00      1    N  
ATOM     54  CA  GLU     4      38.850  29.070  19.660  1.00  0.00      1    C  
ATOM     55  HA  GLU     4      38.121  28.807  20.462  1.00  0.00      1    H  
ATOM     56  C   GLU     4      40.210  28.650  20.160  1.00  0.00      1    C  
ATOM     57  O   GLU     4      40.390  27.580  20.730  1.00  0.00      1    O  
ATOM     58  CB  GLU     4      38.300  28.440  18.330  1.00  0.00      1    C  
ATOM     59  HB1 GLU     4      39.036  28.645  17.518  1.00  0.00      1    H  
ATOM     60  HB2 GLU     4      38.363  27.330  18.419  1.00  0.00      1    H  
ATOM     61  CG  GLU     4      36.900  28.800  17.810  1.00  0.00      1    C  
ATOM     62  HG1 GLU     4      36.877  29.848  17.430  1.00  0.00      1    H  
ATOM     63  HG2 GLU     4      36.678  28.255  16.863  1.00  0.00      1    H  
ATOM     64  CD  GLU     4      35.780  28.570  18.850  1.00  0.00      1    C  
ATOM     65  OE1 GLU     4      34.750  29.260  18.690  1.00  0.00      1    O  
ATOM     66  OE2 GLU     4      35.940  27.750  19.790  1.00  0.00      1    O  
ATOM     67  H   GLU     4      39.010  30.920  18.550  1.00  0.00      1    H  
ATOM     68  N   ASN     5      41.260  29.400  19.760  1.00  0.00      1    N  
ATOM     69  CA  ASN     5      42.590  29.170  20.200  1.00  0.00      1    C  
ATOM     70  HA  ASN     5      42.669  28.073  20.383  1.00  0.00      1    H  
ATOM     71  C   ASN     5      42.840  29.830  21.520  1.00  0.00      1    C  
ATOM     72  O   ASN     5      42.510  31.020  21.710  1.00  0.00      1    O  
ATOM     73  CB  ASN     5      43.600  29.490  19.090  1.00  0.00      1    C  
ATOM     74  HB1 ASN     5      43.402  28.860  18.191  1.00  0.00      1    H  
ATOM     75  HB2 ASN     5      43.401  30.501  18.663  1.00  0.00      1    H  
ATOM     76  CG  ASN     5      45.060  29.370  19.510  1.00  0.00      1    C  
ATOM     77  ND2 ASN     5      45.910  30.290  19.070  1.00  0.00      1    N  
ATOM     78  OD1 ASN     5      45.460  28.540  20.290  1.00  0.00      1    O  
ATOM     79  H   ASN     5      41.090  30.130  19.080  1.00  0.00      1    H  
ATOM     80 1HD2 ASN     5      45.550  31.010  18.460  1.00  0.00      1    H  
ATOM     81 2HD2 ASN     5      46.900  30.120  19.190  1.00  0.00      1    H  
ATOM     82  N   ASN     6      43.390  29.030  22.440  1.00  0.00      1    N  
ATOM     83  CA  ASN     6      43.560  29.420  23.870  1.00  0.00      1    C  
ATOM     84  HA  ASN     6      42.616  29.909  24.207  1.00  0.00      1    H  
ATOM     85  C   ASN     6      44.710  30.400  24.110  1.00  0.00      1    C  
ATOM     86  O   ASN     6      44.750  31.130  25.070  1.00  0.00      1    O  
ATOM     87  CB  ASN     6      43.760  28.150  24.710  1.00  0.00      1    C  
ATOM     88  HB1 ASN     6      44.688  27.579  24.472  1.00  0.00      1    H  
ATOM     89  HB2 ASN     6      44.011  28.338  25.780  1.00  0.00      1    H  
ATOM     90  CG  ASN     6      42.460  27.370  24.490  1.00  0.00      1    C  
ATOM     91  ND2 ASN     6      41.380  27.670  25.240  1.00  0.00      1    N  
ATOM     92  OD1 ASN     6      42.410  26.400  23.730  1.00  0.00      1    O  
ATOM     93  H   ASN     6      43.840  28.200  22.090  1.00  0.00      1    H  
ATOM     94 1HD2 ASN     6      41.500  28.380  25.950  1.00  0.00      1    H  
ATOM     95 2HD2 ASN     6      40.560  27.080  25.230  1.00  0.00      1    H  
ATOM     96  N   GLU     7      45.590  30.500  23.110  1.00  0.00      1    N  
ATOM     97  CA  GLU     7      46.680  31.520  23.090  1.00  0.00      1    C  
ATOM     98  HA  GLU     7      46.955  31.729  24.150  1.00  0.00      1    H  
ATOM     99  C   GLU     7      46.220  32.830  22.480  1.00  0.00      1    C  
ATOM    100  O   GLU     7      46.810  33.910  22.820  1.00  0.00      1    O  
ATOM    101  CB  GLU     7      47.910  30.870  22.420  1.00  0.00      1    C  
ATOM    102  HB1 GLU     7      48.753  31.599  22.375  1.00  0.00      1    H  
ATOM    103  HB2 GLU     7      47.721  30.723  21.331  1.00  0.00      1    H  
ATOM    104  CG  GLU     7      48.390  29.530  23.070  1.00  0.00      1    C  
ATOM    105  HG1 GLU     7      48.075  29.451  24.137  1.00  0.00      1    H  
ATOM    106  HG2 GLU     7      49.495  29.515  23.220  1.00  0.00      1    H  
ATOM    107  CD  GLU     7      47.920  28.350  22.260  1.00  0.00      1    C  
ATOM    108  OE1 GLU     7      48.380  27.940  21.180  1.00  0.00      1    O  
ATOM    109  OE2 GLU     7      47.010  27.650  22.810  1.00  0.00      1    O  
ATOM    110  H   GLU     7      45.530  29.790  22.400  1.00  0.00      1    H  
ATOM    111  N   ASP     8      45.230  32.870  21.600  1.00  0.00      1    N  
ATOM    112  CA  ASP     8      44.700  34.180  21.090  1.00  0.00      1    C  
ATOM    113  HA  ASP     8      45.555  34.885  20.968  1.00  0.00      1    H  
ATOM    114  C   ASP     8      43.710  34.770  22.190  1.00  0.00      1    C  
ATOM    115  O   ASP     8      43.330  35.950  22.100  1.00  0.00      1    O  
ATOM    116  CB  ASP     8      44.010  34.010  19.730  1.00  0.00      1    C  
ATOM    117  HB1 ASP     8      43.477  34.929  19.391  1.00  0.00      1    H  
ATOM    118  HB2 ASP     8      43.122  33.337  19.771  1.00  0.00      1    H  
ATOM    119  CG  ASP     8      45.070  33.540  18.750  1.00  0.00      1    C  
ATOM    120  OD1 ASP     8      44.660  32.770  17.850  1.00  0.00      1    O  
ATOM    121  OD2 ASP     8      46.250  33.920  18.740  1.00  0.00      1    O  
ATOM    122  H   ASP     8      44.570  32.110  21.490  1.00  0.00      1    H  
ATOM    123  N   PHE     9      43.240  33.980  23.130  1.00  0.00      1    N  
ATOM    124  CA  PHE     9      42.230  34.350  24.140  1.00  0.00      1    C  
ATOM    125  HA  PHE     9      41.382  34.832  23.601  1.00  0.00      1    H  
ATOM    126  C   PHE     9      42.850  35.420  25.080  1.00  0.00      1    C  
ATOM    127  O   PHE     9      43.720  35.100  25.890  1.00  0.00      1    O  
ATOM    128  CB  PHE     9      41.630  33.180  25.010  1.00  0.00      1    C  
ATOM    129  HB1 PHE     9      42.410  32.698  25.645  1.00  0.00      1    H  
ATOM    130  HB2 PHE     9      41.355  32.301  24.382  1.00  0.00      1    H  
ATOM    131  CG  PHE     9      40.440  33.670  25.850  1.00  0.00      1    C  
ATOM    132  CD1 PHE     9      39.220  33.910  25.200  1.00  0.00      1    C  
ATOM    133  HD1 PHE     9      39.098  33.734  24.118  1.00  0.00      1    H  
ATOM    134  CD2 PHE     9      40.540  33.810  27.240  1.00  0.00      1    C  
ATOM    135  HD2 PHE     9      41.505  33.592  27.728  1.00  0.00      1    H  
ATOM    136  CE1 PHE     9      38.150  34.390  26.000  1.00  0.00      1    C  
ATOM    137  HE1 PHE     9      37.196  34.647  25.510  1.00  0.00      1    H  
ATOM    138  CE2 PHE     9      39.450  34.220  28.040  1.00  0.00      1    C  
ATOM    139  HE2 PHE     9      39.536  34.277  29.138  1.00  0.00      1    H  
ATOM    140  CZ  PHE     9      38.260  34.550  27.390  1.00  0.00      1    C  
ATOM    141  HZ  PHE     9      37.405  34.937  27.969  1.00  0.00      1    H  
ATOM    142  H   PHE     9      43.320  33.000  22.890  1.00  0.00      1    H  
ATOM    143  N   ASN    10      42.360  36.670  24.950  1.00  0.00      1    N  
ATOM    144  CA  ASN    10      42.920  37.750  25.670  1.00  0.00      1    C  
ATOM    145  HA  ASN    10      44.009  37.517  25.727  1.00  0.00      1    H  
ATOM    146  C   ASN    10      42.460  37.870  27.170  1.00  0.00      1    C  
ATOM    147  O   ASN    10      41.400  38.450  27.350  1.00  0.00      1    O  
ATOM    148  CB  ASN    10      42.840  39.010  24.820  1.00  0.00      1    C  
ATOM    149  HB1 ASN    10      41.791  39.194  24.490  1.00  0.00      1    H  
ATOM    150  HB2 ASN    10      43.323  38.845  23.829  1.00  0.00      1    H  
ATOM    151  CG  ASN    10      43.400  40.220  25.480  1.00  0.00      1    C  
ATOM    152  ND2 ASN    10      43.990  41.070  24.710  1.00  0.00      1    N  
ATOM    153  OD1 ASN    10      43.630  40.400  26.690  1.00  0.00      1    O  
ATOM    154  H   ASN    10      41.500  36.860  24.470  1.00  0.00      1    H  
ATOM    155 1HD2 ASN    10      43.860  40.930  23.720  1.00  0.00      1    H  
ATOM    156 2HD2 ASN    10      44.580  41.780  25.130  1.00  0.00      1    H  
ATOM    157  N   ILE    11      43.240  37.150  28.000  1.00  0.00      1    N  
ATOM    158  CA  ILE    11      43.160  37.110  29.450  1.00  0.00      1    C  
ATOM    159  HA  ILE    11      42.111  36.808  29.679  1.00  0.00      1    H  
ATOM    160  C   ILE    11      43.330  38.550  30.090  1.00  0.00      1    C  
ATOM    161  O   ILE    11      42.590  38.810  31.050  1.00  0.00      1    O  
ATOM    162  CB  ILE    11      44.040  36.030  30.090  1.00  0.00      1    C  
ATOM    163  HB  ILE    11      43.937  36.187  31.189  1.00  0.00      1    H  
ATOM    164  CG1 ILE    11      45.670  36.140  29.790  1.00  0.00      1    C  
ATOM    165 1HG1 ILE    11      45.885  36.081  28.697  1.00  0.00      1    H  
ATOM    166 2HG1 ILE    11      46.049  37.170  29.989  1.00  0.00      1    H  
ATOM    167  CG2 ILE    11      43.510  34.620  29.840  1.00  0.00      1    C  
ATOM    168 1HG2 ILE    11      44.150  33.835  30.305  1.00  0.00      1    H  
ATOM    169 2HG2 ILE    11      43.372  34.431  28.750  1.00  0.00      1    H  
ATOM    170 3HG2 ILE    11      42.451  34.524  30.174  1.00  0.00      1    H  
ATOM    171  CD  ILE    11      46.450  35.120  30.550  1.00  0.00      1    C  
ATOM    172  HD1 ILE    11      47.544  35.194  30.349  1.00  0.00      1    H  
ATOM    173  HD2 ILE    11      46.071  34.090  30.351  1.00  0.00      1    H  
ATOM    174  HD3 ILE    11      46.235  35.179  31.643  1.00  0.00      1    H  
ATOM    175  H   ILE    11      44.040  36.660  27.610  1.00  0.00      1    H  
ATOM    176  N   VAL    12      44.270  39.420  29.710  1.00  0.00      1    N  
ATOM    177  CA  VAL    12      44.480  40.810  30.190  1.00  0.00      1    C  
ATOM    178  HA  VAL    12      44.700  40.776  31.283  1.00  0.00      1    H  
ATOM    179  C   VAL    12      43.230  41.690  29.970  1.00  0.00      1    C  
ATOM    180  O   VAL    12      42.860  42.310  30.980  1.00  0.00      1    O  
ATOM    181  CB  VAL    12      45.720  41.360  29.460  1.00  0.00      1    C  
ATOM    182  HB  VAL    12      45.471  41.501  28.382  1.00  0.00      1    H  
ATOM    183  CG1 VAL    12      45.960  42.700  30.080  1.00  0.00      1    C  
ATOM    184 1HG1 VAL    12      45.033  43.315  30.002  1.00  0.00      1    H  
ATOM    185 2HG1 VAL    12      46.847  43.215  29.642  1.00  0.00      1    H  
ATOM    186 3HG1 VAL    12      46.326  42.620  31.130  1.00  0.00      1    H  
ATOM    187  CG2 VAL    12      47.030  40.490  29.570  1.00  0.00      1    C  
ATOM    188 1HG2 VAL    12      46.851  39.491  29.108  1.00  0.00      1    H  
ATOM    189 2HG2 VAL    12      47.396  40.410  30.620  1.00  0.00      1    H  
ATOM    190 3HG2 VAL    12      47.917  41.005  29.132  1.00  0.00      1    H  
ATOM    191  H   VAL    12      44.940  39.080  29.030  1.00  0.00      1    H  
ATOM    192  N   ALA    13      42.560  41.640  28.870  1.00  0.00      1    N  
ATOM    193  CA  ALA    13      41.290  42.390  28.650  1.00  0.00      1    C  
ATOM    194  HA  ALA    13      41.483  43.472  28.838  1.00  0.00      1    H  
ATOM    195  C   ALA    13      40.160  41.940  29.560  1.00  0.00      1    C  
ATOM    196  O   ALA    13      39.380  42.790  30.040  1.00  0.00      1    O  
ATOM    197  CB  ALA    13      40.900  42.220  27.190  1.00  0.00      1    C  
ATOM    198  HB1 ALA    13      41.729  42.550  26.522  1.00  0.00      1    H  
ATOM    199  HB2 ALA    13      39.944  42.743  26.953  1.00  0.00      1    H  
ATOM    200  HB3 ALA    13      40.579  41.176  26.966  1.00  0.00      1    H  
ATOM    201  H   ALA    13      42.850  40.950  28.200  1.00  0.00      1    H  
ATOM    202  N   VAL    14      40.030  40.650  29.820  1.00  0.00      1    N  
ATOM    203  CA  VAL    14      39.060  40.140  30.770  1.00  0.00      1    C  
ATOM    204  HA  VAL    14      38.070  40.549  30.461  1.00  0.00      1    H  
ATOM    205  C   VAL    14      39.310  40.640  32.200  1.00  0.00      1    C  
ATOM    206  O   VAL    14      38.390  41.120  32.850  1.00  0.00      1    O  
ATOM    207  CB  VAL    14      38.970  38.590  30.600  1.00  0.00      1    C  
ATOM    208  HB  VAL    14      40.018  38.219  30.513  1.00  0.00      1    H  
ATOM    209  CG1 VAL    14      38.340  37.850  31.800  1.00  0.00      1    C  
ATOM    210 1HG1 VAL    14      38.842  38.086  32.767  1.00  0.00      1    H  
ATOM    211 2HG1 VAL    14      38.316  36.750  31.622  1.00  0.00      1    H  
ATOM    212 3HG1 VAL    14      37.244  38.048  31.860  1.00  0.00      1    H  
ATOM    213  CG2 VAL    14      38.290  38.270  29.290  1.00  0.00      1    C  
ATOM    214 1HG2 VAL    14      38.745  38.804  28.424  1.00  0.00      1    H  
ATOM    215 2HG2 VAL    14      37.194  38.468  29.350  1.00  0.00      1    H  
ATOM    216 3HG2 VAL    14      38.266  37.170  29.112  1.00  0.00      1    H  
ATOM    217  H   VAL    14      40.710  40.050  29.360  1.00  0.00      1    H  
ATOM    218  N   ALA    15      40.620  40.580  32.640  1.00  0.00      1    N  
ATOM    219  CA  ALA    15      41.070  41.030  33.910  1.00  0.00      1    C  
ATOM    220  HA  ALA    15      40.523  40.487  34.716  1.00  0.00      1    H  
ATOM    221  C   ALA    15      40.750  42.530  33.990  1.00  0.00      1    C  
ATOM    222  O   ALA    15      40.260  43.020  35.050  1.00  0.00      1    O  
ATOM    223  CB  ALA    15      42.560  40.770  34.040  1.00  0.00      1    C  
ATOM    224  HB1 ALA    15      42.913  41.123  35.037  1.00  0.00      1    H  
ATOM    225  HB2 ALA    15      43.141  41.222  33.203  1.00  0.00      1    H  
ATOM    226  HB3 ALA    15      42.819  39.701  33.855  1.00  0.00      1    H  
ATOM    227  H   ALA    15      41.360  40.100  32.150  1.00  0.00      1    H  
ATOM    228  N   SER    16      41.050  43.190  32.900  1.00  0.00      1    N  
ATOM    229  CA  SER    16      40.960  44.630  32.800  1.00  0.00      1    C  
ATOM    230  HA  SER    16      41.508  45.120  33.639  1.00  0.00      1    H  
ATOM    231  C   SER    16      39.470  44.960  32.860  1.00  0.00      1    C  
ATOM    232  O   SER    16      39.070  45.930  33.450  1.00  0.00      1    O  
ATOM    233  CB  SER    16      41.500  45.120  31.430  1.00  0.00      1    C  
ATOM    234  HB1 SER    16      42.507  44.692  31.213  1.00  0.00      1    H  
ATOM    235  HB2 SER    16      40.933  44.667  30.584  1.00  0.00      1    H  
ATOM    236  OG  SER    16      41.510  46.490  31.350  1.00  0.00      1    O  
ATOM    237  H   SER    16      41.440  42.700  32.110  1.00  0.00      1    H  
ATOM    238  HG  SER    16      41.980  46.720  32.150  1.00  0.00      1    H  
ATOM    239  N   ASN    17      38.550  44.220  32.250  1.00  0.00      1    N  
ATOM    240  CA  ASN    17      37.170  44.470  32.350  1.00  0.00      1    C  
ATOM    241  HA  ASN    17      36.989  45.543  32.105  1.00  0.00      1    H  
ATOM    242  C   ASN    17      36.570  44.180  33.770  1.00  0.00      1    C  
ATOM    243  O   ASN    17      35.810  45.010  34.260  1.00  0.00      1    O  
ATOM    244  CB  ASN    17      36.520  43.610  31.260  1.00  0.00      1    C  
ATOM    245  HB1 ASN    17      36.827  42.543  31.365  1.00  0.00      1    H  
ATOM    246  HB2 ASN    17      36.966  43.835  30.263  1.00  0.00      1    H  
ATOM    247  CG  ASN    17      35.000  43.730  31.210  1.00  0.00      1    C  
ATOM    248  ND2 ASN    17      34.330  42.970  32.020  1.00  0.00      1    N  
ATOM    249  OD1 ASN    17      34.420  44.620  30.590  1.00  0.00      1    O  
ATOM    250  H   ASN    17      38.860  43.460  31.660  1.00  0.00      1    H  
ATOM    251 1HD2 ASN    17      34.700  42.130  32.440  1.00  0.00      1    H  
ATOM    252 2HD2 ASN    17      33.400  43.270  32.270  1.00  0.00      1    H  
ATOM    253  N   PHE    18      37.080  43.220  34.550  1.00  0.00      1    N  
ATOM    254  CA  PHE    18      36.790  43.070  36.000  1.00  0.00      1    C  
ATOM    255  HA  PHE    18      35.688  43.016  36.162  1.00  0.00      1    H  
ATOM    256  C   PHE    18      37.380  44.300  36.770  1.00  0.00      1    C  
ATOM    257  O   PHE    18      36.670  44.680  37.730  1.00  0.00      1    O  
ATOM    258  CB  PHE    18      37.460  41.780  36.520  1.00  0.00      1    C  
ATOM    259  HB1 PHE    18      38.557  41.824  36.325  1.00  0.00      1    H  
ATOM    260  HB2 PHE    18      37.451  41.777  37.635  1.00  0.00      1    H  
ATOM    261  CG  PHE    18      36.900  40.460  36.000  1.00  0.00      1    C  
ATOM    262  CD1 PHE    18      35.530  40.170  35.880  1.00  0.00      1    C  
ATOM    263  HD1 PHE    18      34.817  40.996  36.040  1.00  0.00      1    H  
ATOM    264  CD2 PHE    18      37.790  39.430  35.650  1.00  0.00      1    C  
ATOM    265  HD2 PHE    18      38.871  39.648  35.645  1.00  0.00      1    H  
ATOM    266  CE1 PHE    18      35.000  38.900  35.570  1.00  0.00      1    C  
ATOM    267  HE1 PHE    18      33.916  38.701  35.533  1.00  0.00      1    H  
ATOM    268  CE2 PHE    18      37.370  38.150  35.310  1.00  0.00      1    C  
ATOM    269  HE2 PHE    18      38.094  37.359  35.050  1.00  0.00      1    H  
ATOM    270  CZ  PHE    18      35.970  37.900  35.310  1.00  0.00      1    C  
ATOM    271  HZ  PHE    18      35.621  36.876  35.097  1.00  0.00      1    H  
ATOM    272  H   PHE    18      37.740  42.540  34.190  1.00  0.00      1    H  
ATOM    273  N   ALA    19      38.490  44.940  36.370  1.00  0.00      1    N  
ATOM    274  CA  ALA    19      39.060  46.130  36.990  1.00  0.00      1    C  
ATOM    275  HA  ALA    19      38.835  46.045  38.079  1.00  0.00      1    H  
ATOM    276  C   ALA    19      38.470  47.430  36.550  1.00  0.00      1    C  
ATOM    277  O   ALA    19      38.470  48.410  37.330  1.00  0.00      1    O  
ATOM    278  CB  ALA    19      40.630  46.110  36.870  1.00  0.00      1    C  
ATOM    279  HB1 ALA    19      41.070  45.140  37.198  1.00  0.00      1    H  
ATOM    280  HB2 ALA    19      41.086  46.965  37.422  1.00  0.00      1    H  
ATOM    281  HB3 ALA    19      40.957  46.370  35.836  1.00  0.00      1    H  
ATOM    282  H   ALA    19      38.990  44.520  35.600  1.00  0.00      1    H  
ATOM    283  N   THR    20      37.820  47.520  35.390  1.00  0.00      1    N  
ATOM    284  CA  THR    20      37.270  48.800  34.830  1.00  0.00      1    C  
ATOM    285  HA  THR    20      38.025  49.608  34.971  1.00  0.00      1    H  
ATOM    286  C   THR    20      35.950  49.240  35.470  1.00  0.00      1    C  
ATOM    287  O   THR    20      35.030  48.410  35.670  1.00  0.00      1    O  
ATOM    288  CB  THR    20      37.050  48.580  33.310  1.00  0.00      1    C  
ATOM    289  HB  THR    20      36.656  47.544  33.191  1.00  0.00      1    H  
ATOM    290  CG2 THR    20      36.160  49.470  32.510  1.00  0.00      1    C  
ATOM    291 1HG2 THR    20      35.141  49.462  32.964  1.00  0.00      1    H  
ATOM    292 2HG2 THR    20      36.147  49.198  31.429  1.00  0.00      1    H  
ATOM    293 3HG2 THR    20      36.571  50.501  32.406  1.00  0.00      1    H  
ATOM    294  OG1 THR    20      38.330  48.590  32.740  1.00  0.00      1    O  
ATOM    295  H   THR    20      37.960  46.800  34.700  1.00  0.00      1    H  
ATOM    296  HG1 THR    20      38.800  47.760  32.840  1.00  0.00      1    H  
ATOM    297  N   THR    21      35.900  50.550  35.700  1.00  0.00      1    N  
ATOM    298  CA  THR    21      34.720  51.230  36.300  1.00  0.00      1    C  
ATOM    299  HA  THR    21      34.394  50.630  37.181  1.00  0.00      1    H  
ATOM    300  C   THR    21      33.640  51.170  35.290  1.00  0.00      1    C  
ATOM    301  O   THR    21      33.830  51.590  34.170  1.00  0.00      1    O  
ATOM    302  CB  THR    21      34.900  52.700  36.770  1.00  0.00      1    C  
ATOM    303  HB  THR    21      35.055  53.323  35.859  1.00  0.00      1    H  
ATOM    304  CG2 THR    21      33.640  53.190  37.440  1.00  0.00      1    C  
ATOM    305 1HG2 THR    21      32.719  53.103  36.818  1.00  0.00      1    H  
ATOM    306 2HG2 THR    21      33.772  54.240  37.793  1.00  0.00      1    H  
ATOM    307 3HG2 THR    21      33.496  52.675  38.418  1.00  0.00      1    H  
ATOM    308  OG1 THR    21      36.070  52.810  37.560  1.00  0.00      1    O  
ATOM    309  H   THR    21      36.750  51.060  35.490  1.00  0.00      1    H  
ATOM    310  HG1 THR    21      36.810  52.410  37.100  1.00  0.00      1    H  
ATOM    311  N   ASP    22      32.430  50.750  35.710  1.00  0.00      1    N  
ATOM    312  CA  ASP    22      31.320  50.360  34.840  1.00  0.00      1    C  
ATOM    313  HA  ASP    22      31.701  49.549  34.176  1.00  0.00      1    H  
ATOM    314  C   ASP    22      30.910  51.520  33.930  1.00  0.00      1    C  
ATOM    315  O   ASP    22      30.250  52.460  34.300  1.00  0.00      1    O  
ATOM    316  CB  ASP    22      30.180  49.760  35.660  1.00  0.00      1    C  
ATOM    317  HB1 ASP    22      30.452  48.748  36.040  1.00  0.00      1    H  
ATOM    318  HB2 ASP    22      30.064  50.294  36.632  1.00  0.00      1    H  
ATOM    319  CG  ASP    22      28.860  49.720  34.900  1.00  0.00      1    C  
ATOM    320  OD1 ASP    22      27.810  50.070  35.430  1.00  0.00      1    O  
ATOM    321  OD2 ASP    22      28.900  49.170  33.790  1.00  0.00      1    O  
ATOM    322  H   ASP    22      32.270  50.530  36.680  1.00  0.00      1    H  
ATOM    323  N   LEU    23      31.240  51.350  32.640  1.00  0.00      1    N  
ATOM    324  CA  LEU    23      30.810  52.360  31.690  1.00  0.00      1    C  
ATOM    325  HA  LEU    23      30.832  53.317  32.261  1.00  0.00      1    H  
ATOM    326  C   LEU    23      29.320  52.180  31.270  1.00  0.00      1    C  
ATOM    327  O   LEU    23      28.910  53.100  30.590  1.00  0.00      1    O  
ATOM    328  CB  LEU    23      31.910  52.510  30.630  1.00  0.00      1    C  
ATOM    329  HB1 LEU    23      32.258  51.516  30.265  1.00  0.00      1    H  
ATOM    330  HB2 LEU    23      31.500  52.914  29.675  1.00  0.00      1    H  
ATOM    331  CG  LEU    23      33.070  53.350  31.130  1.00  0.00      1    C  
ATOM    332  HG  LEU    23      33.171  53.113  32.215  1.00  0.00      1    H  
ATOM    333  CD1 LEU    23      34.370  53.000  30.520  1.00  0.00      1    C  
ATOM    334 1HD1 LEU    23      35.223  53.617  30.888  1.00  0.00      1    H  
ATOM    335 2HD1 LEU    23      34.305  53.043  29.408  1.00  0.00      1    H  
ATOM    336 3HD1 LEU    23      34.586  51.914  30.654  1.00  0.00      1    H  
ATOM    337  CD2 LEU    23      32.760  54.830  31.060  1.00  0.00      1    C  
ATOM    338 1HD2 LEU    23      33.613  55.447  31.428  1.00  0.00      1    H  
ATOM    339 2HD2 LEU    23      31.817  55.074  31.603  1.00  0.00      1    H  
ATOM    340 3HD2 LEU    23      32.452  55.133  30.032  1.00  0.00      1    H  
ATOM    341  H   LEU    23      31.780  50.540  32.380  1.00  0.00      1    H  
ATOM    342  N   ASP    24      28.620  51.130  31.630  1.00  0.00      1    N  
ATOM    343  CA  ASP    24      27.210  50.910  31.040  1.00  0.00      1    C  
ATOM    344  HA  ASP    24      27.172  51.508  30.100  1.00  0.00      1    H  
ATOM    345  C   ASP    24      26.080  51.400  31.890  1.00  0.00      1    C  
ATOM    346  O   ASP    24      25.090  51.810  31.310  1.00  0.00      1    O  
ATOM    347  CB  ASP    24      27.050  49.450  30.620  1.00  0.00      1    C  
ATOM    348  HB1 ASP    24      26.896  48.787  31.503  1.00  0.00      1    H  
ATOM    349  HB2 ASP    24      26.077  49.279  30.103  1.00  0.00      1    H  
ATOM    350  CG  ASP    24      28.220  48.980  29.770  1.00  0.00      1    C  
ATOM    351  OD1 ASP    24      28.650  47.850  30.050  1.00  0.00      1    O  
ATOM    352  OD2 ASP    24      28.700  49.630  28.800  1.00  0.00      1    O  
ATOM    353  H   ASP    24      28.980  50.500  32.330  1.00  0.00      1    H  
ATOM    354  N   ALA    25      26.170  51.340  33.230  1.00  0.00      1    N  
ATOM    355  CA  ALA    25      25.150  51.660  34.200  1.00  0.00      1    C  
ATOM    356  HA  ALA    25      24.378  52.278  33.684  1.00  0.00      1    H  
ATOM    357  C   ALA    25      25.590  52.410  35.410  1.00  0.00      1    C  
ATOM    358  O   ALA    25      24.860  52.640  36.390  1.00  0.00      1    O  
ATOM    359  CB  ALA    25      24.520  50.340  34.540  1.00  0.00      1    C  
ATOM    360  HB1 ALA    25      23.732  50.587  35.289  1.00  0.00      1    H  
ATOM    361  HB2 ALA    25      25.246  49.566  34.883  1.00  0.00      1    H  
ATOM    362  HB3 ALA    25      24.144  49.776  33.655  1.00  0.00      1    H  
ATOM    363  H   ALA    25      27.060  51.100  33.630  1.00  0.00      1    H  
ATOM    364  N   ASP    26      26.890  52.780  35.390  1.00  0.00      1    N  
ATOM    365  CA  ASP    26      27.600  53.590  36.410  1.00  0.00      1    C  
ATOM    366  HA  ASP    26      28.676  53.554  36.119  1.00  0.00      1    H  
ATOM    367  C   ASP    26      27.530  52.920  37.810  1.00  0.00      1    C  
ATOM    368  O   ASP    26      27.350  53.530  38.870  1.00  0.00      1    O  
ATOM    369  CB  ASP    26      27.220  55.080  36.380  1.00  0.00      1    C  
ATOM    370  HB1 ASP    26      26.111  55.186  36.433  1.00  0.00      1    H  
ATOM    371  HB2 ASP    26      27.517  55.562  37.341  1.00  0.00      1    H  
ATOM    372  CG  ASP    26      27.780  55.930  35.160  1.00  0.00      1    C  
ATOM    373  OD1 ASP    26      28.990  56.060  34.980  1.00  0.00      1    O  
ATOM    374  OD2 ASP    26      27.020  56.410  34.350  1.00  0.00      1    O  
ATOM    375  H   ASP    26      27.480  52.350  34.700  1.00  0.00      1    H  
ATOM    376  N   ARG    27      27.670  51.620  37.830  1.00  0.00      1    N  
ATOM    377  CA  ARG    27      27.700  50.790  39.030  1.00  0.00      1    C  
ATOM    378  HA  ARG    27      26.781  51.003  39.625  1.00  0.00      1    H  
ATOM    379  C   ARG    27      28.950  51.010  39.960  1.00  0.00      1    C  
ATOM    380  O   ARG    27      29.080  50.200  40.900  1.00  0.00      1    O  
ATOM    381  CB  ARG    27      27.650  49.330  38.580  1.00  0.00      1    C  
ATOM    382  HB1 ARG    27      28.413  49.102  37.799  1.00  0.00      1    H  
ATOM    383  HB2 ARG    27      28.017  48.632  39.368  1.00  0.00      1    H  
ATOM    384  CG  ARG    27      26.230  48.990  38.120  1.00  0.00      1    C  
ATOM    385  HG1 ARG    27      25.498  49.039  38.960  1.00  0.00      1    H  
ATOM    386  HG2 ARG    27      25.798  49.792  37.478  1.00  0.00      1    H  
ATOM    387  CD  ARG    27      26.210  47.680  37.450  1.00  0.00      1    C  
ATOM    388  HD1 ARG    27      26.664  46.897  38.101  1.00  0.00      1    H  
ATOM    389  HD2 ARG    27      25.169  47.286  37.384  1.00  0.00      1    H  
ATOM    390  NE  ARG    27      26.850  47.690  36.120  1.00  0.00      1    N  
ATOM    391  CZ  ARG    27      26.940  46.680  35.280  1.00  0.00      1    C  
ATOM    392  NH1 ARG    27      26.680  45.530  35.650  1.00  0.00      1    N  
ATOM    393  NH2 ARG    27      27.360  46.920  34.050  1.00  0.00      1    N  
ATOM    394  H   ARG    27      27.720  51.130  36.950  1.00  0.00      1    H  
ATOM    395  HE  ARG    27      27.260  48.540  35.770  1.00  0.00      1    H  
ATOM    396 HH11 ARG    27      26.430  45.330  36.610  1.00  0.00      1    H  
ATOM    397 HH12 ARG    27      26.690  44.710  35.060  1.00  0.00      1    H  
ATOM    398 HH21 ARG    27      27.900  47.750  33.860  1.00  0.00      1    H  
ATOM    399 HH22 ARG    27      27.250  46.210  33.330  1.00  0.00      1    H  
ATOM    400  N   GLY    28      29.780  52.030  39.730  1.00  0.00      1    N  
ATOM    401  CA  GLY    28      31.130  52.210  40.240  1.00  0.00      1    C  
ATOM    402  HA1 GLY    28      31.151  52.461  41.326  1.00  0.00      1    H  
ATOM    403  HA2 GLY    28      31.614  53.141  39.862  1.00  0.00      1    H  
ATOM    404  C   GLY    28      31.950  50.920  39.900  1.00  0.00      1    C  
ATOM    405  O   GLY    28      31.740  50.200  38.940  1.00  0.00      1    O  
ATOM    406  H   GLY    28      29.450  52.650  39.010  1.00  0.00      1    H  
ATOM    407  N   LYS    29      33.020  50.700  40.680  1.00  0.00      1    N  
ATOM    408  CA  LYS    29      33.860  49.490  40.530  1.00  0.00      1    C  
ATOM    409  HA  LYS    29      33.794  49.209  39.453  1.00  0.00      1    H  
ATOM    410  C   LYS    29      33.280  48.290  41.310  1.00  0.00      1    C  
ATOM    411  O   LYS    29      32.680  48.400  42.370  1.00  0.00      1    O  
ATOM    412  CB  LYS    29      35.310  49.760  40.790  1.00  0.00      1    C  
ATOM    413  HB1 LYS    29      35.872  48.798  40.757  1.00  0.00      1    H  
ATOM    414  HB2 LYS    29      35.442  50.046  41.860  1.00  0.00      1    H  
ATOM    415  CG  LYS    29      36.010  50.770  39.920  1.00  0.00      1    C  
ATOM    416  HG1 LYS    29      35.993  50.484  38.843  1.00  0.00      1    H  
ATOM    417  HG2 LYS    29      35.440  51.725  39.839  1.00  0.00      1    H  
ATOM    418  CD  LYS    29      37.460  50.990  40.450  1.00  0.00      1    C  
ATOM    419  HD1 LYS    29      38.125  50.174  40.081  1.00  0.00      1    H  
ATOM    420  HD2 LYS    29      37.494  50.796  41.548  1.00  0.00      1    H  
ATOM    421  CE  LYS    29      38.100  52.370  40.140  1.00  0.00      1    C  
ATOM    422  HE1 LYS    29      37.355  53.195  40.221  1.00  0.00      1    H  
ATOM    423  HE2 LYS    29      38.351  52.472  39.058  1.00  0.00      1    H  
ATOM    424  NZ  LYS    29      39.200  52.600  40.940  1.00  0.00      1    N  
ATOM    425  H   LYS    29      33.180  51.250  41.510  1.00  0.00      1    H  
ATOM    426  HZ1 LYS    29      39.670  53.470  40.700  1.00  0.00      1    H  
ATOM    427  HZ2 LYS    29      38.880  52.580  41.900  1.00  0.00      1    H  
ATOM    428  HZ3 LYS    29      39.910  51.890  40.870  1.00  0.00      1    H  
ATOM    429  N   LEU    30      33.550  47.170  40.580  1.00  0.00      1    N  
ATOM    430  CA  LEU    30      32.780  45.890  40.800  1.00  0.00      1    C  
ATOM    431  HA  LEU    30      31.694  46.143  40.817  1.00  0.00      1    H  
ATOM    432  C   LEU    30      33.110  45.140  42.100  1.00  0.00      1    C  
ATOM    433  O   LEU    30      34.200  45.450  42.600  1.00  0.00      1    O  
ATOM    434  CB  LEU    30      33.040  45.030  39.570  1.00  0.00      1    C  
ATOM    435  HB1 LEU    30      32.799  43.964  39.792  1.00  0.00      1    H  
ATOM    436  HB2 LEU    30      34.137  44.950  39.386  1.00  0.00      1    H  
ATOM    437  CG  LEU    30      32.330  45.470  38.300  1.00  0.00      1    C  
ATOM    438  HG  LEU    30      32.414  46.578  38.205  1.00  0.00      1    H  
ATOM    439  CD1 LEU    30      32.760  44.830  36.990  1.00  0.00      1    C  
ATOM    440 1HD1 LEU    30      33.837  45.103  36.897  1.00  0.00      1    H  
ATOM    441 2HD1 LEU    30      32.136  45.119  36.112  1.00  0.00      1    H  
ATOM    442 3HD1 LEU    30      32.557  43.735  36.926  1.00  0.00      1    H  
ATOM    443  CD2 LEU    30      30.830  45.090  38.430  1.00  0.00      1    C  
ATOM    444 1HD2 LEU    30      30.515  45.559  39.391  1.00  0.00      1    H  
ATOM    445 2HD2 LEU    30      30.627  43.995  38.366  1.00  0.00      1    H  
ATOM    446 3HD2 LEU    30      30.206  45.379  37.552  1.00  0.00      1    H  
ATOM    447  H   LEU    30      34.070  47.250  39.720  1.00  0.00      1    H  
ATOM    448  N   PRO    31      32.330  44.310  42.740  1.00  0.00      1    N  
ATOM    449  CA  PRO    31      32.670  43.770  44.090  1.00  0.00      1    C  
ATOM    450  HA  PRO    31      32.930  44.617  44.767  1.00  0.00      1    H  
ATOM    451  C   PRO    31      33.830  42.690  44.140  1.00  0.00      1    C  
ATOM    452  O   PRO    31      34.010  41.880  43.190  1.00  0.00      1    O  
ATOM    453  CB  PRO    31      31.330  43.180  44.520  1.00  0.00      1    C  
ATOM    454  HB1 PRO    31      31.449  42.286  45.175  1.00  0.00      1    H  
ATOM    455  HB2 PRO    31      30.791  43.833  45.246  1.00  0.00      1    H  
ATOM    456  CG  PRO    31      30.490  42.880  43.260  1.00  0.00      1    C  
ATOM    457  HG1 PRO    31      29.392  42.770  43.421  1.00  0.00      1    H  
ATOM    458  HG2 PRO    31      30.616  41.863  42.820  1.00  0.00      1    H  
ATOM    459  CD  PRO    31      30.930  44.070  42.360  1.00  0.00      1    C  
ATOM    460  HD1 PRO    31      30.275  44.969  42.437  1.00  0.00      1    H  
ATOM    461  HD2 PRO    31      30.775  43.900  41.269  1.00  0.00      1    H  
ATOM    462  N   GLY    32      34.540  42.750  45.250  1.00  0.00      1    N  
ATOM    463  CA  GLY    32      35.230  41.580  45.720  1.00  0.00      1    C  
ATOM    464  HA1 GLY    32      35.346  41.618  46.828  1.00  0.00      1    H  
ATOM    465  HA2 GLY    32      34.577  40.681  45.625  1.00  0.00      1    H  
ATOM    466  C   GLY    32      36.610  41.320  45.040  1.00  0.00      1    C  
ATOM    467  O   GLY    32      36.930  41.910  44.020  1.00  0.00      1    O  
ATOM    468  H   GLY    32      34.390  43.560  45.830  1.00  0.00      1    H  
ATOM    469  N   LYS    33      37.390  40.490  45.660  1.00  0.00      1    N  
ATOM    470  CA  LYS    33      38.580  40.000  44.990  1.00  0.00      1    C  
ATOM    471  HA  LYS    33      39.138  40.890  44.616  1.00  0.00      1    H  
ATOM    472  C   LYS    33      38.260  39.110  43.760  1.00  0.00      1    C  
ATOM    473  O   LYS    33      37.490  38.160  43.860  1.00  0.00      1    O  
ATOM    474  CB  LYS    33      39.540  39.230  45.980  1.00  0.00      1    C  
ATOM    475  HB1 LYS    33      39.666  39.805  46.927  1.00  0.00      1    H  
ATOM    476  HB2 LYS    33      39.039  38.316  46.377  1.00  0.00      1    H  
ATOM    477  CG  LYS    33      40.890  38.880  45.390  1.00  0.00      1    C  
ATOM    478  HG1 LYS    33      40.809  38.323  44.427  1.00  0.00      1    H  
ATOM    479  HG2 LYS    33      41.436  39.771  45.001  1.00  0.00      1    H  
ATOM    480  CD  LYS    33      41.690  38.110  46.460  1.00  0.00      1    C  
ATOM    481  HD1 LYS    33      42.446  37.450  45.973  1.00  0.00      1    H  
ATOM    482  HD2 LYS    33      41.043  37.342  46.944  1.00  0.00      1    H  
ATOM    483  CE  LYS    33      42.350  38.970  47.510  1.00  0.00      1    C  
ATOM    484  HE1 LYS    33      42.791  38.313  48.295  1.00  0.00      1    H  
ATOM    485  HE2 LYS    33      41.563  39.500  48.095  1.00  0.00      1    H  
ATOM    486  NZ  LYS    33      43.390  39.970  47.060  1.00  0.00      1    N  
ATOM    487  H   LYS    33      37.190  40.140  46.590  1.00  0.00      1    H  
ATOM    488  HZ1 LYS    33      43.170  40.350  46.150  1.00  0.00      1    H  
ATOM    489  HZ2 LYS    33      43.510  40.740  47.700  1.00  0.00      1    H  
ATOM    490  HZ3 LYS    33      44.250  39.530  46.770  1.00  0.00      1    H  
ATOM    491  N   LYS    34      38.800  39.450  42.600  1.00  0.00      1    N  
ATOM    492  CA  LYS    34      38.730  38.950  41.240  1.00  0.00      1    C  
ATOM    493  HA  LYS    34      37.670  38.667  41.039  1.00  0.00      1    H  
ATOM    494  C   LYS    34      39.610  37.660  41.050  1.00  0.00      1    C  
ATOM    495  O   LYS    34      40.600  37.450  41.690  1.00  0.00      1    O  
ATOM    496  CB  LYS    34      39.140  39.970  40.190  1.00  0.00      1    C  
ATOM    497  HB1 LYS    34      38.901  39.583  39.172  1.00  0.00      1    H  
ATOM    498  HB2 LYS    34      40.252  40.024  40.127  1.00  0.00      1    H  
ATOM    499  CG  LYS    34      38.570  41.350  40.360  1.00  0.00      1    C  
ATOM    500  HG1 LYS    34      38.894  42.018  39.528  1.00  0.00      1    H  
ATOM    501  HG2 LYS    34      39.053  41.876  41.216  1.00  0.00      1    H  
ATOM    502  CD  LYS    34      36.990  41.360  40.510  1.00  0.00      1    C  
ATOM    503  HD1 LYS    34      36.688  40.979  41.513  1.00  0.00      1    H  
ATOM    504  HD2 LYS    34      36.529  40.575  39.866  1.00  0.00      1    H  
ATOM    505  CE  LYS    34      36.360  42.710  40.240  1.00  0.00      1    C  
ATOM    506  HE1 LYS    34      36.815  43.240  39.371  1.00  0.00      1    H  
ATOM    507  HE2 LYS    34      35.324  42.637  39.835  1.00  0.00      1    H  
ATOM    508  NZ  LYS    34      36.440  43.490  41.510  1.00  0.00      1    N  
ATOM    509  H   LYS    34      39.340  40.300  42.670  1.00  0.00      1    H  
ATOM    510  HZ1 LYS    34      35.780  44.260  41.470  1.00  0.00      1    H  
ATOM    511  HZ2 LYS    34      36.130  42.950  42.300  1.00  0.00      1    H  
ATOM    512  HZ3 LYS    34      37.350  43.910  41.500  1.00  0.00      1    H  
ATOM    513  N   LEU    35      39.260  36.860  40.020  1.00  0.00      1    N  
ATOM    514  CA  LEU    35      40.050  35.750  39.490  1.00  0.00      1    C  
ATOM    515  HA  LEU    35      40.228  35.007  40.302  1.00  0.00      1    H  
ATOM    516  C   LEU    35      41.450  36.380  39.040  1.00  0.00      1    C  
ATOM    517  O   LEU    35      41.400  37.250  38.180  1.00  0.00      1    O  
ATOM    518  CB  LEU    35      39.370  35.050  38.310  1.00  0.00      1    C  
ATOM    519  HB1 LEU    35      39.062  35.778  37.523  1.00  0.00      1    H  
ATOM    520  HB2 LEU    35      40.097  34.452  37.713  1.00  0.00      1    H  
ATOM    521  CG  LEU    35      38.140  34.160  38.800  1.00  0.00      1    C  
ATOM    522  HG  LEU    35      37.589  34.713  39.596  1.00  0.00      1    H  
ATOM    523  CD1 LEU    35      37.170  33.920  37.580  1.00  0.00      1    C  
ATOM    524 1HD1 LEU    35      36.862  34.914  37.181  1.00  0.00      1    H  
ATOM    525 2HD1 LEU    35      36.300  33.273  37.842  1.00  0.00      1    H  
ATOM    526 3HD1 LEU    35      37.616  33.262  36.798  1.00  0.00      1    H  
ATOM    527  CD2 LEU    35      38.580  32.740  39.370  1.00  0.00      1    C  
ATOM    528 1HD2 LEU    35      39.266  32.910  40.233  1.00  0.00      1    H  
ATOM    529 2HD2 LEU    35      39.026  32.082  38.588  1.00  0.00      1    H  
ATOM    530 3HD2 LEU    35      37.710  32.093  39.632  1.00  0.00      1    H  
ATOM    531  H   LEU    35      38.570  37.230  39.380  1.00  0.00      1    H  
ATOM    532  N   PRO    36      42.650  35.930  39.520  1.00  0.00      1    N  
ATOM    533  CA  PRO    36      44.010  36.400  39.080  1.00  0.00      1    C  
ATOM    534  HA  PRO    36      44.013  37.514  39.133  1.00  0.00      1    H  
ATOM    535  C   PRO    36      44.280  36.020  37.670  1.00  0.00      1    C  
ATOM    536  O   PRO    36      43.800  35.050  37.250  1.00  0.00      1    O  
ATOM    537  CB  PRO    36      45.030  35.880  40.130  1.00  0.00      1    C  
ATOM    538  HB1 PRO    36      45.477  36.674  40.772  1.00  0.00      1    H  
ATOM    539  HB2 PRO    36      45.994  35.521  39.699  1.00  0.00      1    H  
ATOM    540  CG  PRO    36      44.240  34.810  40.900  1.00  0.00      1    C  
ATOM    541  HG1 PRO    36      44.616  33.778  40.708  1.00  0.00      1    H  
ATOM    542  HG2 PRO    36      44.434  34.840  41.998  1.00  0.00      1    H  
ATOM    543  CD  PRO    36      42.760  34.970  40.560  1.00  0.00      1    C  
ATOM    544  HD1 PRO    36      42.138  35.225  41.450  1.00  0.00      1    H  
ATOM    545  HD2 PRO    36      42.269  34.002  40.307  1.00  0.00      1    H  
ATOM    546  N   LEU    37      45.220  36.670  37.030  1.00  0.00      1    N  
ATOM    547  CA  LEU    37      45.690  36.370  35.620  1.00  0.00      1    C  
ATOM    548  HA  LEU    37      44.770  36.422  34.992  1.00  0.00      1    H  
ATOM    549  C   LEU    37      46.250  35.020  35.370  1.00  0.00      1    C  
ATOM    550  O   LEU    37      45.980  34.400  34.330  1.00  0.00      1    O  
ATOM    551  CB  LEU    37      46.560  37.520  35.140  1.00  0.00      1    C  
ATOM    552  HB1 LEU    37      47.616  37.413  35.482  1.00  0.00      1    H  
ATOM    553  HB2 LEU    37      46.313  38.474  35.662  1.00  0.00      1    H  
ATOM    554  CG  LEU    37      46.460  37.670  33.530  1.00  0.00      1    C  
ATOM    555  HG  LEU    37      46.444  36.669  33.039  1.00  0.00      1    H  
ATOM    556  CD1 LEU    37      45.160  38.450  33.230  1.00  0.00      1    C  
ATOM    557 1HD1 LEU    37      45.091  38.553  32.122  1.00  0.00      1    H  
ATOM    558 2HD1 LEU    37      45.101  39.426  33.766  1.00  0.00      1    H  
ATOM    559 3HD1 LEU    37      44.254  37.984  33.684  1.00  0.00      1    H  
ATOM    560  CD2 LEU    37      47.610  38.540  32.970  1.00  0.00      1    C  
ATOM    561 1HD2 LEU    37      47.541  38.643  31.862  1.00  0.00      1    H  
ATOM    562 2HD2 LEU    37      48.607  38.150  33.282  1.00  0.00      1    H  
ATOM    563 3HD2 LEU    37      47.650  39.535  33.471  1.00  0.00      1    H  
ATOM    564  H   LEU    37      45.510  37.510  37.500  1.00  0.00      1    H  
ATOM    565  N   GLU    38      46.910  34.500  36.440  1.00  0.00      1    N  
ATOM    566  CA  GLU    38      47.510  33.180  36.490  1.00  0.00      1    C  
ATOM    567  HA  GLU    38      48.231  33.091  35.645  1.00  0.00      1    H  
ATOM    568  C   GLU    38      46.490  32.050  36.370  1.00  0.00      1    C  
ATOM    569  O   GLU    38      46.640  31.290  35.490  1.00  0.00      1    O  
ATOM    570  CB  GLU    38      48.290  32.940  37.830  1.00  0.00      1    C  
ATOM    571  HB1 GLU    38      48.663  31.893  37.912  1.00  0.00      1    H  
ATOM    572  HB2 GLU    38      47.610  32.942  38.713  1.00  0.00      1    H  
ATOM    573  CG  GLU    38      49.440  33.980  37.980  1.00  0.00      1    C  
ATOM    574  HG1 GLU    38      49.193  34.768  38.729  1.00  0.00      1    H  
ATOM    575  HG2 GLU    38      49.532  34.632  37.080  1.00  0.00      1    H  
ATOM    576  CD  GLU    38      50.720  33.290  38.300  1.00  0.00      1    C  
ATOM    577  OE1 GLU    38      51.020  33.200  39.480  1.00  0.00      1    O  
ATOM    578  OE2 GLU    38      51.450  32.880  37.380  1.00  0.00      1    O  
ATOM    579  H   GLU    38      46.950  35.090  37.260  1.00  0.00      1    H  
ATOM    580  N   VAL    39      45.380  32.110  37.170  1.00  0.00      1    N  
ATOM    581  CA  VAL    39      44.230  31.340  37.220  1.00  0.00      1    C  
ATOM    582  HA  VAL    39      44.538  30.273  37.317  1.00  0.00      1    H  
ATOM    583  C   VAL    39      43.320  31.450  36.020  1.00  0.00      1    C  
ATOM    584  O   VAL    39      42.860  30.470  35.480  1.00  0.00      1    O  
ATOM    585  CB  VAL    39      43.400  31.700  38.450  1.00  0.00      1    C  
ATOM    586  HB  VAL    39      43.439  32.800  38.627  1.00  0.00      1    H  
ATOM    587  CG1 VAL    39      41.950  31.220  38.460  1.00  0.00      1    C  
ATOM    588 1HG1 VAL    39      41.441  31.758  37.627  1.00  0.00      1    H  
ATOM    589 2HG1 VAL    39      41.446  31.349  39.446  1.00  0.00      1    H  
ATOM    590 3HG1 VAL    39      41.848  30.111  38.400  1.00  0.00      1    H  
ATOM    591  CG2 VAL    39      44.090  30.970  39.580  1.00  0.00      1    C  
ATOM    592 1HG2 VAL    39      45.148  31.320  39.573  1.00  0.00      1    H  
ATOM    593 2HG2 VAL    39      43.988  29.861  39.520  1.00  0.00      1    H  
ATOM    594 3HG2 VAL    39      43.586  31.099  40.566  1.00  0.00      1    H  
ATOM    595  H   VAL    39      45.300  32.890  37.810  1.00  0.00      1    H  
ATOM    596  N   LEU    40      43.080  32.660  35.490  1.00  0.00      1    N  
ATOM    597  CA  LEU    40      42.590  32.960  34.140  1.00  0.00      1    C  
ATOM    598  HA  LEU    40      41.588  32.480  34.052  1.00  0.00      1    H  
ATOM    599  C   LEU    40      43.500  32.340  32.970  1.00  0.00      1    C  
ATOM    600  O   LEU    40      42.880  31.970  32.010  1.00  0.00      1    O  
ATOM    601  CB  LEU    40      42.390  34.450  33.830  1.00  0.00      1    C  
ATOM    602  HB1 LEU    40      42.201  34.562  32.737  1.00  0.00      1    H  
ATOM    603  HB2 LEU    40      43.371  34.969  33.940  1.00  0.00      1    H  
ATOM    604  CG  LEU    40      41.330  35.250  34.590  1.00  0.00      1    C  
ATOM    605  HG  LEU    40      41.626  35.289  35.664  1.00  0.00      1    H  
ATOM    606  CD1 LEU    40      41.350  36.690  34.030  1.00  0.00      1    C  
ATOM    607 1HD1 LEU    40      40.578  37.273  34.584  1.00  0.00      1    H  
ATOM    608 2HD1 LEU    40      41.215  36.729  32.924  1.00  0.00      1    H  
ATOM    609 3HD1 LEU    40      42.361  37.159  34.069  1.00  0.00      1    H  
ATOM    610  CD2 LEU    40      39.960  34.620  34.500  1.00  0.00      1    C  
ATOM    611 1HD2 LEU    40      39.188  35.203  35.054  1.00  0.00      1    H  
ATOM    612 2HD2 LEU    40      39.983  33.558  34.840  1.00  0.00      1    H  
ATOM    613 3HD2 LEU    40      39.659  34.461  33.438  1.00  0.00      1    H  
ATOM    614  H   LEU    40      43.390  33.430  36.070  1.00  0.00      1    H  
ATOM    615  N   LYS    41      44.830  32.120  33.150  1.00  0.00      1    N  
ATOM    616  CA  LYS    41      45.730  31.400  32.180  1.00  0.00      1    C  
ATOM    617  HA  LYS    41      45.399  31.642  31.143  1.00  0.00      1    H  
ATOM    618  C   LYS    41      45.690  29.890  32.360  1.00  0.00      1    C  
ATOM    619  O   LYS    41      45.890  29.130  31.390  1.00  0.00      1    O  
ATOM    620  CB  LYS    41      47.130  31.870  32.350  1.00  0.00      1    C  
ATOM    621  HB1 LYS    41      47.553  31.457  33.296  1.00  0.00      1    H  
ATOM    622  HB2 LYS    41      47.135  32.960  32.584  1.00  0.00      1    H  
ATOM    623  CG  LYS    41      48.080  31.590  31.200  1.00  0.00      1    C  
ATOM    624  HG1 LYS    41      47.693  31.995  30.236  1.00  0.00      1    H  
ATOM    625  HG2 LYS    41      48.097  30.508  30.932  1.00  0.00      1    H  
ATOM    626  CD  LYS    41      49.460  32.110  31.510  1.00  0.00      1    C  
ATOM    627  HD1 LYS    41      49.889  31.511  32.347  1.00  0.00      1    H  
ATOM    628  HD2 LYS    41      50.143  31.835  30.672  1.00  0.00      1    H  
ATOM    629  CE  LYS    41      49.640  33.570  31.820  1.00  0.00      1    C  
ATOM    630  HE1 LYS    41      49.232  33.787  32.835  1.00  0.00      1    H  
ATOM    631  HE2 LYS    41      48.948  34.172  31.186  1.00  0.00      1    H  
ATOM    632  NZ  LYS    41      51.040  34.130  31.710  1.00  0.00      1    N  
ATOM    633  H   LYS    41      45.300  32.530  33.940  1.00  0.00      1    H  
ATOM    634  HZ1 LYS    41      51.600  33.530  32.290  1.00  0.00      1    H  
ATOM    635  HZ2 LYS    41      51.420  34.140  30.780  1.00  0.00      1    H  
ATOM    636  HZ3 LYS    41      51.070  35.080  32.050  1.00  0.00      1    H  
ATOM    637  N   GLU    42      45.690  29.400  33.620  1.00  0.00      1    N  
ATOM    638  CA  GLU    42      45.650  27.980  33.920  1.00  0.00      1    C  
ATOM    639  HA  GLU    42      46.485  27.455  33.400  1.00  0.00      1    H  
ATOM    640  C   GLU    42      44.290  27.460  33.400  1.00  0.00      1    C  
ATOM    641  O   GLU    42      44.220  26.330  32.990  1.00  0.00      1    O  
ATOM    642  CB  GLU    42      45.790  27.800  35.510  1.00  0.00      1    C  
ATOM    643  HB1 GLU    42      46.781  28.181  35.850  1.00  0.00      1    H  
ATOM    644  HB2 GLU    42      45.113  28.514  36.034  1.00  0.00      1    H  
ATOM    645  CG  GLU    42      45.570  26.410  36.030  1.00  0.00      1    C  
ATOM    646  HG1 GLU    42      45.305  26.396  37.113  1.00  0.00      1    H  
ATOM    647  HG2 GLU    42      44.634  25.950  35.637  1.00  0.00      1    H  
ATOM    648  CD  GLU    42      46.810  25.570  35.720  1.00  0.00      1    C  
ATOM    649  OE1 GLU    42      48.010  26.030  35.590  1.00  0.00      1    O  
ATOM    650  OE2 GLU    42      46.640  24.330  35.470  1.00  0.00      1    O  
ATOM    651  H   GLU    42      45.630  30.030  34.400  1.00  0.00      1    H  
ATOM    652  N   MET    43      43.230  28.260  33.450  1.00  0.00      1    N  
ATOM    653  CA  MET    43      41.960  27.750  33.000  1.00  0.00      1    C  
ATOM    654  HA  MET    43      41.768  26.756  33.467  1.00  0.00      1    H  
ATOM    655  C   MET    43      41.970  27.610  31.470  1.00  0.00      1    C  
ATOM    656  O   MET    43      41.260  26.790  30.920  1.00  0.00      1    O  
ATOM    657  CB  MET    43      40.860  28.710  33.380  1.00  0.00      1    C  
ATOM    658  HB1 MET    43      40.959  29.668  32.817  1.00  0.00      1    H  
ATOM    659  HB2 MET    43      41.007  29.090  34.418  1.00  0.00      1    H  
ATOM    660  CG  MET    43      39.450  28.120  33.210  1.00  0.00      1    C  
ATOM    661  HG1 MET    43      39.343  27.729  32.171  1.00  0.00      1    H  
ATOM    662  HG2 MET    43      39.377  27.178  33.802  1.00  0.00      1    H  
ATOM    663  SD  MET    43      38.080  29.130  33.580  1.00  0.00      1    S  
ATOM    664  CE  MET    43      38.610  30.180  35.030  1.00  0.00      1    C  
ATOM    665  HE1 MET    43      37.733  30.827  35.267  1.00  0.00      1    H  
ATOM    666  HE2 MET    43      39.551  30.750  34.850  1.00  0.00      1    H  
ATOM    667  HE3 MET    43      38.979  29.589  35.900  1.00  0.00      1    H  
ATOM    668  H   MET    43      43.240  29.190  33.840  1.00  0.00      1    H  
ATOM    669  N   GLU    44      42.750  28.450  30.710  1.00  0.00      1    N  
ATOM    670  CA  GLU    44      42.930  28.460  29.270  1.00  0.00      1    C  
ATOM    671  HA  GLU    44      41.913  28.412  28.815  1.00  0.00      1    H  
ATOM    672  C   GLU    44      43.650  27.100  28.930  1.00  0.00      1    C  
ATOM    673  O   GLU    44      43.380  26.550  27.910  1.00  0.00      1    O  
ATOM    674  CB  GLU    44      43.560  29.720  28.790  1.00  0.00      1    C  
ATOM    675  HB1 GLU    44      44.050  29.598  27.796  1.00  0.00      1    H  
ATOM    676  HB2 GLU    44      44.467  29.993  29.378  1.00  0.00      1    H  
ATOM    677  CG  GLU    44      42.500  30.840  28.790  1.00  0.00      1    C  
ATOM    678  HG1 GLU    44      42.196  31.128  29.824  1.00  0.00      1    H  
ATOM    679  HG2 GLU    44      42.926  31.818  28.467  1.00  0.00      1    H  
ATOM    680  CD  GLU    44      41.280  30.420  27.920  1.00  0.00      1    C  
ATOM    681  OE1 GLU    44      41.370  29.820  26.820  1.00  0.00      1    O  
ATOM    682  OE2 GLU    44      40.130  30.760  28.380  1.00  0.00      1    O  
ATOM    683  H   GLU    44      43.140  29.180  31.290  1.00  0.00      1    H  
ATOM    684  N   ALA    45      44.650  26.650  29.750  1.00  0.00      1    N  
ATOM    685  CA  ALA    45      45.310  25.330  29.600  1.00  0.00      1    C  
ATOM    686  HA  ALA    45      45.660  25.328  28.541  1.00  0.00      1    H  
ATOM    687  C   ALA    45      44.390  24.070  29.690  1.00  0.00      1    C  
ATOM    688  O   ALA    45      44.440  23.130  28.900  1.00  0.00      1    O  
ATOM    689  CB  ALA    45      46.620  25.260  30.420  1.00  0.00      1    C  
ATOM    690  HB1 ALA    45      47.276  26.159  30.356  1.00  0.00      1    H  
ATOM    691  HB2 ALA    45      47.196  24.347  30.141  1.00  0.00      1    H  
ATOM    692  HB3 ALA    45      46.390  25.031  31.487  1.00  0.00      1    H  
ATOM    693  H   ALA    45      45.020  27.170  30.530  1.00  0.00      1    H  
ATOM    694  N   ASN    46      43.430  24.110  30.640  1.00  0.00      1    N  
ATOM    695  CA  ASN    46      42.350  23.130  30.830  1.00  0.00      1    C  
ATOM    696  HA  ASN    46      42.828  22.123  30.792  1.00  0.00      1    H  
ATOM    697  C   ASN    46      41.370  23.190  29.650  1.00  0.00      1    C  
ATOM    698  O   ASN    46      40.960  22.130  29.210  1.00  0.00      1    O  
ATOM    699  CB  ASN    46      41.710  23.260  32.240  1.00  0.00      1    C  
ATOM    700  HB1 ASN    46      41.076  24.174  32.316  1.00  0.00      1    H  
ATOM    701  HB2 ASN    46      40.922  22.488  32.402  1.00  0.00      1    H  
ATOM    702  CG  ASN    46      42.770  23.220  33.350  1.00  0.00      1    C  
ATOM    703  ND2 ASN    46      42.440  23.770  34.480  1.00  0.00      1    N  
ATOM    704  OD1 ASN    46      43.820  22.550  33.200  1.00  0.00      1    O  
ATOM    705  H   ASN    46      43.450  24.880  31.300  1.00  0.00      1    H  
ATOM    706 1HD2 ASN    46      41.510  24.120  34.610  1.00  0.00      1    H  
ATOM    707 2HD2 ASN    46      43.040  23.630  35.280  1.00  0.00      1    H  
ATOM    708  N   ALA    47      40.960  24.370  29.180  1.00  0.00      1    N  
ATOM    709  CA  ALA    47      40.160  24.570  28.040  1.00  0.00      1    C  
ATOM    710  HA  ALA    47      39.168  24.087  28.199  1.00  0.00      1    H  
ATOM    711  C   ALA    47      40.790  24.020  26.740  1.00  0.00      1    C  
ATOM    712  O   ALA    47      40.010  23.390  25.950  1.00  0.00      1    O  
ATOM    713  CB  ALA    47      39.970  26.030  27.880  1.00  0.00      1    C  
ATOM    714  HB1 ALA    47      39.516  26.427  28.818  1.00  0.00      1    H  
ATOM    715  HB2 ALA    47      39.378  26.290  26.972  1.00  0.00      1    H  
ATOM    716  HB3 ALA    47      40.912  26.558  27.602  1.00  0.00      1    H  
ATOM    717  H   ALA    47      41.260  25.240  29.610  1.00  0.00      1    H  
ATOM    718  N   ARG    48      42.100  24.230  26.540  1.00  0.00      1    N  
ATOM    719  CA  ARG    48      42.920  23.680  25.470  1.00  0.00      1    C  
ATOM    720  HA  ARG    48      42.581  24.092  24.491  1.00  0.00      1    H  
ATOM    721  C   ARG    48      42.750  22.150  25.470  1.00  0.00      1    C  
ATOM    722  O   ARG    48      42.530  21.550  24.410  1.00  0.00      1    O  
ATOM    723  CB  ARG    48      44.410  24.140  25.750  1.00  0.00      1    C  
ATOM    724  HB1 ARG    48      44.502  25.251  25.738  1.00  0.00      1    H  
ATOM    725  HB2 ARG    48      44.702  23.953  26.810  1.00  0.00      1    H  
ATOM    726  CG  ARG    48      45.390  23.490  24.780  1.00  0.00      1    C  
ATOM    727  HG1 ARG    48      45.864  22.587  25.230  1.00  0.00      1    H  
ATOM    728  HG2 ARG    48      44.855  23.004  23.931  1.00  0.00      1    H  
ATOM    729  CD  ARG    48      46.460  24.490  24.270  1.00  0.00      1    C  
ATOM    730  HD1 ARG    48      46.034  25.357  23.713  1.00  0.00      1    H  
ATOM    731  HD2 ARG    48      47.084  24.093  23.436  1.00  0.00      1    H  
ATOM    732  NE  ARG    48      47.230  24.870  25.450  1.00  0.00      1    N  
ATOM    733  CZ  ARG    48      47.590  26.010  25.990  1.00  0.00      1    C  
ATOM    734  NH1 ARG    48      47.240  27.100  25.400  1.00  0.00      1    N  
ATOM    735  NH2 ARG    48      48.160  26.170  27.150  1.00  0.00      1    N  
ATOM    736  H   ARG    48      42.550  24.780  27.260  1.00  0.00      1    H  
ATOM    737  HE  ARG    48      47.470  24.130  26.100  1.00  0.00      1    H  
ATOM    738 HH11 ARG    48      47.200  27.010  24.400  1.00  0.00      1    H  
ATOM    739 HH12 ARG    48      47.570  27.990  25.740  1.00  0.00      1    H  
ATOM    740 HH21 ARG    48      48.550  25.350  27.590  1.00  0.00      1    H  
ATOM    741 HH22 ARG    48      48.280  27.110  27.490  1.00  0.00      1    H  
ATOM    742  N   LYS    49      42.910  21.590  26.710  1.00  0.00      1    N  
ATOM    743  CA  LYS    49      43.030  20.110  26.940  1.00  0.00      1    C  
ATOM    744  HA  LYS    49      43.796  19.767  26.206  1.00  0.00      1    H  
ATOM    745  C   LYS    49      41.740  19.340  26.560  1.00  0.00      1    C  
ATOM    746  O   LYS    49      41.850  18.380  25.760  1.00  0.00      1    O  
ATOM    747  CB  LYS    49      43.620  19.680  28.390  1.00  0.00      1    C  
ATOM    748  HB1 LYS    49      42.824  19.642  29.170  1.00  0.00      1    H  
ATOM    749  HB2 LYS    49      44.251  20.483  28.839  1.00  0.00      1    H  
ATOM    750  CG  LYS    49      44.360  18.380  28.280  1.00  0.00      1    C  
ATOM    751  HG1 LYS    49      43.729  17.588  27.812  1.00  0.00      1    H  
ATOM    752  HG2 LYS    49      45.167  18.432  27.512  1.00  0.00      1    H  
ATOM    753  CD  LYS    49      44.910  17.930  29.650  1.00  0.00      1    C  
ATOM    754  HD1 LYS    49      44.892  18.744  30.412  1.00  0.00      1    H  
ATOM    755  HD2 LYS    49      44.231  17.219  30.177  1.00  0.00      1    H  
ATOM    756  CE  LYS    49      46.280  17.370  29.430  1.00  0.00      1    C  
ATOM    757  HE1 LYS    49      46.289  16.634  28.593  1.00  0.00      1    H  
ATOM    758  HE2 LYS    49      46.967  18.134  28.997  1.00  0.00      1    H  
ATOM    759  NZ  LYS    49      46.830  16.790  30.660  1.00  0.00      1    N  
ATOM    760  H   LYS    49      43.020  22.200  27.510  1.00  0.00      1    H  
ATOM    761  HZ1 LYS    49      47.810  16.550  30.620  1.00  0.00      1    H  
ATOM    762  HZ2 LYS    49      46.800  17.350  31.500  1.00  0.00      1    H  
ATOM    763  HZ3 LYS    49      46.270  16.000  30.930  1.00  0.00      1    H  
ATOM    764  N   ALA    50      40.570  19.870  26.990  1.00  0.00      1    N  
ATOM    765  CA  ALA    50      39.270  19.370  26.640  1.00  0.00      1    C  
ATOM    766  HA  ALA    50      39.305  18.257  26.697  1.00  0.00      1    H  
ATOM    767  C   ALA    50      38.840  19.750  25.240  1.00  0.00      1    C  
ATOM    768  O   ALA    50      38.010  19.060  24.690  1.00  0.00      1    O  
ATOM    769  CB  ALA    50      38.310  19.850  27.670  1.00  0.00      1    C  
ATOM    770  HB1 ALA    50      38.627  19.570  28.702  1.00  0.00      1    H  
ATOM    771  HB2 ALA    50      37.275  19.495  27.455  1.00  0.00      1    H  
ATOM    772  HB3 ALA    50      38.141  20.949  27.584  1.00  0.00      1    H  
ATOM    773  H   ALA    50      40.610  20.590  27.700  1.00  0.00      1    H  
ATOM    774  N   GLY    51      39.400  20.800  24.580  1.00  0.00      1    N  
ATOM    775  CA  GLY    51      39.000  21.270  23.230  1.00  0.00      1    C  
ATOM    776  HA1 GLY    51      39.789  21.925  22.792  1.00  0.00      1    H  
ATOM    777  HA2 GLY    51      39.026  20.430  22.497  1.00  0.00      1    H  
ATOM    778  C   GLY    51      37.660  21.960  23.200  1.00  0.00      1    C  
ATOM    779  O   GLY    51      36.990  21.960  22.180  1.00  0.00      1    O  
ATOM    780  H   GLY    51      40.060  21.330  25.130  1.00  0.00      1    H  
ATOM    781  N   CYS    52      37.230  22.580  24.290  1.00  0.00      1    N  
ATOM    782  CA  CYS    52      35.860  23.100  24.410  1.00  0.00      1    C  
ATOM    783  HA  CYS    52      35.158  22.343  23.989  1.00  0.00      1    H  
ATOM    784  C   CYS    52      35.790  24.350  23.550  1.00  0.00      1    C  
ATOM    785  O   CYS    52      36.660  25.200  23.510  1.00  0.00      1    O  
ATOM    786  CB  CYS    52      35.420  23.430  25.810  1.00  0.00      1    C  
ATOM    787  HB1 CYS    52      34.377  23.825  25.831  1.00  0.00      1    H  
ATOM    788  HB2 CYS    52      35.949  24.328  26.206  1.00  0.00      1    H  
ATOM    789  SG  CYS    52      35.620  21.970  26.930  1.00  0.00      1    S  
ATOM    790  H   CYS    52      37.890  22.650  25.040  1.00  0.00      1    H  
ATOM    791  HG  CYS    52      35.180  22.460  28.090  1.00  0.00      1    H  
ATOM    792  N   THR    53      34.680  24.360  22.790  1.00  0.00      1    N  
ATOM    793  CA  THR    53      34.340  25.420  21.870  1.00  0.00      1    C  
ATOM    794  HA  THR    53      35.245  25.618  21.249  1.00  0.00      1    H  
ATOM    795  C   THR    53      34.040  26.710  22.660  1.00  0.00      1    C  
ATOM    796  O   THR    53      33.410  26.660  23.730  1.00  0.00      1    O  
ATOM    797  CB  THR    53      33.200  25.150  20.920  1.00  0.00      1    C  
ATOM    798  HB  THR    53      33.141  25.964  20.161  1.00  0.00      1    H  
ATOM    799  CG2 THR    53      33.210  23.770  20.210  1.00  0.00      1    C  
ATOM    800 1HG2 THR    53      34.167  23.825  19.641  1.00  0.00      1    H  
ATOM    801 2HG2 THR    53      32.305  23.540  19.601  1.00  0.00      1    H  
ATOM    802 3HG2 THR    53      33.105  22.887  20.882  1.00  0.00      1    H  
ATOM    803  OG1 THR    53      31.990  25.080  21.640  1.00  0.00      1    O  
ATOM    804  H   THR    53      34.070  23.560  22.840  1.00  0.00      1    H  
ATOM    805  HG1 THR    53      32.130  24.350  22.250  1.00  0.00      1    H  
ATOM    806  N   ARG    54      34.700  27.830  22.280  1.00  0.00      1    N  
ATOM    807  CA  ARG    54      34.900  29.030  23.070  1.00  0.00      1    C  
ATOM    808  HA  ARG    54      35.570  28.768  23.922  1.00  0.00      1    H  
ATOM    809  C   ARG    54      33.580  29.510  23.650  1.00  0.00      1    C  
ATOM    810  O   ARG    54      33.500  29.920  24.800  1.00  0.00      1    O  
ATOM    811  CB  ARG    54      35.570  30.180  22.280  1.00  0.00      1    C  
ATOM    812  HB1 ARG    54      36.589  29.877  21.944  1.00  0.00      1    H  
ATOM    813  HB2 ARG    54      35.073  30.311  21.290  1.00  0.00      1    H  
ATOM    814  CG  ARG    54      35.630  31.520  23.030  1.00  0.00      1    C  
ATOM    815  HG1 ARG    54      36.009  32.332  22.367  1.00  0.00      1    H  
ATOM    816  HG2 ARG    54      34.606  31.913  23.229  1.00  0.00      1    H  
ATOM    817  CD  ARG    54      36.440  31.440  24.310  1.00  0.00      1    C  
ATOM    818  HD1 ARG    54      35.809  31.083  25.157  1.00  0.00      1    H  
ATOM    819  HD2 ARG    54      36.691  32.460  24.685  1.00  0.00      1    H  
ATOM    820  NE  ARG    54      37.650  30.620  24.180  1.00  0.00      1    N  
ATOM    821  CZ  ARG    54      38.450  30.310  25.170  1.00  0.00      1    C  
ATOM    822  NH1 ARG    54      38.210  30.380  26.440  1.00  0.00      1    N  
ATOM    823  NH2 ARG    54      39.640  29.940  24.870  1.00  0.00      1    N  
ATOM    824  H   ARG    54      35.200  27.790  21.400  1.00  0.00      1    H  
ATOM    825  HE  ARG    54      38.070  30.620  23.260  1.00  0.00      1    H  
ATOM    826 HH11 ARG    54      37.350  30.800  26.770  1.00  0.00      1    H  
ATOM    827 HH12 ARG    54      38.970  30.430  27.110  1.00  0.00      1    H  
ATOM    828 HH21 ARG    54      39.550  29.450  23.990  1.00  0.00      1    H  
ATOM    829 HH22 ARG    54      40.340  29.770  25.570  1.00  0.00      1    H  
ATOM    830  N   GLY    55      32.480  29.440  22.900  1.00  0.00      1    N  
ATOM    831  CA  GLY    55      31.240  29.930  23.410  1.00  0.00      1    C  
ATOM    832  HA1 GLY    55      31.318  31.012  23.668  1.00  0.00      1    H  
ATOM    833  HA2 GLY    55      30.475  29.988  22.601  1.00  0.00      1    H  
ATOM    834  C   GLY    55      30.690  29.090  24.650  1.00  0.00      1    C  
ATOM    835  O   GLY    55      30.130  29.570  25.570  1.00  0.00      1    O  
ATOM    836  H   GLY    55      32.510  29.140  21.940  1.00  0.00      1    H  
ATOM    837  N   CYS    56      30.900  27.780  24.670  1.00  0.00      1    N  
ATOM    838  CA  CYS    56      30.710  26.920  25.800  1.00  0.00      1    C  
ATOM    839  HA  CYS    56      29.651  27.064  26.119  1.00  0.00      1    H  
ATOM    840  C   CYS    56      31.580  27.390  26.990  1.00  0.00      1    C  
ATOM    841  O   CYS    56      31.070  27.570  28.090  1.00  0.00      1    O  
ATOM    842  CB  CYS    56      30.870  25.390  25.520  1.00  0.00      1    C  
ATOM    843  HB1 CYS    56      30.314  25.078  24.605  1.00  0.00      1    H  
ATOM    844  HB2 CYS    56      31.903  25.139  25.183  1.00  0.00      1    H  
ATOM    845  SG  CYS    56      30.380  24.410  26.970  1.00  0.00      1    S  
ATOM    846  H   CYS    56      31.410  27.420  23.870  1.00  0.00      1    H  
ATOM    847  HG  CYS    56      29.100  24.250  26.600  1.00  0.00      1    H  
ATOM    848  N   LEU    57      32.900  27.590  26.760  1.00  0.00      1    N  
ATOM    849  CA  LEU    57      33.750  28.070  27.830  1.00  0.00      1    C  
ATOM    850  HA  LEU    57      33.742  27.295  28.631  1.00  0.00      1    H  
ATOM    851  C   LEU    57      33.250  29.400  28.470  1.00  0.00      1    C  
ATOM    852  O   LEU    57      33.220  29.610  29.690  1.00  0.00      1    O  
ATOM    853  CB  LEU    57      35.170  28.190  27.340  1.00  0.00      1    C  
ATOM    854  HB1 LEU    57      35.798  28.664  28.130  1.00  0.00      1    H  
ATOM    855  HB2 LEU    57      35.224  28.966  26.541  1.00  0.00      1    H  
ATOM    856  CG  LEU    57      35.850  26.900  26.850  1.00  0.00      1    C  
ATOM    857  HG  LEU    57      35.139  26.294  26.241  1.00  0.00      1    H  
ATOM    858  CD1 LEU    57      37.120  27.160  26.070  1.00  0.00      1    C  
ATOM    859 1HD1 LEU    57      36.751  27.754  25.201  1.00  0.00      1    H  
ATOM    860 2HD1 LEU    57      37.701  26.247  25.802  1.00  0.00      1    H  
ATOM    861 3HD1 LEU    57      37.939  27.642  26.654  1.00  0.00      1    H  
ATOM    862  CD2 LEU    57      36.360  26.080  28.050  1.00  0.00      1    C  
ATOM    863 1HD2 LEU    57      35.424  25.888  28.625  1.00  0.00      1    H  
ATOM    864 2HD2 LEU    57      37.179  26.562  28.634  1.00  0.00      1    H  
ATOM    865 3HD2 LEU    57      36.941  25.167  27.782  1.00  0.00      1    H  
ATOM    866  H   LEU    57      33.270  27.430  25.840  1.00  0.00      1    H  
ATOM    867  N   ILE    58      32.770  30.350  27.680  1.00  0.00      1    N  
ATOM    868  CA  ILE    58      32.180  31.610  28.140  1.00  0.00      1    C  
ATOM    869  HA  ILE    58      32.960  32.158  28.719  1.00  0.00      1    H  
ATOM    870  C   ILE    58      30.950  31.370  29.100  1.00  0.00      1    C  
ATOM    871  O   ILE    58      30.880  32.100  30.080  1.00  0.00      1    O  
ATOM    872  CB  ILE    58      31.790  32.480  26.950  1.00  0.00      1    C  
ATOM    873  HB  ILE    58      31.050  31.924  26.329  1.00  0.00      1    H  
ATOM    874  CG1 ILE    58      32.980  32.860  26.070  1.00  0.00      1    C  
ATOM    875 1HG1 ILE    58      33.669  31.990  25.960  1.00  0.00      1    H  
ATOM    876 2HG1 ILE    58      33.647  33.571  26.612  1.00  0.00      1    H  
ATOM    877  CG2 ILE    58      31.100  33.770  27.520  1.00  0.00      1    C  
ATOM    878 1HG2 ILE    58      30.815  34.406  26.650  1.00  0.00      1    H  
ATOM    879 2HG2 ILE    58      31.731  34.308  28.265  1.00  0.00      1    H  
ATOM    880 3HG2 ILE    58      30.241  33.543  28.194  1.00  0.00      1    H  
ATOM    881  CD  ILE    58      32.620  33.420  24.700  1.00  0.00      1    C  
ATOM    882  HD1 ILE    58      33.488  33.697  24.058  1.00  0.00      1    H  
ATOM    883  HD2 ILE    58      31.931  34.290  24.810  1.00  0.00      1    H  
ATOM    884  HD3 ILE    58      31.953  32.709  24.158  1.00  0.00      1    H  
ATOM    885  H   ILE    58      32.840  30.130  26.700  1.00  0.00      1    H  
ATOM    886  N   CYS    59      30.050  30.420  28.800  1.00  0.00      1    N  
ATOM    887  CA  CYS    59      28.960  30.040  29.630  1.00  0.00      1    C  
ATOM    888  HA  CYS    59      28.331  30.940  29.823  1.00  0.00      1    H  
ATOM    889  C   CYS    59      29.320  29.410  30.960  1.00  0.00      1    C  
ATOM    890  O   CYS    59      28.470  29.150  31.850  1.00  0.00      1    O  
ATOM    891  CB  CYS    59      28.140  29.040  28.800  1.00  0.00      1    C  
ATOM    892  HB1 CYS    59      28.752  28.143  28.548  1.00  0.00      1    H  
ATOM    893  HB2 CYS    59      27.354  28.559  29.428  1.00  0.00      1    H  
ATOM    894  SG  CYS    59      27.420  29.750  27.320  1.00  0.00      1    S  
ATOM    895  H   CYS    59      30.290  29.940  27.940  1.00  0.00      1    H  
ATOM    896  HG  CYS    59      28.490  29.590  26.540  1.00  0.00      1    H  
ATOM    897  N   LEU    60      30.580  29.040  31.130  1.00  0.00      1    N  
ATOM    898  CA  LEU    60      31.100  28.470  32.400  1.00  0.00      1    C  
ATOM    899  HA  LEU    60      30.514  27.551  32.634  1.00  0.00      1    H  
ATOM    900  C   LEU    60      30.900  29.470  33.550  1.00  0.00      1    C  
ATOM    901  O   LEU    60      30.940  29.130  34.750  1.00  0.00      1    O  
ATOM    902  CB  LEU    60      32.590  28.090  32.360  1.00  0.00      1    C  
ATOM    903  HB1 LEU    60      33.219  28.971  32.093  1.00  0.00      1    H  
ATOM    904  HB2 LEU    60      32.979  27.893  33.386  1.00  0.00      1    H  
ATOM    905  CG  LEU    60      32.890  26.860  31.390  1.00  0.00      1    C  
ATOM    906  HG  LEU    60      32.413  27.012  30.393  1.00  0.00      1    H  
ATOM    907  CD1 LEU    60      34.400  26.750  31.260  1.00  0.00      1    C  
ATOM    908 1HD1 LEU    60      34.732  27.710  30.801  1.00  0.00      1    H  
ATOM    909 2HD1 LEU    60      34.736  25.846  30.700  1.00  0.00      1    H  
ATOM    910 3HD1 LEU    60      34.916  26.511  32.219  1.00  0.00      1    H  
ATOM    911  CD2 LEU    60      32.420  25.500  32.040  1.00  0.00      1    C  
ATOM    912 1HD2 LEU    60      31.312  25.581  32.135  1.00  0.00      1    H  
ATOM    913 2HD2 LEU    60      32.936  25.261  32.999  1.00  0.00      1    H  
ATOM    914 3HD2 LEU    60      32.756  24.596  31.480  1.00  0.00      1    H  
ATOM    915  H   LEU    60      31.310  29.130  30.430  1.00  0.00      1    H  
ATOM    916  N   SER    61      30.620  30.730  33.290  1.00  0.00      1    N  
ATOM    917  CA  SER    61      30.390  31.840  34.260  1.00  0.00      1    C  
ATOM    918  HA  SER    61      31.159  31.764  35.064  1.00  0.00      1    H  
ATOM    919  C   SER    61      28.980  31.630  34.910  1.00  0.00      1    C  
ATOM    920  O   SER    61      28.790  32.070  36.040  1.00  0.00      1    O  
ATOM    921  CB  SER    61      30.500  33.240  33.620  1.00  0.00      1    C  
ATOM    922  HB1 SER    61      31.433  33.403  33.032  1.00  0.00      1    H  
ATOM    923  HB2 SER    61      30.672  34.065  34.350  1.00  0.00      1    H  
ATOM    924  OG  SER    61      29.280  33.370  32.850  1.00  0.00      1    O  
ATOM    925  H   SER    61      30.740  30.990  32.330  1.00  0.00      1    H  
ATOM    926  HG  SER    61      28.570  33.550  33.480  1.00  0.00      1    H  
ATOM    927  N   HIS    62      28.060  30.890  34.260  1.00  0.00      1    N  
ATOM    928  CA  HIS    62      26.730  30.650  34.600  1.00  0.00      1    C  
ATOM    929  HA  HIS    62      26.279  31.649  34.802  1.00  0.00      1    H  
ATOM    930  C   HIS    62      26.530  29.850  35.840  1.00  0.00      1    C  
ATOM    931  O   HIS    62      25.620  30.190  36.580  1.00  0.00      1    O  
ATOM    932  CB  HIS    62      25.900  30.030  33.440  1.00  0.00      1    C  
ATOM    933  HB1 HIS    62      26.232  28.985  33.238  1.00  0.00      1    H  
ATOM    934  HB2 HIS    62      24.853  29.836  33.770  1.00  0.00      1    H  
ATOM    935  CG  HIS    62      25.910  30.860  32.140  1.00  0.00      1    C  
ATOM    936  CD2 HIS    62      26.200  32.190  32.060  1.00  0.00      1    C  
ATOM    937  HD2 HIS    62      26.680  32.812  32.834  1.00  0.00      1    H  
ATOM    938  ND1 HIS    62      25.310  30.430  30.940  1.00  0.00      1    N  
ATOM    939  CE1 HIS    62      25.290  31.540  30.150  1.00  0.00      1    C  
ATOM    940  HE1 HIS    62      24.928  31.562  29.108  1.00  0.00      1    H  
ATOM    941  NE2 HIS    62      25.770  32.600  30.810  1.00  0.00      1    N  
ATOM    942  H   HIS    62      28.250  30.600  33.310  1.00  0.00      1    H  
ATOM    943  HD1 HIS    62      24.967  29.496  30.713  1.00  0.00      1    H  
ATOM    944  HE2 HIS    62      25.890  33.530  30.430  1.00  0.00      1    H  
ATOM    945  N   ILE    63      27.350  28.890  36.050  1.00  0.00      1    N  
ATOM    946  CA  ILE    63      27.340  28.040  37.240  1.00  0.00      1    C  
ATOM    947  HA  ILE    63      26.302  27.646  37.342  1.00  0.00      1    H  
ATOM    948  C   ILE    63      27.620  28.860  38.490  1.00  0.00      1    C  
ATOM    949  O   ILE    63      28.640  29.500  38.530  1.00  0.00      1    O  
ATOM    950  CB  ILE    63      28.270  26.800  37.020  1.00  0.00      1    C  
ATOM    951  HB  ILE    63      29.338  27.118  37.068  1.00  0.00      1    H  
ATOM    952  CG1 ILE    63      28.000  25.980  35.630  1.00  0.00      1    C  
ATOM    953 1HG1 ILE    63      28.150  26.629  34.736  1.00  0.00      1    H  
ATOM    954 2HG1 ILE    63      26.918  25.750  35.494  1.00  0.00      1    H  
ATOM    955  CG2 ILE    63      27.950  25.830  38.220  1.00  0.00      1    C  
ATOM    956 1HG2 ILE    63      28.134  26.389  39.167  1.00  0.00      1    H  
ATOM    957 2HG2 ILE    63      28.518  24.872  38.165  1.00  0.00      1    H  
ATOM    958 3HG2 ILE    63      26.924  25.397  38.165  1.00  0.00      1    H  
ATOM    959  CD  ILE    63      28.820  24.770  35.560  1.00  0.00      1    C  
ATOM    960  HD1 ILE    63      28.636  24.211  34.613  1.00  0.00      1    H  
ATOM    961  HD2 ILE    63      28.670  24.121  36.454  1.00  0.00      1    H  
ATOM    962  HD3 ILE    63      29.902  25.000  35.696  1.00  0.00      1    H  
ATOM    963  H   ILE    63      28.110  28.710  35.410  1.00  0.00      1    H  
ATOM    964  N   LYS    64      26.750  28.800  39.480  1.00  0.00      1    N  
ATOM    965  CA  LYS    64      26.930  29.580  40.720  1.00  0.00      1    C  
ATOM    966  HA  LYS    64      27.163  30.633  40.438  1.00  0.00      1    H  
ATOM    967  C   LYS    64      28.050  29.070  41.630  1.00  0.00      1    C  
ATOM    968  O   LYS    64      28.470  27.910  41.500  1.00  0.00      1    O  
ATOM    969  CB  LYS    64      25.680  29.590  41.630  1.00  0.00      1    C  
ATOM    970  HB1 LYS    64      25.826  30.338  42.444  1.00  0.00      1    H  
ATOM    971  HB2 LYS    64      25.647  28.642  42.216  1.00  0.00      1    H  
ATOM    972  CG  LYS    64      24.330  29.820  40.980  1.00  0.00      1    C  
ATOM    973  HG1 LYS    64      24.003  28.976  40.329  1.00  0.00      1    H  
ATOM    974  HG2 LYS    64      23.480  29.776  41.700  1.00  0.00      1    H  
ATOM    975  CD  LYS    64      24.430  31.170  40.230  1.00  0.00      1    C  
ATOM    976  HD1 LYS    64      25.386  31.258  39.663  1.00  0.00      1    H  
ATOM    977  HD2 LYS    64      24.573  32.024  40.932  1.00  0.00      1    H  
ATOM    978  CE  LYS    64      23.190  31.380  39.310  1.00  0.00      1    C  
ATOM    979  HE1 LYS    64      23.118  30.562  38.555  1.00  0.00      1    H  
ATOM    980  HE2 LYS    64      23.348  32.249  38.630  1.00  0.00      1    H  
ATOM    981  NZ  LYS    64      21.930  31.520  40.040  1.00  0.00      1    N  
ATOM    982  H   LYS    64      26.090  28.040  39.500  1.00  0.00      1    H  
ATOM    983  HZ1 LYS    64      21.210  31.600  39.340  1.00  0.00      1    H  
ATOM    984  HZ2 LYS    64      21.720  30.620  40.440  1.00  0.00      1    H  
ATOM    985  HZ3 LYS    64      21.900  32.190  40.800  1.00  0.00      1    H  
ATOM    986  N   CYS    65      28.530  29.900  42.580  1.00  0.00      1    N  
ATOM    987  CA  CYS    65      29.490  29.510  43.600  1.00  0.00      1    C  
ATOM    988  HA  CYS    65      30.279  28.903  43.098  1.00  0.00      1    H  
ATOM    989  C   CYS    65      28.920  28.670  44.720  1.00  0.00      1    C  
ATOM    990  O   CYS    65      27.880  29.000  45.290  1.00  0.00      1    O  
ATOM    991  CB  CYS    65      30.160  30.710  44.190  1.00  0.00      1    C  
ATOM    992  HB1 CYS    65      30.789  30.410  45.060  1.00  0.00      1    H  
ATOM    993  HB2 CYS    65      29.410  31.355  44.705  1.00  0.00      1    H  
ATOM    994  SG  CYS    65      31.090  31.650  43.080  1.00  0.00      1    S  
ATOM    995  H   CYS    65      28.130  30.820  42.710  1.00  0.00      1    H  
ATOM    996  N   THR    66      29.720  27.710  45.210  1.00  0.00      1    N  
ATOM    997  CA  THR    66      29.680  27.250  46.590  1.00  0.00      1    C  
ATOM    998  HA  THR    66      28.750  26.659  46.759  1.00  0.00      1    H  
ATOM    999  C   THR    66      29.740  28.420  47.600  1.00  0.00      1    C  
ATOM   1000  O   THR    66      30.450  29.370  47.250  1.00  0.00      1    O  
ATOM   1001  CB  THR    66      30.900  26.350  46.790  1.00  0.00      1    C  
ATOM   1002  HB  THR    66      30.908  26.038  47.860  1.00  0.00      1    H  
ATOM   1003  CG2 THR    66      30.910  25.050  45.930  1.00  0.00      1    C  
ATOM   1004 1HG2 THR    66      29.948  24.522  46.127  1.00  0.00      1    H  
ATOM   1005 2HG2 THR    66      31.806  24.411  46.112  1.00  0.00      1    H  
ATOM   1006 3HG2 THR    66      31.090  25.243  44.847  1.00  0.00      1    H  
ATOM   1007  OG1 THR    66      32.120  27.020  46.540  1.00  0.00      1    O  
ATOM   1008  H   THR    66      30.500  27.420  44.640  1.00  0.00      1    H  
ATOM   1009  HG1 THR    66      32.640  26.440  45.970  1.00  0.00      1    H  
ATOM   1010  N   PRO    67      29.030  28.350  48.800  1.00  0.00      1    N  
ATOM   1011  CA  PRO    67      29.180  29.370  49.770  1.00  0.00      1    C  
ATOM   1012  HA  PRO    67      28.797  30.332  49.356  1.00  0.00      1    H  
ATOM   1013  C   PRO    67      30.750  29.540  50.160  1.00  0.00      1    C  
ATOM   1014  O   PRO    67      31.210  30.620  50.450  1.00  0.00      1    O  
ATOM   1015  CB  PRO    67      28.210  28.860  50.860  1.00  0.00      1    C  
ATOM   1016  HB1 PRO    67      28.746  28.621  51.808  1.00  0.00      1    H  
ATOM   1017  HB2 PRO    67      27.551  29.676  51.238  1.00  0.00      1    H  
ATOM   1018  CG  PRO    67      27.420  27.700  50.370  1.00  0.00      1    C  
ATOM   1019  HG1 PRO    67      27.620  26.743  50.905  1.00  0.00      1    H  
ATOM   1020  HG2 PRO    67      26.333  27.742  50.615  1.00  0.00      1    H  
ATOM   1021  CD  PRO    67      27.740  27.670  48.850  1.00  0.00      1    C  
ATOM   1022  HD1 PRO    67      27.721  26.658  48.383  1.00  0.00      1    H  
ATOM   1023  HD2 PRO    67      26.951  28.104  48.192  1.00  0.00      1    H  
ATOM   1024  N   LYS    68      31.500  28.470  50.220  1.00  0.00      1    N  
ATOM   1025  CA  LYS    68      32.980  28.530  50.430  1.00  0.00      1    C  
ATOM   1026  HA  LYS    68      33.166  29.022  51.413  1.00  0.00      1    H  
ATOM   1027  C   LYS    68      33.770  29.300  49.360  1.00  0.00      1    C  
ATOM   1028  O   LYS    68      34.590  30.130  49.700  1.00  0.00      1    O  
ATOM   1029  CB  LYS    68      33.510  27.060  50.520  1.00  0.00      1    C  
ATOM   1030  HB1 LYS    68      33.194  26.427  49.658  1.00  0.00      1    H  
ATOM   1031  HB2 LYS    68      34.610  26.981  50.359  1.00  0.00      1    H  
ATOM   1032  CG  LYS    68      33.050  26.490  51.900  1.00  0.00      1    C  
ATOM   1033  HG1 LYS    68      31.980  26.725  52.107  1.00  0.00      1    H  
ATOM   1034  HG2 LYS    68      33.512  27.045  52.750  1.00  0.00      1    H  
ATOM   1035  CD  LYS    68      33.330  24.970  51.990  1.00  0.00      1    C  
ATOM   1036  HD1 LYS    68      34.351  24.688  51.641  1.00  0.00      1    H  
ATOM   1037  HD2 LYS    68      32.758  24.371  51.244  1.00  0.00      1    H  
ATOM   1038  CE  LYS    68      33.050  24.560  53.440  1.00  0.00      1    C  
ATOM   1039  HE1 LYS    68      32.236  25.161  53.908  1.00  0.00      1    H  
ATOM   1040  HE2 LYS    68      33.871  24.851  54.136  1.00  0.00      1    H  
ATOM   1041  NZ  LYS    68      32.770  23.100  53.460  1.00  0.00      1    N  
ATOM   1042  H   LYS    68      31.030  27.630  49.900  1.00  0.00      1    H  
ATOM   1043  HZ1 LYS    68      33.610  22.540  53.410  1.00  0.00      1    H  
ATOM   1044  HZ2 LYS    68      32.240  22.830  54.280  1.00  0.00      1    H  
ATOM   1045  HZ3 LYS    68      32.150  22.850  52.700  1.00  0.00      1    H  
ATOM   1046  N   MET    69      33.470  29.110  48.090  1.00  0.00      1    N  
ATOM   1047  CA  MET    69      34.120  29.830  46.970  1.00  0.00      1    C  
ATOM   1048  HA  MET    69      35.213  29.829  47.191  1.00  0.00      1    H  
ATOM   1049  C   MET    69      33.670  31.300  47.030  1.00  0.00      1    C  
ATOM   1050  O   MET    69      34.520  32.240  46.920  1.00  0.00      1    O  
ATOM   1051  CB  MET    69      33.960  29.170  45.580  1.00  0.00      1    C  
ATOM   1052  HB1 MET    69      34.181  28.078  45.624  1.00  0.00      1    H  
ATOM   1053  HB2 MET    69      32.888  29.122  45.278  1.00  0.00      1    H  
ATOM   1054  CG  MET    69      34.790  29.850  44.530  1.00  0.00      1    C  
ATOM   1055  HG1 MET    69      34.574  30.943  44.483  1.00  0.00      1    H  
ATOM   1056  HG2 MET    69      35.864  29.900  44.826  1.00  0.00      1    H  
ATOM   1057  SD  MET    69      34.580  29.050  42.890  1.00  0.00      1    S  
ATOM   1058  CE  MET    69      36.190  29.450  42.060  1.00  0.00      1    C  
ATOM   1059  HE1 MET    69      36.063  28.964  41.064  1.00  0.00      1    H  
ATOM   1060  HE2 MET    69      37.102  29.142  42.623  1.00  0.00      1    H  
ATOM   1061  HE3 MET    69      36.449  30.534  42.028  1.00  0.00      1    H  
ATOM   1062  H   MET    69      32.860  28.340  47.850  1.00  0.00      1    H  
ATOM   1063  N   LYS    70      32.410  31.570  47.430  1.00  0.00      1    N  
ATOM   1064  CA  LYS    70      31.950  32.920  47.840  1.00  0.00      1    C  
ATOM   1065  HA  LYS    70      32.131  33.603  46.977  1.00  0.00      1    H  
ATOM   1066  C   LYS    70      32.660  33.550  49.080  1.00  0.00      1    C  
ATOM   1067  O   LYS    70      32.710  34.770  49.190  1.00  0.00      1    O  
ATOM   1068  CB  LYS    70      30.480  32.800  48.000  1.00  0.00      1    C  
ATOM   1069  HB1 LYS    70      30.017  32.645  46.998  1.00  0.00      1    H  
ATOM   1070  HB2 LYS    70      30.246  31.829  48.496  1.00  0.00      1    H  
ATOM   1071  CG  LYS    70      29.710  33.960  48.750  1.00  0.00      1    C  
ATOM   1072  HG1 LYS    70      30.217  34.238  49.703  1.00  0.00      1    H  
ATOM   1073  HG2 LYS    70      28.740  33.603  49.170  1.00  0.00      1    H  
ATOM   1074  CD  LYS    70      29.520  35.150  47.860  1.00  0.00      1    C  
ATOM   1075  HD1 LYS    70      30.455  35.451  47.332  1.00  0.00      1    H  
ATOM   1076  HD2 LYS    70      28.909  34.923  46.956  1.00  0.00      1    H  
ATOM   1077  CE  LYS    70      28.930  36.270  48.710  1.00  0.00      1    C  
ATOM   1078  HE1 LYS    70      29.292  37.259  48.342  1.00  0.00      1    H  
ATOM   1079  HE2 LYS    70      29.387  36.258  49.727  1.00  0.00      1    H  
ATOM   1080  NZ  LYS    70      27.430  36.280  48.820  1.00  0.00      1    N  
ATOM   1081  H   LYS    70      31.810  30.770  47.540  1.00  0.00      1    H  
ATOM   1082  HZ1 LYS    70      27.020  35.520  49.350  1.00  0.00      1    H  
ATOM   1083  HZ2 LYS    70      26.960  37.050  49.270  1.00  0.00      1    H  
ATOM   1084  HZ3 LYS    70      27.090  36.100  47.880  1.00  0.00      1    H  
ATOM   1085  N   LYS    71      33.230  32.730  49.980  1.00  0.00      1    N  
ATOM   1086  CA  LYS    71      34.120  33.250  51.110  1.00  0.00      1    C  
ATOM   1087  HA  LYS    71      33.689  34.199  51.505  1.00  0.00      1    H  
ATOM   1088  C   LYS    71      35.540  33.530  50.560  1.00  0.00      1    C  
ATOM   1089  O   LYS    71      36.190  34.400  51.170  1.00  0.00      1    O  
ATOM   1090  CB  LYS    71      34.260  32.200  52.310  1.00  0.00      1    C  
ATOM   1091  HB1 LYS    71      34.876  31.326  51.993  1.00  0.00      1    H  
ATOM   1092  HB2 LYS    71      33.286  31.689  52.496  1.00  0.00      1    H  
ATOM   1093  CG  LYS    71      34.820  32.810  53.640  1.00  0.00      1    C  
ATOM   1094  HG1 LYS    71      35.791  33.328  53.463  1.00  0.00      1    H  
ATOM   1095  HG2 LYS    71      34.207  33.681  53.968  1.00  0.00      1    H  
ATOM   1096  CD  LYS    71      34.950  31.750  54.790  1.00  0.00      1    C  
ATOM   1097  HD1 LYS    71      34.039  31.111  54.854  1.00  0.00      1    H  
ATOM   1098  HD2 LYS    71      35.699  30.966  54.532  1.00  0.00      1    H  
ATOM   1099  CE  LYS    71      35.270  32.400  56.150  1.00  0.00      1    C  
ATOM   1100  HE1 LYS    71      36.251  32.927  56.100  1.00  0.00      1    H  
ATOM   1101  HE2 LYS    71      35.507  31.613  56.903  1.00  0.00      1    H  
ATOM   1102  NZ  LYS    71      34.210  33.330  56.690  1.00  0.00      1    N  
ATOM   1103  H   LYS    71      33.100  31.730  49.880  1.00  0.00      1    H  
ATOM   1104  HZ1 LYS    71      34.590  33.740  57.540  1.00  0.00      1    H  
ATOM   1105  HZ2 LYS    71      34.030  34.040  56.000  1.00  0.00      1    H  
ATOM   1106  HZ3 LYS    71      33.330  32.900  56.930  1.00  0.00      1    H  
ATOM   1107  N   PHE    72      35.980  32.820  49.550  1.00  0.00      1    N  
ATOM   1108  CA  PHE    72      37.400  32.730  49.240  1.00  0.00      1    C  
ATOM   1109  HA  PHE    72      37.982  32.995  50.154  1.00  0.00      1    H  
ATOM   1110  C   PHE    72      37.780  33.660  48.150  1.00  0.00      1    C  
ATOM   1111  O   PHE    72      38.840  34.240  48.150  1.00  0.00      1    O  
ATOM   1112  CB  PHE    72      37.650  31.250  48.910  1.00  0.00      1    C  
ATOM   1113  HB  PHE    72      37.996  30.998  47.893  1.00  0.00      1    H  
ATOM   1114  CG  PHE    72      37.450  30.110  49.900  1.00  0.00      1    C  
ATOM   1115  CD1 PHE    72      37.350  28.790  49.420  1.00  0.00      1    C  
ATOM   1116  HD1 PHE    72      37.395  28.621  48.331  1.00  0.00      1    H  
ATOM   1117  CD2 PHE    72      37.490  30.370  51.250  1.00  0.00      1    C  
ATOM   1118  HD2 PHE    72      37.627  31.397  51.627  1.00  0.00      1    H  
ATOM   1119  CE1 PHE    72      37.200  27.710  50.240  1.00  0.00      1    C  
ATOM   1120  HE1 PHE    72      37.090  26.694  49.826  1.00  0.00      1    H  
ATOM   1121  CE2 PHE    72      37.350  29.280  52.140  1.00  0.00      1    C  
ATOM   1122  HE2 PHE    72      37.362  29.457  53.229  1.00  0.00      1    H  
ATOM   1123  CZ  PHE    72      37.190  27.930  51.630  1.00  0.00      1    C  
ATOM   1124  HZ  PHE    72      37.062  27.084  52.326  1.00  0.00      1    H  
ATOM   1125  H   PHE    72      35.320  32.110  49.260  1.00  0.00      1    H  
ATOM   1126  N   ILE    73      36.890  33.930  47.130  1.00  0.00      1    N  
ATOM   1127  CA  ILE    73      37.230  34.730  45.910  1.00  0.00      1    C  
ATOM   1128  HA  ILE    73      37.988  35.488  46.217  1.00  0.00      1    H  
ATOM   1129  C   ILE    73      35.980  35.520  45.370  1.00  0.00      1    C  
ATOM   1130  O   ILE    73      35.560  35.340  44.220  1.00  0.00      1    O  
ATOM   1131  CB  ILE    73      37.930  33.760  44.930  1.00  0.00      1    C  
ATOM   1132  HB  ILE    73      38.744  33.245  45.492  1.00  0.00      1    H  
ATOM   1133  CG1 ILE    73      38.530  34.320  43.680  1.00  0.00      1    C  
ATOM   1134 1HG1 ILE    73      38.838  33.524  42.962  1.00  0.00      1    H  
ATOM   1135 2HG1 ILE    73      37.775  34.827  43.035  1.00  0.00      1    H  
ATOM   1136  CG2 ILE    73      36.990  32.700  44.420  1.00  0.00      1    C  
ATOM   1137 1HG2 ILE    73      36.543  32.282  45.352  1.00  0.00      1    H  
ATOM   1138 2HG2 ILE    73      37.465  31.942  43.754  1.00  0.00      1    H  
ATOM   1139 3HG2 ILE    73      36.247  33.062  43.672  1.00  0.00      1    H  
ATOM   1140  CD  ILE    73      39.720  35.270  44.070  1.00  0.00      1    C  
ATOM   1141  HD1 ILE    73      40.167  35.688  43.138  1.00  0.00      1    H  
ATOM   1142  HD2 ILE    73      40.475  34.763  44.715  1.00  0.00      1    H  
ATOM   1143  HD3 ILE    73      39.412  36.066  44.788  1.00  0.00      1    H  
ATOM   1144  H   ILE    73      35.970  33.510  47.160  1.00  0.00      1    H  
ATOM   1145  N   PRO    74      35.460  36.480  46.110  1.00  0.00      1    N  
ATOM   1146  CA  PRO    74      34.090  36.910  45.840  1.00  0.00      1    C  
ATOM   1147  HA  PRO    74      33.413  36.039  46.000  1.00  0.00      1    H  
ATOM   1148  C   PRO    74      33.780  37.510  44.480  1.00  0.00      1    C  
ATOM   1149  O   PRO    74      32.600  37.540  44.110  1.00  0.00      1    O  
ATOM   1150  CB  PRO    74      33.720  37.990  46.840  1.00  0.00      1    C  
ATOM   1151  HB1 PRO    74      32.649  38.008  47.150  1.00  0.00      1    H  
ATOM   1152  HB2 PRO    74      33.725  39.032  46.442  1.00  0.00      1    H  
ATOM   1153  CG  PRO    74      34.730  37.710  47.970  1.00  0.00      1    C  
ATOM   1154  HG1 PRO    74      34.270  37.155  48.820  1.00  0.00      1    H  
ATOM   1155  HG2 PRO    74      35.014  38.636  48.522  1.00  0.00      1    H  
ATOM   1156  CD  PRO    74      35.950  36.980  47.390  1.00  0.00      1    C  
ATOM   1157  HD1 PRO    74      36.874  37.601  47.323  1.00  0.00      1    H  
ATOM   1158  HD2 PRO    74      36.385  36.200  48.057  1.00  0.00      1    H  
ATOM   1159  N   GLY    75      34.740  37.970  43.660  1.00  0.00      1    N  
ATOM   1160  CA  GLY    75      34.570  38.500  42.340  1.00  0.00      1    C  
ATOM   1161  HA1 GLY    75      35.519  38.963  41.981  1.00  0.00      1    H  
ATOM   1162  HA2 GLY    75      33.915  39.402  42.364  1.00  0.00      1    H  
ATOM   1163  C   GLY    75      34.040  37.470  41.300  1.00  0.00      1    C  
ATOM   1164  O   GLY    75      33.300  37.800  40.340  1.00  0.00      1    O  
ATOM   1165  H   GLY    75      35.670  37.900  44.040  1.00  0.00      1    H  
ATOM   1166  N   ARG    76      34.370  36.160  41.470  1.00  0.00      1    N  
ATOM   1167  CA  ARG    76      33.720  35.000  40.780  1.00  0.00      1    C  
ATOM   1168  HA  ARG    76      33.630  35.277  39.704  1.00  0.00      1    H  
ATOM   1169  C   ARG    76      32.300  34.750  41.290  1.00  0.00      1    C  
ATOM   1170  O   ARG    76      31.540  34.010  40.650  1.00  0.00      1    O  
ATOM   1171  CB  ARG    76      34.590  33.740  40.840  1.00  0.00      1    C  
ATOM   1172  HB1 ARG    76      35.357  33.880  41.637  1.00  0.00      1    H  
ATOM   1173  HB2 ARG    76      33.978  32.910  41.263  1.00  0.00      1    H  
ATOM   1174  CG  ARG    76      35.288  33.231  39.585  1.00  0.00      1    C  
ATOM   1175  HG1 ARG    76      34.675  33.404  38.670  1.00  0.00      1    H  
ATOM   1176  HG2 ARG    76      36.168  33.860  39.315  1.00  0.00      1    H  
ATOM   1177  CD  ARG    76      35.673  31.738  39.749  1.00  0.00      1    C  
ATOM   1178  HD1 ARG    76      36.390  31.390  38.970  1.00  0.00      1    H  
ATOM   1179  HD2 ARG    76      36.319  31.555  40.639  1.00  0.00      1    H  
ATOM   1180  NE  ARG    76      34.434  30.949  39.774  1.00  0.00      1    N  
ATOM   1181  CZ  ARG    76      33.567  31.018  40.725  1.00  0.00      1    C  
ATOM   1182  NH1 ARG    76      33.809  31.499  41.906  1.00  0.00      1    N  
ATOM   1183  NH2 ARG    76      32.369  30.605  40.470  1.00  0.00      1    N  
ATOM   1184  H   ARG    76      34.920  35.960  42.290  1.00  0.00      1    H  
ATOM   1185  HE  ARG    76      34.159  30.388  38.985  1.00  0.00      1    H  
ATOM   1186 HH11 ARG    76      34.721  31.833  42.169  1.00  0.00      1    H  
ATOM   1187 HH12 ARG    76      33.066  31.579  42.594  1.00  0.00      1    H  
ATOM   1188 HH21 ARG    76      32.209  30.268  39.535  1.00  0.00      1    H  
ATOM   1189 HH22 ARG    76      31.641  30.737  41.149  1.00  0.00      1    H  
ATOM   1190  N   CYS    77      31.820  35.430  42.290  1.00  0.00      1    N  
ATOM   1191  CA  CYS    77      30.530  35.000  42.930  1.00  0.00      1    C  
ATOM   1192  HA  CYS    77      30.089  34.214  42.273  1.00  0.00      1    H  
ATOM   1193  C   CYS    77      29.430  36.140  43.090  1.00  0.00      1    C  
ATOM   1194  O   CYS    77      28.520  35.970  43.870  1.00  0.00      1    O  
ATOM   1195  CB  CYS    77      30.840  34.340  44.260  1.00  0.00      1    C  
ATOM   1196  HB1 CYS    77      31.103  35.116  45.016  1.00  0.00      1    H  
ATOM   1197  HB2 CYS    77      29.904  33.934  44.708  1.00  0.00      1    H  
ATOM   1198  SG  CYS    77      32.070  33.100  44.230  1.00  0.00      1    S  
ATOM   1199  H   CYS    77      32.270  36.240  42.690  1.00  0.00      1    H  
ATOM   1200  N   HIS    78      29.490  37.270  42.360  1.00  0.00      1    N  
ATOM   1201  CA  HIS    78      28.410  38.270  42.430  1.00  0.00      1    C  
ATOM   1202  HA  HIS    78      27.556  37.764  42.939  1.00  0.00      1    H  
ATOM   1203  C   HIS    78      27.880  38.700  41.030  1.00  0.00      1    C  
ATOM   1204  O   HIS    78      28.600  38.730  39.970  1.00  0.00      1    O  
ATOM   1205  CB  HIS    78      28.650  39.560  43.200  1.00  0.00      1    C  
ATOM   1206  HB1 HIS    78      27.929  40.339  42.859  1.00  0.00      1    H  
ATOM   1207  HB2 HIS    78      29.613  40.017  42.874  1.00  0.00      1    H  
ATOM   1208  CG  HIS    78      28.620  39.470  44.640  1.00  0.00      1    C  
ATOM   1209  CD2 HIS    78      29.760  39.290  45.440  1.00  0.00      1    C  
ATOM   1210  HD2 HIS    78      30.807  39.369  45.103  1.00  0.00      1    H  
ATOM   1211  ND1 HIS    78      27.510  39.260  45.420  1.00  0.00      1    N  
ATOM   1212  CE1 HIS    78      27.960  38.890  46.660  1.00  0.00      1    C  
ATOM   1213  HE1 HIS    78      27.307  38.554  47.483  1.00  0.00      1    H  
ATOM   1214  NE2 HIS    78      29.330  38.990  46.750  1.00  0.00      1    N  
ATOM   1215  H   HIS    78      30.340  37.490  41.860  1.00  0.00      1    H  
ATOM   1216  HD1 HIS    78      26.560  39.140  45.080  1.00  0.00      1    H  
ATOM   1217  HE2 HIS    78      29.908  38.873  47.582  1.00  0.00      1    H  
ATOM   1218  N   THR    79      26.570  39.080  41.020  1.00  0.00      1    N  
ATOM   1219  CA  THR    79      25.790  39.370  39.790  1.00  0.00      1    C  
ATOM   1220  HA  THR    79      25.760  38.440  39.176  1.00  0.00      1    H  
ATOM   1221  C   THR    79      26.280  40.550  38.860  1.00  0.00      1    C  
ATOM   1222  O   THR    79      26.200  41.660  39.310  1.00  0.00      1    O  
ATOM   1223  CB  THR    79      24.360  39.790  40.070  1.00  0.00      1    C  
ATOM   1224  HB  THR    79      24.410  40.693  40.722  1.00  0.00      1    H  
ATOM   1225  CG2 THR    79      23.460  40.150  38.880  1.00  0.00      1    C  
ATOM   1226 1HG2 THR    79      23.983  40.942  38.295  1.00  0.00      1    H  
ATOM   1227 2HG2 THR    79      22.429  40.444  39.187  1.00  0.00      1    H  
ATOM   1228 3HG2 THR    79      23.180  39.265  38.262  1.00  0.00      1    H  
ATOM   1229  OG1 THR    79      23.680  38.760  40.830  1.00  0.00      1    O  
ATOM   1230  H   THR    79      26.070  38.950  41.890  1.00  0.00      1    H  
ATOM   1231  HG1 THR    79      24.180  38.750  41.650  1.00  0.00      1    H  
ATOM   1232  N   TYR    80      26.780  40.160  37.720  1.00  0.00      1    N  
ATOM   1233  CA  TYR    80      27.370  40.940  36.630  1.00  0.00      1    C  
ATOM   1234  HA  TYR    80      26.888  41.945  36.597  1.00  0.00      1    H  
ATOM   1235  C   TYR    80      27.070  40.210  35.360  1.00  0.00      1    C  
ATOM   1236  O   TYR    80      27.340  39.020  35.240  1.00  0.00      1    O  
ATOM   1237  CB  TYR    80      28.860  41.110  36.890  1.00  0.00      1    C  
ATOM   1238  HB1 TYR    80      29.324  40.118  37.101  1.00  0.00      1    H  
ATOM   1239  HB2 TYR    80      29.018  41.617  37.870  1.00  0.00      1    H  
ATOM   1240  CG  TYR    80      29.670  41.850  35.770  1.00  0.00      1    C  
ATOM   1241  CD1 TYR    80      30.700  41.140  35.080  1.00  0.00      1    C  
ATOM   1242  HD1 TYR    80      30.917  40.089  35.334  1.00  0.00      1    H  
ATOM   1243  CD2 TYR    80      29.360  43.190  35.440  1.00  0.00      1    C  
ATOM   1244  HD2 TYR    80      28.584  43.738  36.000  1.00  0.00      1    H  
ATOM   1245  CE1 TYR    80      31.430  41.790  34.080  1.00  0.00      1    C  
ATOM   1246  HE1 TYR    80      32.247  41.272  33.549  1.00  0.00      1    H  
ATOM   1247  CE2 TYR    80      30.060  43.820  34.380  1.00  0.00      1    C  
ATOM   1248  HE2 TYR    80      29.793  44.837  34.047  1.00  0.00      1    H  
ATOM   1249  CZ  TYR    80      31.100  43.110  33.770  1.00  0.00      1    C  
ATOM   1250  OH  TYR    80      31.650  43.720  32.640  1.00  0.00      1    O  
ATOM   1251  H   TYR    80      26.660  39.170  37.570  1.00  0.00      1    H  
ATOM   1252  HH  TYR    80      31.060  44.360  32.240  1.00  0.00      1    H  
ATOM   1253  N   GLU    81      26.700  40.940  34.320  1.00  0.00      1    N  
ATOM   1254  CA  GLU    81      26.280  40.390  33.010  1.00  0.00      1    C  
ATOM   1255  HA  GLU    81      25.782  39.411  33.202  1.00  0.00      1    H  
ATOM   1256  C   GLU    81      27.460  40.130  32.030  1.00  0.00      1    C  
ATOM   1257  O   GLU    81      27.300  39.760  30.900  1.00  0.00      1    O  
ATOM   1258  CB  GLU    81      25.230  41.330  32.390  1.00  0.00      1    C  
ATOM   1259  HB1 GLU    81      24.393  41.461  33.115  1.00  0.00      1    H  
ATOM   1260  HB2 GLU    81      24.716  40.795  31.558  1.00  0.00      1    H  
ATOM   1261  CG  GLU    81      25.680  42.740  31.880  1.00  0.00      1    C  
ATOM   1262  HG1 GLU    81      24.825  43.246  31.373  1.00  0.00      1    H  
ATOM   1263  HG2 GLU    81      26.384  42.622  31.023  1.00  0.00      1    H  
ATOM   1264  CD  GLU    81      26.290  43.680  32.920  1.00  0.00      1    C  
ATOM   1265  OE1 GLU    81      27.240  44.520  32.630  1.00  0.00      1    O  
ATOM   1266  OE2 GLU    81      25.720  43.670  34.050  1.00  0.00      1    O  
ATOM   1267  H   GLU    81      26.570  41.940  34.390  1.00  0.00      1    H  
ATOM   1268  N   GLY    82      28.650  40.240  32.540  1.00  0.00      1    N  
ATOM   1269  CA  GLY    82      29.920  40.030  31.810  1.00  0.00      1    C  
ATOM   1270  HA1 GLY    82      30.002  38.998  31.395  1.00  0.00      1    H  
ATOM   1271  HA2 GLY    82      30.799  39.997  32.495  1.00  0.00      1    H  
ATOM   1272  C   GLY    82      30.070  41.110  30.720  1.00  0.00      1    C  
ATOM   1273  O   GLY    82      29.460  42.160  30.740  1.00  0.00      1    O  
ATOM   1274  H   GLY    82      28.660  40.360  33.540  1.00  0.00      1    H  
ATOM   1275  N   ASP    83      30.850  40.790  29.670  1.00  0.00      1    N  
ATOM   1276  CA  ASP    83      31.210  41.790  28.630  1.00  0.00      1    C  
ATOM   1277  HA  ASP    83      30.336  42.473  28.516  1.00  0.00      1    H  
ATOM   1278  C   ASP    83      31.450  41.130  27.260  1.00  0.00      1    C  
ATOM   1279  O   ASP    83      31.880  40.010  27.130  1.00  0.00      1    O  
ATOM   1280  CB  ASP    83      32.370  42.630  29.080  1.00  0.00      1    C  
ATOM   1281  HB1 ASP    83      33.160  41.972  29.511  1.00  0.00      1    H  
ATOM   1282  HB2 ASP    83      32.075  43.217  29.981  1.00  0.00      1    H  
ATOM   1283  CG  ASP    83      33.000  43.570  28.040  1.00  0.00      1    C  
ATOM   1284  OD1 ASP    83      32.370  44.530  27.620  1.00  0.00      1    O  
ATOM   1285  OD2 ASP    83      34.170  43.240  27.590  1.00  0.00      1    O  
ATOM   1286  H   ASP    83      31.230  39.870  29.530  1.00  0.00      1    H  
ATOM   1287  N   LYS    84      31.070  41.880  26.200  1.00  0.00      1    N  
ATOM   1288  CA  LYS    84      31.050  41.260  24.790  1.00  0.00      1    C  
ATOM   1289  HA  LYS    84      30.680  40.212  24.875  1.00  0.00      1    H  
ATOM   1290  C   LYS    84      32.470  41.220  24.300  1.00  0.00      1    C  
ATOM   1291  O   LYS    84      32.960  40.250  23.750  1.00  0.00      1    O  
ATOM   1292  CB  LYS    84      30.130  42.020  23.810  1.00  0.00      1    C  
ATOM   1293  HB1 LYS    84      30.452  43.077  23.658  1.00  0.00      1    H  
ATOM   1294  HB2 LYS    84      29.123  42.225  24.244  1.00  0.00      1    H  
ATOM   1295  CG  LYS    84      30.050  41.230  22.480  1.00  0.00      1    C  
ATOM   1296  HG1 LYS    84      31.044  41.099  21.991  1.00  0.00      1    H  
ATOM   1297  HG2 LYS    84      29.818  40.150  22.629  1.00  0.00      1    H  
ATOM   1298  CD  LYS    84      29.050  41.930  21.600  1.00  0.00      1    C  
ATOM   1299  HD1 LYS    84      29.017  41.484  20.579  1.00  0.00      1    H  
ATOM   1300  HD2 LYS    84      29.390  42.956  21.325  1.00  0.00      1    H  
ATOM   1301  CE  LYS    84      27.590  41.950  22.290  1.00  0.00      1    C  
ATOM   1302  HE1 LYS    84      27.531  42.786  23.026  1.00  0.00      1    H  
ATOM   1303  HE2 LYS    84      27.482  41.074  22.972  1.00  0.00      1    H  
ATOM   1304  NZ  LYS    84      26.480  42.010  21.400  1.00  0.00      1    N  
ATOM   1305  H   LYS    84      30.630  42.770  26.380  1.00  0.00      1    H  
ATOM   1306  HZ1 LYS    84      26.520  42.840  20.830  1.00  0.00      1    H  
ATOM   1307  HZ2 LYS    84      26.440  41.170  20.850  1.00  0.00      1    H  
ATOM   1308  HZ3 LYS    84      25.600  42.110  21.890  1.00  0.00      1    H  
ATOM   1309  N   GLU    85      33.200  42.280  24.530  1.00  0.00      1    N  
ATOM   1310  CA  GLU    85      34.400  42.520  23.710  1.00  0.00      1    C  
ATOM   1311  HA  GLU    85      34.255  42.055  22.707  1.00  0.00      1    H  
ATOM   1312  C   GLU    85      35.650  41.940  24.350  1.00  0.00      1    C  
ATOM   1313  O   GLU    85      36.590  41.690  23.600  1.00  0.00      1    O  
ATOM   1314  CB  GLU    85      34.510  44.100  23.540  1.00  0.00      1    C  
ATOM   1315  HB1 GLU    85      33.602  44.482  23.017  1.00  0.00      1    H  
ATOM   1316  HB2 GLU    85      34.396  44.590  24.535  1.00  0.00      1    H  
ATOM   1317  CG  GLU    85      35.720  44.620  22.870  1.00  0.00      1    C  
ATOM   1318  HG1 GLU    85      36.590  44.618  23.568  1.00  0.00      1    H  
ATOM   1319  HG2 GLU    85      35.631  45.717  22.689  1.00  0.00      1    H  
ATOM   1320  CD  GLU    85      36.070  43.870  21.550  1.00  0.00      1    C  
ATOM   1321  OE1 GLU    85      35.140  43.550  20.740  1.00  0.00      1    O  
ATOM   1322  OE2 GLU    85      37.250  43.500  21.300  1.00  0.00      1    O  
ATOM   1323  H   GLU    85      32.920  43.040  25.130  1.00  0.00      1    H  
ATOM   1324  N   SER    86      35.660  41.790  25.670  1.00  0.00      1    N  
ATOM   1325  CA  SER    86      36.580  40.900  26.290  1.00  0.00      1    C  
ATOM   1326  HA  SER    86      37.444  40.808  25.591  1.00  0.00      1    H  
ATOM   1327  C   SER    86      36.000  39.480  26.450  1.00  0.00      1    C  
ATOM   1328  O   SER    86      36.750  38.550  26.770  1.00  0.00      1    O  
ATOM   1329  CB  SER    86      37.130  41.520  27.570  1.00  0.00      1    C  
ATOM   1330  HB1 SER    86      37.599  42.510  27.364  1.00  0.00      1    H  
ATOM   1331  HB2 SER    86      38.028  40.965  27.928  1.00  0.00      1    H  
ATOM   1332  OG  SER    86      36.190  41.620  28.560  1.00  0.00      1    O  
ATOM   1333  H   SER    86      34.900  42.210  26.180  1.00  0.00      1    H  
ATOM   1334  HG  SER    86      35.430  42.110  28.230  1.00  0.00      1    H  
ATOM   1335  N   ALA    87      34.770  39.270  26.070  1.00  0.00      1    N  
ATOM   1336  CA  ALA    87      34.070  38.010  26.070  1.00  0.00      1    C  
ATOM   1337  HA  ALA    87      33.022  38.250  25.776  1.00  0.00      1    H  
ATOM   1338  C   ALA    87      33.960  37.240  27.390  1.00  0.00      1    C  
ATOM   1339  O   ALA    87      33.860  36.010  27.330  1.00  0.00      1    O  
ATOM   1340  CB  ALA    87      34.660  37.180  24.880  1.00  0.00      1    C  
ATOM   1341  HB1 ALA    87      34.740  37.740  23.919  1.00  0.00      1    H  
ATOM   1342  HB2 ALA    87      34.076  36.242  24.734  1.00  0.00      1    H  
ATOM   1343  HB3 ALA    87      35.649  36.748  25.161  1.00  0.00      1    H  
ATOM   1344  H   ALA    87      34.350  40.030  25.550  1.00  0.00      1    H  
ATOM   1345  N   GLN    88      33.780  37.900  28.510  1.00  0.00      1    N  
ATOM   1346  CA  GLN    88      33.440  37.300  29.810  1.00  0.00      1    C  
ATOM   1347  HA  GLN    88      34.037  36.366  29.934  1.00  0.00      1    H  
ATOM   1348  C   GLN    88      31.980  36.930  29.770  1.00  0.00      1    C  
ATOM   1349  O   GLN    88      31.170  37.680  29.240  1.00  0.00      1    O  
ATOM   1350  CB  GLN    88      33.940  38.360  30.880  1.00  0.00      1    C  
ATOM   1351  HB1 GLN    88      33.777  39.405  30.527  1.00  0.00      1    H  
ATOM   1352  HB2 GLN    88      35.053  38.375  30.952  1.00  0.00      1    H  
ATOM   1353  CG  GLN    88      33.290  38.120  32.250  1.00  0.00      1    C  
ATOM   1354  HG1 GLN    88      33.436  39.003  32.915  1.00  0.00      1    H  
ATOM   1355  HG2 GLN    88      32.178  38.132  32.165  1.00  0.00      1    H  
ATOM   1356  CD  GLN    88      33.750  36.880  32.920  1.00  0.00      1    C  
ATOM   1357  NE2 GLN    88      32.930  36.050  33.510  1.00  0.00      1    N  
ATOM   1358  OE1 GLN    88      34.840  36.550  32.740  1.00  0.00      1    O  
ATOM   1359  H   GLN    88      33.680  38.890  28.340  1.00  0.00      1    H  
ATOM   1360 1HE2 GLN    88      31.960  36.170  33.260  1.00  0.00      1    H  
ATOM   1361 2HE2 GLN    88      33.300  35.140  33.760  1.00  0.00      1    H  
ATOM   1362  N   GLY    89      31.650  35.780  30.320  1.00  0.00      1    N  
ATOM   1363  CA  GLY    89      30.250  35.370  30.510  1.00  0.00      1    C  
ATOM   1364  HA1 GLY    89      29.654  35.542  29.584  1.00  0.00      1    H  
ATOM   1365  HA2 GLY    89      30.164  34.260  30.576  1.00  0.00      1    H  
ATOM   1366  C   GLY    89      29.600  36.040  31.710  1.00  0.00      1    C  
ATOM   1367  O   GLY    89      30.260  36.700  32.520  1.00  0.00      1    O  
ATOM   1368  H   GLY    89      32.390  35.110  30.460  1.00  0.00      1    H  
ATOM   1369  N   GLY    90      28.290  35.980  31.960  1.00  0.00      1    N  
ATOM   1370  CA  GLY    90      27.630  36.630  33.140  1.00  0.00      1    C  
ATOM   1371  HA1 GLY    90      28.038  37.647  33.345  1.00  0.00      1    H  
ATOM   1372  HA2 GLY    90      26.575  36.922  32.926  1.00  0.00      1    H  
ATOM   1373  C   GLY    90      27.740  35.710  34.350  1.00  0.00      1    C  
ATOM   1374  O   GLY    90      27.320  34.570  34.310  1.00  0.00      1    O  
ATOM   1375  H   GLY    90      27.720  35.470  31.300  1.00  0.00      1    H  
ATOM   1376  N   ILE    91      28.230  36.260  35.460  1.00  0.00      1    N  
ATOM   1377  CA  ILE    91      28.250  35.700  36.850  1.00  0.00      1    C  
ATOM   1378  HA  ILE    91      28.352  34.591  36.804  1.00  0.00      1    H  
ATOM   1379  C   ILE    91      26.970  36.060  37.560  1.00  0.00      1    C  
ATOM   1380  O   ILE    91      26.450  37.180  37.350  1.00  0.00      1    O  
ATOM   1381  CB  ILE    91      29.480  36.310  37.620  1.00  0.00      1    C  
ATOM   1382  HB  ILE    91      29.285  37.404  37.714  1.00  0.00      1    H  
ATOM   1383  CG1 ILE    91      30.780  36.160  36.740  1.00  0.00      1    C  
ATOM   1384 1HG1 ILE    91      30.863  35.113  36.366  1.00  0.00      1    H  
ATOM   1385 2HG1 ILE    91      30.649  36.709  35.778  1.00  0.00      1    H  
ATOM   1386  CG2 ILE    91      29.600  35.770  39.030  1.00  0.00      1    C  
ATOM   1387 1HG2 ILE    91      30.471  36.202  39.575  1.00  0.00      1    H  
ATOM   1388 2HG2 ILE    91      29.635  34.656  39.033  1.00  0.00      1    H  
ATOM   1389 3HG2 ILE    91      28.654  35.919  39.600  1.00  0.00      1    H  
ATOM   1390  CD  ILE    91      32.100  36.580  37.400  1.00  0.00      1    C  
ATOM   1391  HD1 ILE    91      33.019  36.474  36.778  1.00  0.00      1    H  
ATOM   1392  HD2 ILE    91      32.231  36.031  38.362  1.00  0.00      1    H  
ATOM   1393  HD3 ILE    91      32.017  37.627  37.774  1.00  0.00      1    H  
ATOM   1394  H   ILE    91      28.390  37.260  35.410  1.00  0.00      1    H  
ATOM   1395  N   GLY    92      26.480  35.200  38.470  1.00  0.00      1    N  
ATOM   1396  CA  GLY    92      25.320  35.470  39.290  1.00  0.00      1    C  
ATOM   1397  HA1 GLY    92      24.965  36.514  39.127  1.00  0.00      1    H  
ATOM   1398  HA2 GLY    92      24.437  34.905  38.909  1.00  0.00      1    H  
ATOM   1399  C   GLY    92      25.520  35.200  40.800  1.00  0.00      1    C  
ATOM   1400  O   GLY    92      26.640  35.060  41.210  1.00  0.00      1    O  
ATOM   1401  H   GLY    92      27.010  34.350  38.590  1.00  0.00      1    H  
ATOM   1402  N   GLU    93      24.490  35.080  41.690  1.00  0.00      1    N  
ATOM   1403  CA  GLU    93      24.740  35.020  43.140  1.00  0.00      1    C  
ATOM   1404  HA  GLU    93      25.636  35.654  43.335  1.00  0.00      1    H  
ATOM   1405  C   GLU    93      25.110  33.600  43.560  1.00  0.00      1    C  
ATOM   1406  O   GLU    93      24.500  32.610  43.010  1.00  0.00      1    O  
ATOM   1407  CB  GLU    93      23.610  35.600  43.970  1.00  0.00      1    C  
ATOM   1408  HB1 GLU    93      23.841  35.463  45.052  1.00  0.00      1    H  
ATOM   1409  HB2 GLU    93      22.708  34.954  43.865  1.00  0.00      1    H  
ATOM   1410  CG  GLU    93      23.220  37.050  43.720  1.00  0.00      1    C  
ATOM   1411  HG1 GLU    93      22.845  37.211  42.683  1.00  0.00      1    H  
ATOM   1412  HG2 GLU    93      22.295  37.337  44.272  1.00  0.00      1    H  
ATOM   1413  CD  GLU    93      24.380  37.950  44.050  1.00  0.00      1    C  
ATOM   1414  OE1 GLU    93      24.960  37.990  45.150  1.00  0.00      1    O  
ATOM   1415  OE2 GLU    93      24.800  38.700  43.150  1.00  0.00      1    O  
ATOM   1416  H   GLU    93      23.560  34.940  41.320  1.00  0.00      1    H  
ATOM   1417  N   ALA    94      25.910  33.390  44.600  1.00  0.00      1    N  
ATOM   1418  CA  ALA    94      26.310  32.140  45.150  1.00  0.00      1    C  
ATOM   1419  HA  ALA    94      26.638  31.471  44.320  1.00  0.00      1    H  
ATOM   1420  C   ALA    94      25.200  31.430  45.950  1.00  0.00      1    C  
ATOM   1421  O   ALA    94      24.310  32.120  46.430  1.00  0.00      1    O  
ATOM   1422  CB  ALA    94      27.520  32.410  46.080  1.00  0.00      1    C  
ATOM   1423  HB1 ALA    94      27.833  31.431  46.511  1.00  0.00      1    H  
ATOM   1424  HB2 ALA    94      27.308  33.180  46.858  1.00  0.00      1    H  
ATOM   1425  HB3 ALA    94      28.352  32.947  45.567  1.00  0.00      1    H  
ATOM   1426  H   ALA    94      26.290  34.240  44.990  1.00  0.00      1    H  
ATOM   1427  N   ILE    95      25.310  30.110  46.060  1.00  0.00      1    N  
ATOM   1428  CA  ILE    95      24.240  29.440  46.910  1.00  0.00      1    C  
ATOM   1429  HA  ILE    95      23.221  29.715  46.549  1.00  0.00      1    H  
ATOM   1430  C   ILE    95      24.420  29.840  48.350  1.00  0.00      1    C  
ATOM   1431  O   ILE    95      25.470  29.810  48.980  1.00  0.00      1    O  
ATOM   1432  CB  ILE    95      24.480  27.930  46.760  1.00  0.00      1    C  
ATOM   1433  HB  ILE    95      25.567  27.770  46.951  1.00  0.00      1    H  
ATOM   1434  CG1 ILE    95      24.220  27.440  45.290  1.00  0.00      1    C  
ATOM   1435 1HG1 ILE    95      25.107  27.675  44.656  1.00  0.00      1    H  
ATOM   1436 2HG1 ILE    95      24.236  26.326  45.260  1.00  0.00      1    H  
ATOM   1437  CG2 ILE    95      23.740  26.990  47.710  1.00  0.00      1    C  
ATOM   1438 1HG2 ILE    95      23.925  27.338  48.753  1.00  0.00      1    H  
ATOM   1439 2HG2 ILE    95      24.014  25.920  47.558  1.00  0.00      1    H  
ATOM   1440 3HG2 ILE    95      22.655  26.902  47.471  1.00  0.00      1    H  
ATOM   1441  CD  ILE    95      22.980  27.940  44.620  1.00  0.00      1    C  
ATOM   1442  HD1 ILE    95      22.795  27.592  43.577  1.00  0.00      1    H  
ATOM   1443  HD2 ILE    95      22.964  29.054  44.650  1.00  0.00      1    H  
ATOM   1444  HD3 ILE    95      22.093  27.705  45.254  1.00  0.00      1    H  
ATOM   1445  H   ILE    95      26.060  29.560  45.660  1.00  0.00      1    H  
ATOM   1446  N   VAL    96      23.340  30.190  48.980  1.00  0.00      1    N  
ATOM   1447  CA  VAL    96      23.290  30.440  50.490  1.00  0.00      1    C  
ATOM   1448  HA  VAL    96      24.124  31.129  50.759  1.00  0.00      1    H  
ATOM   1449  C   VAL    96      23.440  29.210  51.270  1.00  0.00      1    C  
ATOM   1450  O   VAL    96      22.830  28.240  50.870  1.00  0.00      1    O  
ATOM   1451  CB  VAL    96      21.990  31.100  50.870  1.00  0.00      1    C  
ATOM   1452  HB  VAL    96      21.151  30.504  50.442  1.00  0.00      1    H  
ATOM   1453  CG1 VAL    96      21.750  31.270  52.380  1.00  0.00      1    C  
ATOM   1454 1HG1 VAL    96      20.788  31.758  52.661  1.00  0.00      1    H  
ATOM   1455 2HG1 VAL    96      22.605  31.816  52.843  1.00  0.00      1    H  
ATOM   1456 3HG1 VAL    96      21.843  30.285  52.894  1.00  0.00      1    H  
ATOM   1457  CG2 VAL    96      21.900  32.520  50.330  1.00  0.00      1    C  
ATOM   1458 1HG2 VAL    96      20.938  33.008  50.611  1.00  0.00      1    H  
ATOM   1459 2HG2 VAL    96      22.062  32.546  49.227  1.00  0.00      1    H  
ATOM   1460 3HG2 VAL    96      22.775  33.132  50.649  1.00  0.00      1    H  
ATOM   1461  H   VAL    96      22.470  30.240  48.480  1.00  0.00      1    H  
ATOM   1462  N   ASP    97      24.240  29.160  52.400  1.00  0.00      1    N  
ATOM   1463  CA  ASP    97      24.450  27.970  53.250  1.00  0.00      1    C  
ATOM   1464  HA  ASP    97      24.395  27.068  52.597  1.00  0.00      1    H  
ATOM   1465  C   ASP    97      23.440  27.790  54.390  1.00  0.00      1    C  
ATOM   1466  CB  ASP    97      25.920  28.040  53.870  1.00  0.00      1    C  
ATOM   1467  HB1 ASP    97      26.690  27.829  53.092  1.00  0.00      1    H  
ATOM   1468  HB2 ASP    97      26.196  29.091  54.121  1.00  0.00      1    H  
ATOM   1469  CG  ASP    97      26.100  27.140  55.060  1.00  0.00      1    C  
ATOM   1470  OD1 ASP    97      25.990  25.890  55.060  1.00  0.00      1    O  
ATOM   1471  OD2 ASP    97      26.470  27.750  56.070  1.00  0.00      1    O  
ATOM   1472  OC1 ASP    97      23.610  28.550  55.340  1.00  0.00      1    O  
ATOM   1473  OC2 ASP    97      22.470  26.950  54.350  1.00  0.00      1    O  
ATOM   1474  H   ASP    97      24.820  29.960  52.610  1.00  0.00      1    H  
ATOM      1  C13 MOL     1      33.113  28.245  37.070  1.00  0.00      1    C  
ATOM      2  N14 MOL     1      33.980  27.436  36.375  1.00  0.00      1    N  
ATOM      3  C15 MOL     1      34.842  27.996  35.540  1.00  0.00      1    C  
ATOM      4  C30 MOL     1      34.927  29.376  35.358  1.00  0.00      1    C  
ATOM      5  N31 MOL     1      35.714  30.131  34.605  1.00  0.00      1    N  
ATOM      6  C32 MOL     1      35.341  31.415  34.826  1.00  0.00      1    C  
ATOM      7  C33 MOL     1      34.265  31.523  35.767  1.00  0.00      1    C  
ATOM      8  O34 MOL     1      33.641  32.493  36.266  1.00  0.00      1    O  
ATOM      9  N35 MOL     1      34.029  30.178  36.083  1.00  0.00      1    N  
ATOM     10  C36 MOL     1      33.128  29.616  36.944  1.00  0.00      1    C  
ATOM     11  C38 MOL     1      36.020  32.584  34.204  1.00  0.00      1    C  
ATOM     12  C41 MOL     1      35.425  32.975  32.861  1.00  0.00      1    C  
ATOM     13  C42 MOL     1      36.137  33.738  31.947  1.00  0.00      1    C  
ATOM     14  C44 MOL     1      35.576  34.132  30.736  1.00  0.00      1    C  
ATOM     15  C46 MOL     1      34.279  33.746  30.424  1.00  0.00      1    C  
ATOM     16  C49 MOL     1      33.547  32.988  31.330  1.00  0.00      1    C  
ATOM     17  C51 MOL     1      34.116  32.615  32.537  1.00  0.00      1    C  
ATOM     18  O47 MOL     1      33.664  34.110  29.235  1.00  0.00      1    O  
ATOM     19  H48 MOL     1      34.172  34.832  28.844  1.00  0.00      1    H  
ATOM     20  C16 MOL     1      35.746  27.091  34.738  1.00  0.00      1    C  
ATOM     21  C19 MOL     1      36.989  26.715  35.516  1.00  0.00      1    C  
ATOM     22  C28 MOL     1      37.321  27.413  36.675  1.00  0.00      1    C  
ATOM     23  C26 MOL     1      38.478  27.103  37.381  1.00  0.00      1    C  
ATOM     24  C24 MOL     1      39.323  26.100  36.923  1.00  0.00      1    C  
ATOM     25  C22 MOL     1      39.013  25.407  35.758  1.00  0.00      1    C  
ATOM     26  C20 MOL     1      37.843  25.718  35.058  1.00  0.00      1    C  
ATOM     27  C8  MOL     1      32.184  27.567  37.995  1.00  0.00      1    C  
ATOM     28  C6  MOL     1      32.147  26.171  38.056  1.00  0.00      1    C  
ATOM     29  C4  MOL     1      31.301  25.495  38.926  1.00  0.00      1    C  
ATOM     30  C3  MOL     1      30.464  26.207  39.768  1.00  0.00      1    C  
ATOM     31  C11 MOL     1      30.466  27.598  39.720  1.00  0.00      1    C  
ATOM     32  C9  MOL     1      31.318  28.266  38.841  1.00  0.00      1    C  
ATOM     33  O2  MOL     1      29.638  25.505  40.621  1.00  0.00      1    O  
ATOM     34  H1  MOL     1      28.884  26.061  40.843  1.00  0.00      1    H  
TER      35      MOL     1 
