# Supplementary material for: A Structural Model of Truncated Gaussia princeps Luciferase Elucidating the Crucial Catalytic Function of No.76 Arginine towards Coelenterazine Oxidation
Source: PLoS Comput Biol. 2025 Jan 21;21(1):e1012722. doi: 10.1371/journal.pcbi.1012722 (PMC11750096; doi:10.1371/journal.pcbi.1012722)
Supplement: S1 Supplemental Structures — Intact_GLuc_AF2.pdb. Docked_complex.pdb. Docked_complex_2nd.pdb. Docked_complex_3rd.pdb. Active_cluster_React.pdb. (ZIP) [file pcbi.1012722.s015.zip › Supplemental_Structures/Intact_GLuc_AF2.pdb]

ATOM      1  N   LYS A   1     -26.318   8.390   1.893  1.00  0.00           N  
ATOM      2  CA  LYS A   1     -25.242   9.466   1.785  1.00  0.00           C  
ATOM      3  C   LYS A   1     -23.922   8.916   2.208  1.00  0.00           C  
ATOM      4  O   LYS A   1     -23.791   8.350   3.278  1.00  0.00           O  
ATOM      5  CB  LYS A   1     -25.634  10.722   2.500  1.00  0.00           C  
ATOM      6  CG  LYS A   1     -26.082  10.622   3.965  1.00  0.00           C  
ATOM      7  CD  LYS A   1     -26.005  12.019   4.632  1.00  0.00           C  
ATOM      8  CE  LYS A   1     -27.173  12.906   4.190  1.00  0.00           C  
ATOM      9  NZ  LYS A   1     -28.571  12.302   4.485  1.00  0.00           N1+
ATOM     10  HA  LYS A   1     -25.258   9.902   0.788  1.00  0.00           H  
ATOM     11  HB1 LYS A   1     -26.389  11.197   1.872  1.00  0.00           H  
ATOM     12  HB2 LYS A   1     -24.906  11.517   2.356  1.00  0.00           H  
ATOM     13  HG1 LYS A   1     -25.380  10.034   4.553  1.00  0.00           H  
ATOM     14  HG2 LYS A   1     -27.009  10.081   4.124  1.00  0.00           H  
ATOM     15  HD1 LYS A   1     -25.097  12.556   4.363  1.00  0.00           H  
ATOM     16  HD2 LYS A   1     -26.046  11.847   5.701  1.00  0.00           H  
ATOM     17  HE1 LYS A   1     -27.092  13.060   3.115  1.00  0.00           H  
ATOM     18  HE2 LYS A   1     -27.034  13.824   4.753  1.00  0.00           H  
ATOM     19  HZ1 LYS A   1     -28.647  12.000   5.447  1.00  0.00           H  
ATOM     20  HZ2 LYS A   1     -29.365  12.923   4.384  1.00  0.00           H  
ATOM     21  HZ3 LYS A   1     -28.699  11.449   3.962  1.00  0.00           H  
ATOM     22  H1  LYS A   1     -26.287   7.805   1.063  1.00  0.00           H  
ATOM     23  H2  LYS A   1     -26.314   7.901   2.773  1.00  0.00           H  
ATOM     24  H3  LYS A   1     -27.206   8.876   1.874  1.00  0.00           H  
ATOM     25  N   PRO A   2     -22.856   8.980   1.414  1.00  0.00           N  
ATOM     26  CA  PRO A   2     -21.420   8.758   1.875  1.00  0.00           C  
ATOM     27  C   PRO A   2     -21.017   9.646   3.066  1.00  0.00           C  
ATOM     28  O   PRO A   2     -21.636  10.676   3.340  1.00  0.00           O  
ATOM     29  CB  PRO A   2     -20.516   8.969   0.621  1.00  0.00           C  
ATOM     30  CG  PRO A   2     -21.358   9.955  -0.182  1.00  0.00           C  
ATOM     31  CD  PRO A   2     -22.880   9.728   0.150  1.00  0.00           C  
ATOM     32  HA  PRO A   2     -21.226   7.751   2.248  1.00  0.00           H  
ATOM     33  HB1 PRO A   2     -19.520   9.360   0.833  1.00  0.00           H  
ATOM     34  HB2 PRO A   2     -20.500   8.037   0.049  1.00  0.00           H  
ATOM     35  HG1 PRO A   2     -21.018  10.937   0.175  1.00  0.00           H  
ATOM     36  HG2 PRO A   2     -21.156   9.882  -1.247  1.00  0.00           H  
ATOM     37  HD1 PRO A   2     -23.360  10.698   0.251  1.00  0.00           H  
ATOM     38  HD2 PRO A   2     -23.487   9.234  -0.604  1.00  0.00           H  
ATOM     39  N   THR A   3     -19.992   9.210   3.809  1.00  0.00           N  
ATOM     40  CA  THR A   3     -19.465   9.957   5.002  1.00  0.00           C  
ATOM     41  C   THR A   3     -18.909  11.282   4.529  1.00  0.00           C  
ATOM     42  O   THR A   3     -18.362  11.365   3.466  1.00  0.00           O  
ATOM     43  CB  THR A   3     -18.526   9.113   5.787  1.00  0.00           C  
ATOM     44  CG2 THR A   3     -17.942   9.722   7.048  1.00  0.00           C  
ATOM     45  OG1 THR A   3     -19.183   7.921   6.181  1.00  0.00           O  
ATOM     46  H   THR A   3     -19.487   8.410   3.473  1.00  0.00           H  
ATOM     47  HA  THR A   3     -20.376  10.076   5.593  1.00  0.00           H  
ATOM     48  HB  THR A   3     -17.675   8.874   5.165  1.00  0.00           H  
ATOM     49  HG1 THR A   3     -19.245   7.370   5.393  1.00  0.00           H  
ATOM     50 HG21 THR A   3     -17.010   9.192   7.216  1.00  0.00           H  
ATOM     51 HG22 THR A   3     -17.719  10.790   6.972  1.00  0.00           H  
ATOM     52 HG23 THR A   3     -18.654   9.538   7.859  1.00  0.00           H  
ATOM     53  N   GLU A   4     -19.097  12.311   5.277  1.00  0.00           N  
ATOM     54  CA  GLU A   4     -18.524  13.665   5.109  1.00  0.00           C  
ATOM     55  C   GLU A   4     -16.961  13.451   5.189  1.00  0.00           C  
ATOM     56  O   GLU A   4     -16.388  12.717   6.010  1.00  0.00           O  
ATOM     57  CB  GLU A   4     -18.997  14.484   6.361  1.00  0.00           C  
ATOM     58  CG  GLU A   4     -18.718  16.020   6.360  1.00  0.00           C  
ATOM     59  CD  GLU A   4     -19.658  16.776   5.384  1.00  0.00           C  
ATOM     60  OE1 GLU A   4     -20.717  17.282   5.739  1.00  0.00           O  
ATOM     61  OE2 GLU A   4     -19.296  16.948   4.208  1.00  0.00           O1-
ATOM     62  H   GLU A   4     -19.475  12.260   6.218  1.00  0.00           H  
ATOM     63  HA  GLU A   4     -18.892  14.158   4.207  1.00  0.00           H  
ATOM     64  HB1 GLU A   4     -18.484  14.079   7.238  1.00  0.00           H  
ATOM     65  HB2 GLU A   4     -20.083  14.417   6.410  1.00  0.00           H  
ATOM     66  HG1 GLU A   4     -17.685  16.369   6.359  1.00  0.00           H  
ATOM     67  HG2 GLU A   4     -19.045  16.252   7.375  1.00  0.00           H  
ATOM     68  N   ASN A   5     -16.282  14.260   4.339  1.00  0.00           N  
ATOM     69  CA  ASN A   5     -14.838  14.318   4.324  1.00  0.00           C  
ATOM     70  C   ASN A   5     -14.418  15.742   4.725  1.00  0.00           C  
ATOM     71  O   ASN A   5     -15.228  16.659   4.741  1.00  0.00           O  
ATOM     72  CB  ASN A   5     -14.372  13.932   2.904  1.00  0.00           C  
ATOM     73  CG  ASN A   5     -12.950  13.435   2.939  1.00  0.00           C  
ATOM     74  ND2 ASN A   5     -11.959  14.294   2.732  1.00  0.00           N  
ATOM     75  OD1 ASN A   5     -12.719  12.260   3.148  1.00  0.00           O  
ATOM     76  H   ASN A   5     -16.735  14.693   3.546  1.00  0.00           H  
ATOM     77  HA  ASN A   5     -14.464  13.580   5.030  1.00  0.00           H  
ATOM     78  HB1 ASN A   5     -14.362  14.743   2.186  1.00  0.00           H  
ATOM     79  HB2 ASN A   5     -14.953  13.070   2.561  1.00  0.00           H  
ATOM     80 HD21 ASN A   5     -12.178  15.230   2.412  1.00  0.00           H  
ATOM     81 HD22 ASN A   5     -11.019  13.926   2.737  1.00  0.00           H  
ATOM     82  N   ASN A   6     -13.173  16.005   5.149  1.00  0.00           N  
ATOM     83  CA  ASN A   6     -12.773  17.305   5.723  1.00  0.00           C  
ATOM     84  C   ASN A   6     -11.221  17.475   5.847  1.00  0.00           C  
ATOM     85  O   ASN A   6     -10.735  18.616   5.971  1.00  0.00           O  
ATOM     86  CB  ASN A   6     -13.490  17.489   7.018  1.00  0.00           C  
ATOM     87  CG  ASN A   6     -13.925  18.828   7.532  1.00  0.00           C  
ATOM     88  ND2 ASN A   6     -14.677  18.869   8.608  1.00  0.00           N  
ATOM     89  OD1 ASN A   6     -13.582  19.856   7.010  1.00  0.00           O  
ATOM     90  H   ASN A   6     -12.528  15.232   5.182  1.00  0.00           H  
ATOM     91  HA  ASN A   6     -13.067  18.124   5.071  1.00  0.00           H  
ATOM     92  HB1 ASN A   6     -12.837  17.087   7.793  1.00  0.00           H  
ATOM     93  HB2 ASN A   6     -14.425  16.931   6.925  1.00  0.00           H  
ATOM     94 HD21 ASN A   6     -14.820  17.960   9.018  1.00  0.00           H  
ATOM     95 HD22 ASN A   6     -14.820  19.773   9.026  1.00  0.00           H  
ATOM     96  N   GLU A   7     -10.407  16.394   5.859  1.00  0.00           N  
ATOM     97  CA  GLU A   7      -8.948  16.392   5.671  1.00  0.00           C  
ATOM     98  C   GLU A   7      -8.727  16.597   4.164  1.00  0.00           C  
ATOM     99  O   GLU A   7      -9.626  16.752   3.361  1.00  0.00           O  
ATOM    100  CB  GLU A   7      -8.331  15.119   6.281  1.00  0.00           C  
ATOM    101  CG  GLU A   7      -8.487  14.873   7.782  1.00  0.00           C  
ATOM    102  CD  GLU A   7      -7.771  15.814   8.725  1.00  0.00           C  
ATOM    103  OE1 GLU A   7      -6.604  16.217   8.470  1.00  0.00           O  
ATOM    104  OE2 GLU A   7      -8.310  16.161   9.827  1.00  0.00           O1-
ATOM    105  H   GLU A   7     -10.956  15.543   5.915  1.00  0.00           H  
ATOM    106  HA  GLU A   7      -8.410  17.177   6.211  1.00  0.00           H  
ATOM    107  HB1 GLU A   7      -7.327  15.016   5.890  1.00  0.00           H  
ATOM    108  HB2 GLU A   7      -8.893  14.317   5.791  1.00  0.00           H  
ATOM    109  HG1 GLU A   7      -8.060  13.884   7.968  1.00  0.00           H  
ATOM    110  HG2 GLU A   7      -9.563  14.751   7.963  1.00  0.00           H  
ATOM    111  N   ASP A   8      -7.421  16.615   3.857  1.00  0.00           N  
ATOM    112  CA  ASP A   8      -6.798  17.092   2.604  1.00  0.00           C  
ATOM    113  C   ASP A   8      -6.940  16.051   1.465  1.00  0.00           C  
ATOM    114  O   ASP A   8      -6.363  16.272   0.377  1.00  0.00           O  
ATOM    115  CB  ASP A   8      -5.286  17.335   2.828  1.00  0.00           C  
ATOM    116  CG  ASP A   8      -4.593  16.175   3.474  1.00  0.00           C  
ATOM    117  OD1 ASP A   8      -3.694  15.627   2.821  1.00  0.00           O  
ATOM    118  OD2 ASP A   8      -4.843  15.762   4.608  1.00  0.00           O1-
ATOM    119  H   ASP A   8      -6.768  16.506   4.605  1.00  0.00           H  
ATOM    120  HA  ASP A   8      -7.279  18.027   2.321  1.00  0.00           H  
ATOM    121  HB1 ASP A   8      -5.240  18.197   3.496  1.00  0.00           H  
ATOM    122  HB2 ASP A   8      -4.832  17.718   1.913  1.00  0.00           H  
ATOM    123  N   PHE A   9      -7.666  14.914   1.605  1.00  0.00           N  
ATOM    124  CA  PHE A   9      -7.774  13.870   0.655  1.00  0.00           C  
ATOM    125  C   PHE A   9      -9.079  13.154   0.820  1.00  0.00           C  
ATOM    126  O   PHE A   9      -9.700  13.123   1.862  1.00  0.00           O  
ATOM    127  CB  PHE A   9      -6.570  12.908   0.785  1.00  0.00           C  
ATOM    128  CG  PHE A   9      -6.671  11.581  -0.022  1.00  0.00           C  
ATOM    129  CD1 PHE A   9      -6.146  11.481  -1.324  1.00  0.00           C  
ATOM    130  CD2 PHE A   9      -7.223  10.463   0.637  1.00  0.00           C  
ATOM    131  CE1 PHE A   9      -6.234  10.286  -2.084  1.00  0.00           C  
ATOM    132  CE2 PHE A   9      -7.339   9.221  -0.067  1.00  0.00           C  
ATOM    133  CZ  PHE A   9      -6.877   9.197  -1.424  1.00  0.00           C  
ATOM    134  H   PHE A   9      -8.163  14.841   2.477  1.00  0.00           H  
ATOM    135  HA  PHE A   9      -7.825  14.417  -0.282  1.00  0.00           H  
ATOM    136  HB1 PHE A   9      -6.240  12.777   1.814  1.00  0.00           H  
ATOM    137  HB2 PHE A   9      -5.737  13.509   0.417  1.00  0.00           H  
ATOM    138  HD1 PHE A   9      -5.648  12.357  -1.717  1.00  0.00           H  
ATOM    139  HD2 PHE A   9      -7.597  10.539   1.644  1.00  0.00           H  
ATOM    140  HE1 PHE A   9      -5.965  10.230  -3.124  1.00  0.00           H  
ATOM    141  HE2 PHE A   9      -7.742   8.388   0.490  1.00  0.00           H  
ATOM    142  HZ  PHE A   9      -6.894   8.252  -1.949  1.00  0.00           H  
ATOM    143  N   ASN A  10      -9.587  12.609  -0.267  1.00  0.00           N  
ATOM    144  CA  ASN A  10     -10.913  11.860  -0.461  1.00  0.00           C  
ATOM    145  C   ASN A  10     -10.765  10.471   0.223  1.00  0.00           C  
ATOM    146  O   ASN A  10     -10.874   9.363  -0.351  1.00  0.00           O  
ATOM    147  CB  ASN A  10     -11.371  11.941  -1.915  1.00  0.00           C  
ATOM    148  CG  ASN A  10     -12.774  11.426  -2.173  1.00  0.00           C  
ATOM    149  ND2 ASN A  10     -13.101  11.263  -3.441  1.00  0.00           N  
ATOM    150  OD1 ASN A  10     -13.573  11.171  -1.263  1.00  0.00           O  
ATOM    151  H   ASN A  10      -9.111  12.836  -1.128  1.00  0.00           H  
ATOM    152  HA  ASN A  10     -11.713  12.343   0.096  1.00  0.00           H  
ATOM    153  HB1 ASN A  10     -10.654  11.379  -2.517  1.00  0.00           H  
ATOM    154  HB2 ASN A  10     -11.269  12.962  -2.277  1.00  0.00           H  
ATOM    155 HD21 ASN A  10     -12.284  11.252  -4.029  1.00  0.00           H  
ATOM    156 HD22 ASN A  10     -14.037  10.908  -3.593  1.00  0.00           H  
ATOM    157  N   ILE A  11     -10.669  10.547   1.566  1.00  0.00           N  
ATOM    158  CA  ILE A  11     -10.675   9.344   2.505  1.00  0.00           C  
ATOM    159  C   ILE A  11     -11.907   8.438   2.352  1.00  0.00           C  
ATOM    160  O   ILE A  11     -11.850   7.229   2.471  1.00  0.00           O  
ATOM    161  CB  ILE A  11     -10.390   9.717   3.998  1.00  0.00           C  
ATOM    162  CG1 ILE A  11      -9.122  10.596   4.146  1.00  0.00           C  
ATOM    163  CG2 ILE A  11     -10.217   8.496   4.893  1.00  0.00           C  
ATOM    164  CD  ILE A  11      -8.918  11.170   5.645  1.00  0.00           C  
ATOM    165  H   ILE A  11     -10.608  11.452   2.017  1.00  0.00           H  
ATOM    166  HA  ILE A  11      -9.834   8.709   2.208  1.00  0.00           H  
ATOM    167  HB  ILE A  11     -11.289  10.259   4.324  1.00  0.00           H  
ATOM    168 HG11 ILE A  11      -9.298  11.439   3.478  1.00  0.00           H  
ATOM    169 HG12 ILE A  11      -8.236  10.040   3.842  1.00  0.00           H  
ATOM    170 HG21 ILE A  11     -11.178   7.997   5.001  1.00  0.00           H  
ATOM    171 HG22 ILE A  11      -9.539   7.735   4.497  1.00  0.00           H  
ATOM    172 HG23 ILE A  11     -10.084   8.793   5.929  1.00  0.00           H  
ATOM    173  HD1 ILE A  11      -8.476  10.431   6.317  1.00  0.00           H  
ATOM    174  HD2 ILE A  11      -8.159  11.951   5.682  1.00  0.00           H  
ATOM    175  HD3 ILE A  11      -9.797  11.670   6.060  1.00  0.00           H  
ATOM    176  N   VAL A  12     -13.069   9.089   2.169  1.00  0.00           N  
ATOM    177  CA  VAL A  12     -14.348   8.366   2.003  1.00  0.00           C  
ATOM    178  C   VAL A  12     -14.506   7.598   0.700  1.00  0.00           C  
ATOM    179  O   VAL A  12     -15.425   6.792   0.510  1.00  0.00           O  
ATOM    180  CB  VAL A  12     -15.464   9.288   2.405  1.00  0.00           C  
ATOM    181  CG1 VAL A  12     -15.238   9.699   3.820  1.00  0.00           C  
ATOM    182  CG2 VAL A  12     -15.588  10.406   1.388  1.00  0.00           C  
ATOM    183  H   VAL A  12     -13.078  10.092   2.164  1.00  0.00           H  
ATOM    184  HA  VAL A  12     -14.369   7.650   2.823  1.00  0.00           H  
ATOM    185  HB  VAL A  12     -16.423   8.777   2.432  1.00  0.00           H  
ATOM    186 HG11 VAL A  12     -15.226   8.891   4.543  1.00  0.00           H  
ATOM    187 HG12 VAL A  12     -14.286  10.212   3.971  1.00  0.00           H  
ATOM    188 HG13 VAL A  12     -16.076  10.277   4.206  1.00  0.00           H  
ATOM    189 HG21 VAL A  12     -15.571  10.045   0.364  1.00  0.00           H  
ATOM    190 HG22 VAL A  12     -16.545  10.894   1.594  1.00  0.00           H  
ATOM    191 HG23 VAL A  12     -14.860  11.211   1.507  1.00  0.00           H  
ATOM    192  N   ALA A  13     -13.687   7.915  -0.262  1.00  0.00           N  
ATOM    193  CA  ALA A  13     -13.747   7.100  -1.507  1.00  0.00           C  
ATOM    194  C   ALA A  13     -12.949   5.761  -1.417  1.00  0.00           C  
ATOM    195  O   ALA A  13     -13.482   4.693  -1.741  1.00  0.00           O  
ATOM    196  CB  ALA A  13     -13.277   8.031  -2.557  1.00  0.00           C  
ATOM    197  H   ALA A  13     -12.989   8.616  -0.106  1.00  0.00           H  
ATOM    198  HA  ALA A  13     -14.755   6.744  -1.742  1.00  0.00           H  
ATOM    199  HB1 ALA A  13     -12.239   8.280  -2.364  1.00  0.00           H  
ATOM    200  HB2 ALA A  13     -13.320   7.476  -3.498  1.00  0.00           H  
ATOM    201  HB3 ALA A  13     -13.909   8.905  -2.706  1.00  0.00           H  
ATOM    202  N   VAL A  14     -11.750   5.764  -0.774  1.00  0.00           N  
ATOM    203  CA  VAL A  14     -11.018   4.549  -0.264  1.00  0.00           C  
ATOM    204  C   VAL A  14     -12.010   3.546   0.390  1.00  0.00           C  
ATOM    205  O   VAL A  14     -11.882   2.308   0.057  1.00  0.00           O  
ATOM    206  CB  VAL A  14      -9.957   4.914   0.788  1.00  0.00           C  
ATOM    207  CG1 VAL A  14      -8.973   3.694   0.899  1.00  0.00           C  
ATOM    208  CG2 VAL A  14      -9.166   6.224   0.592  1.00  0.00           C  
ATOM    209  H   VAL A  14     -11.293   6.642  -0.574  1.00  0.00           H  
ATOM    210  HA  VAL A  14     -10.563   4.122  -1.157  1.00  0.00           H  
ATOM    211  HB  VAL A  14     -10.491   4.965   1.739  1.00  0.00           H  
ATOM    212 HG11 VAL A  14      -8.444   3.546  -0.051  1.00  0.00           H  
ATOM    213 HG12 VAL A  14      -8.257   4.010   1.660  1.00  0.00           H  
ATOM    214 HG13 VAL A  14      -9.544   2.830   1.228  1.00  0.00           H  
ATOM    215 HG21 VAL A  14      -8.695   6.109  -0.381  1.00  0.00           H  
ATOM    216 HG22 VAL A  14      -9.883   7.047   0.624  1.00  0.00           H  
ATOM    217 HG23 VAL A  14      -8.434   6.404   1.379  1.00  0.00           H  
ATOM    218  N   ALA A  15     -12.897   3.995   1.345  1.00  0.00           N  
ATOM    219  CA  ALA A  15     -13.749   3.050   1.989  1.00  0.00           C  
ATOM    220  C   ALA A  15     -14.630   2.261   0.978  1.00  0.00           C  
ATOM    221  O   ALA A  15     -14.789   1.056   1.072  1.00  0.00           O  
ATOM    222  CB  ALA A  15     -14.713   3.797   2.950  1.00  0.00           C  
ATOM    223  H   ALA A  15     -12.965   4.991   1.527  1.00  0.00           H  
ATOM    224  HA  ALA A  15     -13.175   2.368   2.609  1.00  0.00           H  
ATOM    225  HB1 ALA A  15     -14.258   4.126   3.882  1.00  0.00           H  
ATOM    226  HB2 ALA A  15     -15.148   4.664   2.461  1.00  0.00           H  
ATOM    227  HB3 ALA A  15     -15.530   3.091   3.155  1.00  0.00           H  
ATOM    228  N   SER A  16     -15.134   2.892  -0.087  1.00  0.00           N  
ATOM    229  CA  SER A  16     -15.902   2.171  -1.116  1.00  0.00           C  
ATOM    230  C   SER A  16     -15.014   1.206  -1.981  1.00  0.00           C  
ATOM    231  O   SER A  16     -15.535   0.164  -2.404  1.00  0.00           O  
ATOM    232  CB  SER A  16     -16.542   3.177  -2.020  1.00  0.00           C  
ATOM    233  OG  SER A  16     -17.542   3.928  -1.335  1.00  0.00           O  
ATOM    234  H   SER A  16     -14.840   3.800  -0.414  1.00  0.00           H  
ATOM    235  HA  SER A  16     -16.674   1.702  -0.520  1.00  0.00           H  
ATOM    236  HB1 SER A  16     -17.045   2.755  -2.890  1.00  0.00           H  
ATOM    237  HB2 SER A  16     -15.878   3.977  -2.362  1.00  0.00           H  
ATOM    238  HG  SER A  16     -17.403   4.855  -1.527  1.00  0.00           H  
ATOM    239  N   ASN A  17     -13.767   1.522  -2.300  1.00  0.00           N  
ATOM    240  CA  ASN A  17     -12.857   0.510  -2.926  1.00  0.00           C  
ATOM    241  C   ASN A  17     -12.583  -0.773  -2.096  1.00  0.00           C  
ATOM    242  O   ASN A  17     -12.659  -1.877  -2.599  1.00  0.00           O  
ATOM    243  CB  ASN A  17     -11.504   1.249  -3.359  1.00  0.00           C  
ATOM    244  CG  ASN A  17     -11.786   2.270  -4.394  1.00  0.00           C  
ATOM    245  ND2 ASN A  17     -10.871   3.208  -4.491  1.00  0.00           N  
ATOM    246  OD1 ASN A  17     -12.824   2.367  -4.998  1.00  0.00           O  
ATOM    247  H   ASN A  17     -13.397   2.405  -2.008  1.00  0.00           H  
ATOM    248  HA  ASN A  17     -13.406   0.162  -3.805  1.00  0.00           H  
ATOM    249  HB1 ASN A  17     -10.789   0.526  -3.754  1.00  0.00           H  
ATOM    250  HB2 ASN A  17     -11.124   1.770  -2.480  1.00  0.00           H  
ATOM    251 HD21 ASN A  17      -9.933   2.937  -4.244  1.00  0.00           H  
ATOM    252 HD22 ASN A  17     -11.008   3.983  -5.123  1.00  0.00           H  
ATOM    253  N   PHE A  18     -12.362  -0.615  -0.792  1.00  0.00           N  
ATOM    254  CA  PHE A  18     -12.559  -1.735   0.141  1.00  0.00           C  
ATOM    255  C   PHE A  18     -14.006  -2.288   0.410  1.00  0.00           C  
ATOM    256  O   PHE A  18     -14.195  -3.154   1.285  1.00  0.00           O  
ATOM    257  CB  PHE A  18     -11.927  -1.443   1.489  1.00  0.00           C  
ATOM    258  CG  PHE A  18     -10.493  -1.032   1.547  1.00  0.00           C  
ATOM    259  CD1 PHE A  18      -9.514  -1.853   0.842  1.00  0.00           C  
ATOM    260  CD2 PHE A  18     -10.052   0.094   2.193  1.00  0.00           C  
ATOM    261  CE1 PHE A  18      -8.199  -1.540   0.743  1.00  0.00           C  
ATOM    262  CE2 PHE A  18      -8.660   0.372   2.187  1.00  0.00           C  
ATOM    263  CZ  PHE A  18      -7.757  -0.436   1.490  1.00  0.00           C  
ATOM    264  H   PHE A  18     -12.141   0.299  -0.429  1.00  0.00           H  
ATOM    265  HA  PHE A  18     -11.991  -2.598  -0.218  1.00  0.00           H  
ATOM    266  HB1 PHE A  18     -12.010  -2.240   2.238  1.00  0.00           H  
ATOM    267  HB2 PHE A  18     -12.530  -0.654   1.930  1.00  0.00           H  
ATOM    268  HD1 PHE A  18      -9.942  -2.696   0.312  1.00  0.00           H  
ATOM    269  HD2 PHE A  18     -10.837   0.651   2.694  1.00  0.00           H  
ATOM    270  HE1 PHE A  18      -7.557  -2.059   0.047  1.00  0.00           H  
ATOM    271  HE2 PHE A  18      -8.367   1.300   2.650  1.00  0.00           H  
ATOM    272  HZ  PHE A  18      -6.745  -0.064   1.414  1.00  0.00           H  
ATOM    273  N   ALA A  19     -14.996  -1.822  -0.331  1.00  0.00           N  
ATOM    274  CA  ALA A  19     -16.299  -2.503  -0.418  1.00  0.00           C  
ATOM    275  C   ALA A  19     -16.523  -3.335  -1.671  1.00  0.00           C  
ATOM    276  O   ALA A  19     -17.583  -3.897  -1.892  1.00  0.00           O  
ATOM    277  CB  ALA A  19     -17.404  -1.517  -0.167  1.00  0.00           C  
ATOM    278  H   ALA A  19     -14.935  -0.955  -0.848  1.00  0.00           H  
ATOM    279  HA  ALA A  19     -16.371  -3.195   0.415  1.00  0.00           H  
ATOM    280  HB1 ALA A  19     -17.546  -0.903  -1.059  1.00  0.00           H  
ATOM    281  HB2 ALA A  19     -18.341  -2.066  -0.019  1.00  0.00           H  
ATOM    282  HB3 ALA A  19     -17.247  -0.939   0.735  1.00  0.00           H  
ATOM    283  N   THR A  20     -15.571  -3.268  -2.582  1.00  0.00           N  
ATOM    284  CA  THR A  20     -15.650  -4.071  -3.792  1.00  0.00           C  
ATOM    285  C   THR A  20     -15.835  -5.604  -3.607  1.00  0.00           C  
ATOM    286  O   THR A  20     -15.743  -6.174  -2.526  1.00  0.00           O  
ATOM    287  CB  THR A  20     -14.475  -3.783  -4.706  1.00  0.00           C  
ATOM    288  CG2 THR A  20     -14.422  -2.267  -5.145  1.00  0.00           C  
ATOM    289  OG1 THR A  20     -13.169  -4.135  -4.153  1.00  0.00           O  
ATOM    290  H   THR A  20     -14.748  -2.751  -2.317  1.00  0.00           H  
ATOM    291  HA  THR A  20     -16.542  -3.837  -4.368  1.00  0.00           H  
ATOM    292  HB  THR A  20     -14.578  -4.396  -5.607  1.00  0.00           H  
ATOM    293  HG1 THR A  20     -13.139  -3.603  -3.358  1.00  0.00           H  
ATOM    294 HG21 THR A  20     -14.335  -1.628  -4.265  1.00  0.00           H  
ATOM    295 HG22 THR A  20     -13.522  -2.149  -5.731  1.00  0.00           H  
ATOM    296 HG23 THR A  20     -15.352  -2.008  -5.651  1.00  0.00           H  
ATOM    297  N   THR A  21     -15.984  -6.290  -4.747  1.00  0.00           N  
ATOM    298  CA  THR A  21     -15.860  -7.763  -4.760  1.00  0.00           C  
ATOM    299  C   THR A  21     -14.436  -8.398  -4.851  1.00  0.00           C  
ATOM    300  O   THR A  21     -14.269  -9.610  -4.915  1.00  0.00           O  
ATOM    301  CB  THR A  21     -16.651  -8.364  -5.972  1.00  0.00           C  
ATOM    302  CG2 THR A  21     -18.115  -8.247  -5.579  1.00  0.00           C  
ATOM    303  OG1 THR A  21     -16.412  -7.858  -7.290  1.00  0.00           O  
ATOM    304  H   THR A  21     -15.870  -5.786  -5.620  1.00  0.00           H  
ATOM    305  HA  THR A  21     -16.308  -8.173  -3.859  1.00  0.00           H  
ATOM    306  HB  THR A  21     -16.506  -9.444  -6.019  1.00  0.00           H  
ATOM    307  HG1 THR A  21     -16.875  -7.022  -7.227  1.00  0.00           H  
ATOM    308 HG21 THR A  21     -18.777  -8.346  -6.440  1.00  0.00           H  
ATOM    309 HG22 THR A  21     -18.391  -8.979  -4.822  1.00  0.00           H  
ATOM    310 HG23 THR A  21     -18.356  -7.274  -5.128  1.00  0.00           H  
ATOM    311  N   ASP A  22     -13.376  -7.603  -4.972  1.00  0.00           N  
ATOM    312  CA  ASP A  22     -12.022  -8.091  -4.830  1.00  0.00           C  
ATOM    313  C   ASP A  22     -11.695  -8.872  -3.468  1.00  0.00           C  
ATOM    314  O   ASP A  22     -12.279  -8.646  -2.434  1.00  0.00           O  
ATOM    315  CB  ASP A  22     -11.024  -6.914  -4.833  1.00  0.00           C  
ATOM    316  CG  ASP A  22     -11.016  -6.123  -6.173  1.00  0.00           C  
ATOM    317  OD1 ASP A  22     -11.469  -6.560  -7.261  1.00  0.00           O  
ATOM    318  OD2 ASP A  22     -10.379  -5.041  -6.091  1.00  0.00           O1-
ATOM    319  H   ASP A  22     -13.532  -6.610  -4.865  1.00  0.00           H  
ATOM    320  HA  ASP A  22     -11.785  -8.785  -5.633  1.00  0.00           H  
ATOM    321  HB1 ASP A  22     -10.017  -7.288  -4.640  1.00  0.00           H  
ATOM    322  HB2 ASP A  22     -11.228  -6.182  -4.052  1.00  0.00           H  
ATOM    323  N   LEU A  23     -10.710  -9.769  -3.507  1.00  0.00           N  
ATOM    324  CA  LEU A  23     -10.161 -10.368  -2.278  1.00  0.00           C  
ATOM    325  C   LEU A  23      -9.506  -9.377  -1.331  1.00  0.00           C  
ATOM    326  O   LEU A  23      -9.684  -9.571  -0.124  1.00  0.00           O  
ATOM    327  CB  LEU A  23      -9.182 -11.538  -2.509  1.00  0.00           C  
ATOM    328  CG  LEU A  23      -9.885 -12.637  -3.252  1.00  0.00           C  
ATOM    329  CD1 LEU A  23      -8.765 -13.771  -3.391  1.00  0.00           C  
ATOM    330  CD2 LEU A  23     -11.102 -13.203  -2.431  1.00  0.00           C  
ATOM    331  H   LEU A  23     -10.237  -9.886  -4.394  1.00  0.00           H  
ATOM    332  HA  LEU A  23     -11.031 -10.722  -1.724  1.00  0.00           H  
ATOM    333  HB1 LEU A  23      -8.899 -11.964  -1.550  1.00  0.00           H  
ATOM    334  HB2 LEU A  23      -8.303 -11.138  -3.008  1.00  0.00           H  
ATOM    335  HG  LEU A  23     -10.129 -12.447  -4.294  1.00  0.00           H  
ATOM    336 HD11 LEU A  23      -8.412 -14.162  -2.432  1.00  0.00           H  
ATOM    337 HD12 LEU A  23      -9.159 -14.638  -3.916  1.00  0.00           H  
ATOM    338 HD13 LEU A  23      -7.847 -13.391  -3.832  1.00  0.00           H  
ATOM    339 HD21 LEU A  23     -10.892 -13.322  -1.373  1.00  0.00           H  
ATOM    340 HD22 LEU A  23     -11.992 -12.608  -2.646  1.00  0.00           H  
ATOM    341 HD23 LEU A  23     -11.400 -14.167  -2.856  1.00  0.00           H  
ATOM    342  N   ASP A  24      -8.915  -8.249  -1.770  1.00  0.00           N  
ATOM    343  CA  ASP A  24      -8.529  -7.100  -0.942  1.00  0.00           C  
ATOM    344  C   ASP A  24      -9.733  -6.452  -0.117  1.00  0.00           C  
ATOM    345  O   ASP A  24      -9.531  -5.478   0.682  1.00  0.00           O  
ATOM    346  CB  ASP A  24      -7.990  -5.939  -1.837  1.00  0.00           C  
ATOM    347  CG  ASP A  24      -7.215  -4.856  -1.061  1.00  0.00           C  
ATOM    348  OD1 ASP A  24      -7.158  -3.725  -1.587  1.00  0.00           O  
ATOM    349  OD2 ASP A  24      -6.634  -5.122   0.035  1.00  0.00           O1-
ATOM    350  H   ASP A  24      -8.853  -8.099  -2.765  1.00  0.00           H  
ATOM    351  HA  ASP A  24      -7.721  -7.454  -0.296  1.00  0.00           H  
ATOM    352  HB1 ASP A  24      -8.832  -5.442  -2.324  1.00  0.00           H  
ATOM    353  HB2 ASP A  24      -7.294  -6.186  -2.635  1.00  0.00           H  
ATOM    354  N   ALA A  25     -11.002  -6.936  -0.273  1.00  0.00           N  
ATOM    355  CA  ALA A  25     -12.171  -6.508   0.496  1.00  0.00           C  
ATOM    356  C   ALA A  25     -12.877  -7.751   1.196  1.00  0.00           C  
ATOM    357  O   ALA A  25     -13.791  -7.566   1.962  1.00  0.00           O  
ATOM    358  CB  ALA A  25     -13.148  -5.727  -0.411  1.00  0.00           C  
ATOM    359  H   ALA A  25     -11.191  -7.661  -0.959  1.00  0.00           H  
ATOM    360  HA  ALA A  25     -11.951  -5.935   1.405  1.00  0.00           H  
ATOM    361  HB1 ALA A  25     -13.288  -6.324  -1.316  1.00  0.00           H  
ATOM    362  HB2 ALA A  25     -14.102  -5.589   0.100  1.00  0.00           H  
ATOM    363  HB3 ALA A  25     -12.616  -4.821  -0.708  1.00  0.00           H  
ATOM    364  N   ASP A  26     -12.320  -8.985   0.996  1.00  0.00           N  
ATOM    365  CA  ASP A  26     -12.694 -10.233   1.679  1.00  0.00           C  
ATOM    366  C   ASP A  26     -12.013 -10.303   3.126  1.00  0.00           C  
ATOM    367  O   ASP A  26     -10.820  -9.895   3.280  1.00  0.00           O  
ATOM    368  CB  ASP A  26     -12.275 -11.364   0.836  1.00  0.00           C  
ATOM    369  CG  ASP A  26     -12.672 -12.735   1.319  1.00  0.00           C  
ATOM    370  OD1 ASP A  26     -13.741 -12.932   1.911  1.00  0.00           O  
ATOM    371  OD2 ASP A  26     -11.860 -13.697   1.123  1.00  0.00           O1-
ATOM    372  H   ASP A  26     -11.463  -9.157   0.499  1.00  0.00           H  
ATOM    373  HA  ASP A  26     -13.776 -10.245   1.843  1.00  0.00           H  
ATOM    374  HB1 ASP A  26     -11.204 -11.338   0.656  1.00  0.00           H  
ATOM    375  HB2 ASP A  26     -12.731 -11.160  -0.138  1.00  0.00           H  
ATOM    376  N   ARG A  27     -12.744 -10.852   4.123  1.00  0.00           N  
ATOM    377  CA  ARG A  27     -12.491 -10.732   5.583  1.00  0.00           C  
ATOM    378  C   ARG A  27     -13.308 -11.753   6.266  1.00  0.00           C  
ATOM    379  O   ARG A  27     -14.229 -12.296   5.610  1.00  0.00           O  
ATOM    380  CB  ARG A  27     -12.834  -9.347   6.174  1.00  0.00           C  
ATOM    381  CG  ARG A  27     -12.557  -8.116   5.268  1.00  0.00           C  
ATOM    382  CD  ARG A  27     -12.843  -6.918   6.067  1.00  0.00           C  
ATOM    383  NE  ARG A  27     -12.645  -5.795   5.166  1.00  0.00           N  
ATOM    384  CZ  ARG A  27     -13.537  -5.159   4.368  1.00  0.00           C  
ATOM    385  NH1 ARG A  27     -14.809  -5.304   4.375  1.00  0.00           N1+
ATOM    386  NH2 ARG A  27     -13.167  -4.260   3.597  1.00  0.00           N  
ATOM    387  H   ARG A  27     -13.614 -11.332   3.902  1.00  0.00           H  
ATOM    388  HA  ARG A  27     -11.425 -10.907   5.735  1.00  0.00           H  
ATOM    389  HB1 ARG A  27     -12.261  -9.333   7.096  1.00  0.00           H  
ATOM    390  HB2 ARG A  27     -13.902  -9.358   6.394  1.00  0.00           H  
ATOM    391  HG1 ARG A  27     -13.313  -8.099   4.482  1.00  0.00           H  
ATOM    392  HG2 ARG A  27     -11.552  -8.123   4.856  1.00  0.00           H  
ATOM    393  HD1 ARG A  27     -12.076  -6.886   6.844  1.00  0.00           H  
ATOM    394  HD2 ARG A  27     -13.761  -6.940   6.648  1.00  0.00           H  
ATOM    395  HE  ARG A  27     -11.683  -5.506   5.043  1.00  0.00           H  
ATOM    396 HH11 ARG A  27     -15.311  -5.946   4.978  1.00  0.00           H  
ATOM    397 HH12 ARG A  27     -15.379  -4.604   3.923  1.00  0.00           H  
ATOM    398 HH21 ARG A  27     -12.171  -4.153   3.462  1.00  0.00           H  
ATOM    399 HH22 ARG A  27     -13.845  -3.853   2.962  1.00  0.00           H  
ATOM    400  N   GLY A  28     -12.994 -12.125   7.517  1.00  0.00           N  
ATOM    401  CA  GLY A  28     -13.550 -13.191   8.406  1.00  0.00           C  
ATOM    402  C   GLY A  28     -14.952 -13.027   8.964  1.00  0.00           C  
ATOM    403  O   GLY A  28     -15.521 -14.056   9.290  1.00  0.00           O  
ATOM    404  H   GLY A  28     -12.226 -11.547   7.816  1.00  0.00           H  
ATOM    405  HA1 GLY A  28     -12.878 -13.328   9.262  1.00  0.00           H  
ATOM    406  HA2 GLY A  28     -13.469 -14.155   7.902  1.00  0.00           H  
ATOM    407  N   LYS A  29     -15.560 -11.876   8.926  1.00  0.00           N  
ATOM    408  CA  LYS A  29     -16.931 -11.586   9.441  1.00  0.00           C  
ATOM    409  C   LYS A  29     -17.579 -10.447   8.610  1.00  0.00           C  
ATOM    410  O   LYS A  29     -18.754 -10.601   8.433  1.00  0.00           O  
ATOM    411  CB  LYS A  29     -16.880 -11.400  11.001  1.00  0.00           C  
ATOM    412  CG  LYS A  29     -18.180 -10.954  11.710  1.00  0.00           C  
ATOM    413  CD  LYS A  29     -19.150 -12.128  12.113  1.00  0.00           C  
ATOM    414  CE  LYS A  29     -19.824 -12.793  10.979  1.00  0.00           C  
ATOM    415  NZ  LYS A  29     -20.894 -13.721  11.329  1.00  0.00           N1+
ATOM    416  H   LYS A  29     -14.943 -11.122   8.667  1.00  0.00           H  
ATOM    417  HA  LYS A  29     -17.463 -12.517   9.265  1.00  0.00           H  
ATOM    418  HB1 LYS A  29     -16.089 -10.704  11.268  1.00  0.00           H  
ATOM    419  HB2 LYS A  29     -16.545 -12.383  11.352  1.00  0.00           H  
ATOM    420  HG1 LYS A  29     -18.768 -10.200  11.177  1.00  0.00           H  
ATOM    421  HG2 LYS A  29     -17.843 -10.516  12.650  1.00  0.00           H  
ATOM    422  HD1 LYS A  29     -19.931 -11.846  12.806  1.00  0.00           H  
ATOM    423  HD2 LYS A  29     -18.533 -12.903  12.574  1.00  0.00           H  
ATOM    424  HE1 LYS A  29     -19.086 -13.361  10.405  1.00  0.00           H  
ATOM    425  HE2 LYS A  29     -20.238 -12.083  10.257  1.00  0.00           H  
ATOM    426  HZ1 LYS A  29     -21.189 -14.135  10.458  1.00  0.00           H  
ATOM    427  HZ2 LYS A  29     -20.502 -14.475  11.875  1.00  0.00           H  
ATOM    428  HZ3 LYS A  29     -21.614 -13.253  11.868  1.00  0.00           H  
ATOM    429  N   LEU A  30     -16.811  -9.458   8.124  1.00  0.00           N  
ATOM    430  CA  LEU A  30     -17.258  -8.232   7.463  1.00  0.00           C  
ATOM    431  C   LEU A  30     -16.837  -8.154   5.986  1.00  0.00           C  
ATOM    432  O   LEU A  30     -16.371  -7.090   5.572  1.00  0.00           O  
ATOM    433  CB  LEU A  30     -16.969  -6.959   8.322  1.00  0.00           C  
ATOM    434  CG  LEU A  30     -17.274  -7.088   9.894  1.00  0.00           C  
ATOM    435  CD1 LEU A  30     -17.051  -5.743  10.570  1.00  0.00           C  
ATOM    436  CD2 LEU A  30     -18.813  -7.418  10.034  1.00  0.00           C  
ATOM    437  H   LEU A  30     -15.909  -9.402   8.581  1.00  0.00           H  
ATOM    438  HA  LEU A  30     -18.350  -8.274   7.430  1.00  0.00           H  
ATOM    439  HB1 LEU A  30     -17.390  -6.075   7.844  1.00  0.00           H  
ATOM    440  HB2 LEU A  30     -15.889  -6.795   8.238  1.00  0.00           H  
ATOM    441  HG  LEU A  30     -16.774  -7.958  10.325  1.00  0.00           H  
ATOM    442 HD11 LEU A  30     -17.845  -5.050  10.325  1.00  0.00           H  
ATOM    443 HD12 LEU A  30     -17.095  -5.891  11.643  1.00  0.00           H  
ATOM    444 HD13 LEU A  30     -16.075  -5.336  10.285  1.00  0.00           H  
ATOM    445 HD21 LEU A  30     -19.021  -8.365   9.534  1.00  0.00           H  
ATOM    446 HD22 LEU A  30     -19.028  -7.460  11.100  1.00  0.00           H  
ATOM    447 HD23 LEU A  30     -19.345  -6.566   9.609  1.00  0.00           H  
ATOM    448  N   PRO A  31     -16.862  -9.212   5.136  1.00  0.00           N  
ATOM    449  CA  PRO A  31     -16.370  -9.216   3.782  1.00  0.00           C  
ATOM    450  C   PRO A  31     -17.222  -8.260   2.973  1.00  0.00           C  
ATOM    451  O   PRO A  31     -18.415  -8.312   3.212  1.00  0.00           O  
ATOM    452  CB  PRO A  31     -16.418 -10.642   3.352  1.00  0.00           C  
ATOM    453  CG  PRO A  31     -17.667 -11.223   4.019  1.00  0.00           C  
ATOM    454  CD  PRO A  31     -17.567 -10.522   5.376  1.00  0.00           C  
ATOM    455  HA  PRO A  31     -15.359  -8.815   3.773  1.00  0.00           H  
ATOM    456  HB1 PRO A  31     -16.595 -10.682   2.276  1.00  0.00           H  
ATOM    457  HB2 PRO A  31     -15.547 -11.174   3.749  1.00  0.00           H  
ATOM    458  HG1 PRO A  31     -18.550 -10.795   3.538  1.00  0.00           H  
ATOM    459  HG2 PRO A  31     -17.652 -12.301   4.149  1.00  0.00           H  
ATOM    460  HD1 PRO A  31     -18.609 -10.466   5.693  1.00  0.00           H  
ATOM    461  HD2 PRO A  31     -16.974 -11.069   6.095  1.00  0.00           H  
ATOM    462  N   GLY A  32     -16.708  -7.488   2.036  1.00  0.00           N  
ATOM    463  CA  GLY A  32     -17.531  -6.687   1.037  1.00  0.00           C  
ATOM    464  C   GLY A  32     -18.209  -5.429   1.538  1.00  0.00           C  
ATOM    465  O   GLY A  32     -18.807  -4.610   0.786  1.00  0.00           O  
ATOM    466  H   GLY A  32     -15.715  -7.529   1.840  1.00  0.00           H  
ATOM    467  HA1 GLY A  32     -18.166  -7.300   0.389  1.00  0.00           H  
ATOM    468  HA2 GLY A  32     -16.869  -6.279   0.267  1.00  0.00           H  
ATOM    469  N   LYS A  33     -18.297  -5.362   2.878  1.00  0.00           N  
ATOM    470  CA  LYS A  33     -18.830  -4.287   3.757  1.00  0.00           C  
ATOM    471  C   LYS A  33     -17.885  -3.059   3.802  1.00  0.00           C  
ATOM    472  O   LYS A  33     -16.683  -3.277   3.904  1.00  0.00           O  
ATOM    473  CB  LYS A  33     -19.108  -4.922   5.138  1.00  0.00           C  
ATOM    474  CG  LYS A  33     -20.088  -4.076   5.869  1.00  0.00           C  
ATOM    475  CD  LYS A  33     -20.255  -4.530   7.332  1.00  0.00           C  
ATOM    476  CE  LYS A  33     -21.301  -3.638   8.013  1.00  0.00           C  
ATOM    477  NZ  LYS A  33     -21.819  -4.309   9.233  1.00  0.00           N1+
ATOM    478  H   LYS A  33     -17.748  -6.048   3.375  1.00  0.00           H  
ATOM    479  HA  LYS A  33     -19.790  -3.884   3.432  1.00  0.00           H  
ATOM    480  HB1 LYS A  33     -18.109  -5.044   5.567  1.00  0.00           H  
ATOM    481  HB2 LYS A  33     -19.584  -5.889   5.049  1.00  0.00           H  
ATOM    482  HG1 LYS A  33     -21.050  -4.334   5.422  1.00  0.00           H  
ATOM    483  HG2 LYS A  33     -19.733  -3.047   5.763  1.00  0.00           H  
ATOM    484  HD1 LYS A  33     -19.305  -4.466   7.853  1.00  0.00           H  
ATOM    485  HD2 LYS A  33     -20.612  -5.557   7.448  1.00  0.00           H  
ATOM    486  HE1 LYS A  33     -22.135  -3.384   7.363  1.00  0.00           H  
ATOM    487  HE2 LYS A  33     -20.848  -2.668   8.233  1.00  0.00           H  
ATOM    488  HZ1 LYS A  33     -21.156  -4.190   9.984  1.00  0.00           H  
ATOM    489  HZ2 LYS A  33     -22.669  -3.846   9.526  1.00  0.00           H  
ATOM    490  HZ3 LYS A  33     -22.046  -5.286   9.138  1.00  0.00           H  
ATOM    491  N   LYS A  34     -18.333  -1.795   3.917  1.00  0.00           N  
ATOM    492  CA  LYS A  34     -17.497  -0.572   3.977  1.00  0.00           C  
ATOM    493  C   LYS A  34     -16.777  -0.379   5.287  1.00  0.00           C  
ATOM    494  O   LYS A  34     -17.367  -0.584   6.368  1.00  0.00           O  
ATOM    495  CB  LYS A  34     -18.372   0.652   3.755  1.00  0.00           C  
ATOM    496  CG  LYS A  34     -18.679   0.790   2.317  1.00  0.00           C  
ATOM    497  CD  LYS A  34     -19.583   1.917   1.910  1.00  0.00           C  
ATOM    498  CE  LYS A  34     -20.238   1.548   0.477  1.00  0.00           C  
ATOM    499  NZ  LYS A  34     -20.857   2.799  -0.054  1.00  0.00           N1+
ATOM    500  H   LYS A  34     -19.326  -1.667   3.923  1.00  0.00           H  
ATOM    501  HA  LYS A  34     -16.725  -0.780   3.232  1.00  0.00           H  
ATOM    502  HB1 LYS A  34     -17.822   1.522   4.130  1.00  0.00           H  
ATOM    503  HB2 LYS A  34     -19.220   0.443   4.409  1.00  0.00           H  
ATOM    504  HG1 LYS A  34     -19.188  -0.106   1.959  1.00  0.00           H  
ATOM    505  HG2 LYS A  34     -17.750   0.820   1.748  1.00  0.00           H  
ATOM    506  HD1 LYS A  34     -18.909   2.777   1.927  1.00  0.00           H  
ATOM    507  HD2 LYS A  34     -20.296   2.149   2.707  1.00  0.00           H  
ATOM    508  HE1 LYS A  34     -21.085   0.869   0.510  1.00  0.00           H  
ATOM    509  HE2 LYS A  34     -19.481   1.283  -0.258  1.00  0.00           H  
ATOM    510  HZ1 LYS A  34     -20.166   3.535  -0.098  1.00  0.00           H  
ATOM    511  HZ2 LYS A  34     -21.277   2.623  -0.950  1.00  0.00           H  
ATOM    512  HZ3 LYS A  34     -21.561   3.203   0.557  1.00  0.00           H  
ATOM    513  N   LEU A  35     -15.571   0.198   5.246  1.00  0.00           N  
ATOM    514  CA  LEU A  35     -14.957   0.797   6.443  1.00  0.00           C  
ATOM    515  C   LEU A  35     -15.811   1.952   6.912  1.00  0.00           C  
ATOM    516  O   LEU A  35     -16.190   2.837   6.127  1.00  0.00           O  
ATOM    517  CB  LEU A  35     -13.478   1.382   6.281  1.00  0.00           C  
ATOM    518  CG  LEU A  35     -12.396   0.307   6.310  1.00  0.00           C  
ATOM    519  CD1 LEU A  35     -12.387  -0.689   5.178  1.00  0.00           C  
ATOM    520  CD2 LEU A  35     -10.879   0.671   6.273  1.00  0.00           C  
ATOM    521  H   LEU A  35     -15.051   0.251   4.384  1.00  0.00           H  
ATOM    522  HA  LEU A  35     -15.035  -0.004   7.173  1.00  0.00           H  
ATOM    523  HB1 LEU A  35     -13.298   2.132   7.053  1.00  0.00           H  
ATOM    524  HB2 LEU A  35     -13.468   1.783   5.267  1.00  0.00           H  
ATOM    525  HG  LEU A  35     -12.619  -0.290   7.197  1.00  0.00           H  
ATOM    526 HD11 LEU A  35     -12.700  -0.119   4.304  1.00  0.00           H  
ATOM    527 HD12 LEU A  35     -11.453  -1.228   5.010  1.00  0.00           H  
ATOM    528 HD13 LEU A  35     -13.198  -1.399   5.365  1.00  0.00           H  
ATOM    529 HD21 LEU A  35     -10.518   0.786   5.259  1.00  0.00           H  
ATOM    530 HD22 LEU A  35     -10.590   1.442   6.984  1.00  0.00           H  
ATOM    531 HD23 LEU A  35     -10.391  -0.177   6.759  1.00  0.00           H  
ATOM    532  N   PRO A  36     -16.237   1.995   8.190  1.00  0.00           N  
ATOM    533  CA  PRO A  36     -16.860   3.118   8.865  1.00  0.00           C  
ATOM    534  C   PRO A  36     -15.829   4.242   8.999  1.00  0.00           C  
ATOM    535  O   PRO A  36     -14.580   4.004   9.012  1.00  0.00           O  
ATOM    536  CB  PRO A  36     -17.156   2.608  10.306  1.00  0.00           C  
ATOM    537  CG  PRO A  36     -17.154   1.090  10.112  1.00  0.00           C  
ATOM    538  CD  PRO A  36     -16.085   0.891   9.147  1.00  0.00           C  
ATOM    539  HA  PRO A  36     -17.743   3.382   8.295  1.00  0.00           H  
ATOM    540  HB1 PRO A  36     -16.367   2.864  11.016  1.00  0.00           H  
ATOM    541  HB2 PRO A  36     -18.160   2.869  10.649  1.00  0.00           H  
ATOM    542  HG1 PRO A  36     -16.950   0.611  11.074  1.00  0.00           H  
ATOM    543  HG2 PRO A  36     -18.113   0.904   9.639  1.00  0.00           H  
ATOM    544  HD1 PRO A  36     -15.135   0.925   9.696  1.00  0.00           H  
ATOM    545  HD2 PRO A  36     -16.251  -0.071   8.672  1.00  0.00           H  
ATOM    546  N   LEU A  37     -16.395   5.385   9.408  1.00  0.00           N  
ATOM    547  CA  LEU A  37     -15.595   6.543   9.717  1.00  0.00           C  
ATOM    548  C   LEU A  37     -14.607   6.300  10.840  1.00  0.00           C  
ATOM    549  O   LEU A  37     -13.487   6.775  10.737  1.00  0.00           O  
ATOM    550  CB  LEU A  37     -16.483   7.762  10.130  1.00  0.00           C  
ATOM    551  CG  LEU A  37     -15.743   9.050  10.658  1.00  0.00           C  
ATOM    552  CD1 LEU A  37     -14.900   9.744   9.635  1.00  0.00           C  
ATOM    553  CD2 LEU A  37     -16.788  10.036  11.222  1.00  0.00           C  
ATOM    554  H   LEU A  37     -17.394   5.368   9.553  1.00  0.00           H  
ATOM    555  HA  LEU A  37     -15.084   6.928   8.838  1.00  0.00           H  
ATOM    556  HB1 LEU A  37     -17.217   7.378  10.844  1.00  0.00           H  
ATOM    557  HB2 LEU A  37     -17.085   8.123   9.293  1.00  0.00           H  
ATOM    558  HG  LEU A  37     -15.102   8.747  11.481  1.00  0.00           H  
ATOM    559 HD11 LEU A  37     -15.447  10.262   8.850  1.00  0.00           H  
ATOM    560 HD12 LEU A  37     -14.254  10.446  10.159  1.00  0.00           H  
ATOM    561 HD13 LEU A  37     -14.276   8.995   9.148  1.00  0.00           H  
ATOM    562 HD21 LEU A  37     -16.373  11.047  11.274  1.00  0.00           H  
ATOM    563 HD22 LEU A  37     -17.587  10.112  10.496  1.00  0.00           H  
ATOM    564 HD23 LEU A  37     -17.200   9.852  12.207  1.00  0.00           H  
ATOM    565  N   GLU A  38     -15.037   5.569  11.874  1.00  0.00           N  
ATOM    566  CA  GLU A  38     -14.020   5.393  12.926  1.00  0.00           C  
ATOM    567  C   GLU A  38     -12.821   4.520  12.407  1.00  0.00           C  
ATOM    568  O   GLU A  38     -11.728   4.752  12.841  1.00  0.00           O  
ATOM    569  CB  GLU A  38     -14.677   4.697  14.157  1.00  0.00           C  
ATOM    570  CG  GLU A  38     -13.671   4.463  15.240  1.00  0.00           C  
ATOM    571  CD  GLU A  38     -14.239   3.985  16.592  1.00  0.00           C  
ATOM    572  OE1 GLU A  38     -15.347   4.354  16.999  1.00  0.00           O  
ATOM    573  OE2 GLU A  38     -13.520   3.434  17.462  1.00  0.00           O1-
ATOM    574  H   GLU A  38     -15.935   5.119  11.893  1.00  0.00           H  
ATOM    575  HA  GLU A  38     -13.693   6.360  13.304  1.00  0.00           H  
ATOM    576  HB1 GLU A  38     -15.143   3.759  13.884  1.00  0.00           H  
ATOM    577  HB2 GLU A  38     -15.511   5.347  14.422  1.00  0.00           H  
ATOM    578  HG1 GLU A  38     -13.164   5.391  15.484  1.00  0.00           H  
ATOM    579  HG2 GLU A  38     -12.851   3.805  14.943  1.00  0.00           H  
ATOM    580  N   VAL A  39     -13.080   3.662  11.449  1.00  0.00           N  
ATOM    581  CA  VAL A  39     -12.032   2.853  10.917  1.00  0.00           C  
ATOM    582  C   VAL A  39     -11.192   3.630   9.927  1.00  0.00           C  
ATOM    583  O   VAL A  39      -9.947   3.610  10.005  1.00  0.00           O  
ATOM    584  CB  VAL A  39     -12.529   1.562  10.242  1.00  0.00           C  
ATOM    585  CG1 VAL A  39     -11.310   0.681   9.816  1.00  0.00           C  
ATOM    586  CG2 VAL A  39     -13.357   0.775  11.281  1.00  0.00           C  
ATOM    587  H   VAL A  39     -14.020   3.611  11.075  1.00  0.00           H  
ATOM    588  HA  VAL A  39     -11.336   2.692  11.743  1.00  0.00           H  
ATOM    589  HB  VAL A  39     -13.160   1.768   9.381  1.00  0.00           H  
ATOM    590 HG11 VAL A  39     -10.547   1.200   9.237  1.00  0.00           H  
ATOM    591 HG12 VAL A  39     -10.874   0.154  10.680  1.00  0.00           H  
ATOM    592 HG13 VAL A  39     -11.741  -0.114   9.221  1.00  0.00           H  
ATOM    593 HG21 VAL A  39     -12.648   0.573  12.087  1.00  0.00           H  
ATOM    594 HG22 VAL A  39     -14.197   1.402  11.601  1.00  0.00           H  
ATOM    595 HG23 VAL A  39     -13.622  -0.200  10.878  1.00  0.00           H  
ATOM    596  N   LEU A  40     -11.738   4.433   9.139  1.00  0.00           N  
ATOM    597  CA  LEU A  40     -11.038   5.384   8.357  1.00  0.00           C  
ATOM    598  C   LEU A  40     -10.185   6.298   9.204  1.00  0.00           C  
ATOM    599  O   LEU A  40      -9.057   6.692   8.825  1.00  0.00           O  
ATOM    600  CB  LEU A  40     -12.082   6.232   7.586  1.00  0.00           C  
ATOM    601  CG  LEU A  40     -12.787   5.530   6.399  1.00  0.00           C  
ATOM    602  CD1 LEU A  40     -13.747   6.571   5.892  1.00  0.00           C  
ATOM    603  CD2 LEU A  40     -11.768   5.122   5.342  1.00  0.00           C  
ATOM    604  H   LEU A  40     -12.748   4.404   9.050  1.00  0.00           H  
ATOM    605  HA  LEU A  40     -10.388   4.850   7.656  1.00  0.00           H  
ATOM    606  HB1 LEU A  40     -11.638   7.160   7.241  1.00  0.00           H  
ATOM    607  HB2 LEU A  40     -12.869   6.507   8.290  1.00  0.00           H  
ATOM    608  HG  LEU A  40     -13.416   4.692   6.728  1.00  0.00           H  
ATOM    609 HD11 LEU A  40     -14.651   6.491   6.500  1.00  0.00           H  
ATOM    610 HD12 LEU A  40     -13.254   7.530   5.796  1.00  0.00           H  
ATOM    611 HD13 LEU A  40     -14.052   6.181   4.917  1.00  0.00           H  
ATOM    612 HD21 LEU A  40     -11.371   4.143   5.592  1.00  0.00           H  
ATOM    613 HD22 LEU A  40     -12.265   4.971   4.377  1.00  0.00           H  
ATOM    614 HD23 LEU A  40     -10.942   5.802   5.145  1.00  0.00           H  
ATOM    615  N   LYS A  41     -10.648   6.746  10.334  1.00  0.00           N  
ATOM    616  CA  LYS A  41      -9.796   7.494  11.347  1.00  0.00           C  
ATOM    617  C   LYS A  41      -8.669   6.661  11.903  1.00  0.00           C  
ATOM    618  O   LYS A  41      -7.564   7.229  11.975  1.00  0.00           O  
ATOM    619  CB  LYS A  41     -10.619   8.034  12.573  1.00  0.00           C  
ATOM    620  CG  LYS A  41     -11.348   9.263  12.008  1.00  0.00           C  
ATOM    621  CD  LYS A  41     -12.279   9.738  13.115  1.00  0.00           C  
ATOM    622  CE  LYS A  41     -13.043  11.044  12.702  1.00  0.00           C  
ATOM    623  NZ  LYS A  41     -14.398  11.220  13.333  1.00  0.00           N1+
ATOM    624  H   LYS A  41     -11.605   6.596  10.627  1.00  0.00           H  
ATOM    625  HA  LYS A  41      -9.286   8.280  10.787  1.00  0.00           H  
ATOM    626  HB1 LYS A  41     -10.026   8.403  13.416  1.00  0.00           H  
ATOM    627  HB2 LYS A  41     -11.311   7.281  12.918  1.00  0.00           H  
ATOM    628  HG1 LYS A  41     -11.894   9.009  11.097  1.00  0.00           H  
ATOM    629  HG2 LYS A  41     -10.604  10.015  11.740  1.00  0.00           H  
ATOM    630  HD1 LYS A  41     -11.644   9.894  13.987  1.00  0.00           H  
ATOM    631  HD2 LYS A  41     -13.019   8.954  13.210  1.00  0.00           H  
ATOM    632  HE1 LYS A  41     -13.244  11.004  11.630  1.00  0.00           H  
ATOM    633  HE2 LYS A  41     -12.433  11.940  12.779  1.00  0.00           H  
ATOM    634  HZ1 LYS A  41     -14.240  11.486  14.298  1.00  0.00           H  
ATOM    635  HZ2 LYS A  41     -15.066  11.847  12.914  1.00  0.00           H  
ATOM    636  HZ3 LYS A  41     -14.762  10.287  13.382  1.00  0.00           H  
ATOM    637  N   GLU A  42      -8.828   5.361  12.209  1.00  0.00           N  
ATOM    638  CA  GLU A  42      -7.707   4.490  12.518  1.00  0.00           C  
ATOM    639  C   GLU A  42      -6.714   4.355  11.358  1.00  0.00           C  
ATOM    640  O   GLU A  42      -5.506   4.369  11.577  1.00  0.00           O  
ATOM    641  CB  GLU A  42      -8.291   3.118  12.952  1.00  0.00           C  
ATOM    642  CG  GLU A  42      -8.721   3.018  14.400  1.00  0.00           C  
ATOM    643  CD  GLU A  42      -7.517   3.253  15.351  1.00  0.00           C  
ATOM    644  OE1 GLU A  42      -6.508   2.561  15.185  1.00  0.00           O  
ATOM    645  OE2 GLU A  42      -7.480   4.195  16.199  1.00  0.00           O1-
ATOM    646  H   GLU A  42      -9.753   4.959  12.167  1.00  0.00           H  
ATOM    647  HA  GLU A  42      -7.120   4.893  13.352  1.00  0.00           H  
ATOM    648  HB1 GLU A  42      -7.571   2.320  12.778  1.00  0.00           H  
ATOM    649  HB2 GLU A  42      -9.172   2.968  12.332  1.00  0.00           H  
ATOM    650  HG1 GLU A  42      -9.129   2.032  14.578  1.00  0.00           H  
ATOM    651  HG2 GLU A  42      -9.490   3.762  14.585  1.00  0.00           H  
ATOM    652  N   MET A  43      -7.096   4.342  10.126  1.00  0.00           N  
ATOM    653  CA  MET A  43      -6.278   4.301   8.930  1.00  0.00           C  
ATOM    654  C   MET A  43      -5.454   5.553   8.735  1.00  0.00           C  
ATOM    655  O   MET A  43      -4.254   5.479   8.464  1.00  0.00           O  
ATOM    656  CB  MET A  43      -7.201   4.025   7.745  1.00  0.00           C  
ATOM    657  CG  MET A  43      -6.388   3.879   6.477  1.00  0.00           C  
ATOM    658  SD  MET A  43      -7.316   3.100   5.196  1.00  0.00           S  
ATOM    659  CE  MET A  43      -8.235   4.565   4.536  1.00  0.00           C  
ATOM    660  H   MET A  43      -8.100   4.374  10.024  1.00  0.00           H  
ATOM    661  HA  MET A  43      -5.655   3.448   9.220  1.00  0.00           H  
ATOM    662  HB1 MET A  43      -7.904   4.848   7.642  1.00  0.00           H  
ATOM    663  HB2 MET A  43      -7.807   3.137   7.922  1.00  0.00           H  
ATOM    664  HG1 MET A  43      -5.449   3.359   6.666  1.00  0.00           H  
ATOM    665  HG2 MET A  43      -6.153   4.872   6.093  1.00  0.00           H  
ATOM    666  HE1 MET A  43      -7.480   5.226   4.102  1.00  0.00           H  
ATOM    667  HE2 MET A  43      -8.971   4.334   3.771  1.00  0.00           H  
ATOM    668  HE3 MET A  43      -8.632   5.085   5.401  1.00  0.00           H  
ATOM    669  N   GLU A  44      -6.074   6.700   8.982  1.00  0.00           N  
ATOM    670  CA  GLU A  44      -5.374   7.974   8.972  1.00  0.00           C  
ATOM    671  C   GLU A  44      -4.411   8.131  10.132  1.00  0.00           C  
ATOM    672  O   GLU A  44      -3.250   8.489  10.035  1.00  0.00           O  
ATOM    673  CB  GLU A  44      -6.421   9.131   8.934  1.00  0.00           C  
ATOM    674  CG  GLU A  44      -5.888  10.583   8.796  1.00  0.00           C  
ATOM    675  CD  GLU A  44      -5.130  10.699   7.494  1.00  0.00           C  
ATOM    676  OE1 GLU A  44      -4.574  11.795   7.308  1.00  0.00           O  
ATOM    677  OE2 GLU A  44      -5.188   9.867   6.572  1.00  0.00           O1-
ATOM    678  H   GLU A  44      -7.070   6.710   9.184  1.00  0.00           H  
ATOM    679  HA  GLU A  44      -4.789   8.058   8.056  1.00  0.00           H  
ATOM    680  HB1 GLU A  44      -6.997   9.076   9.855  1.00  0.00           H  
ATOM    681  HB2 GLU A  44      -6.990   8.984   8.013  1.00  0.00           H  
ATOM    682  HG1 GLU A  44      -5.249  10.907   9.619  1.00  0.00           H  
ATOM    683  HG2 GLU A  44      -6.705  11.296   8.731  1.00  0.00           H  
ATOM    684  N   ALA A  45      -4.873   7.722  11.358  1.00  0.00           N  
ATOM    685  CA  ALA A  45      -3.986   7.643  12.564  1.00  0.00           C  
ATOM    686  C   ALA A  45      -2.763   6.692  12.304  1.00  0.00           C  
ATOM    687  O   ALA A  45      -1.602   7.041  12.675  1.00  0.00           O  
ATOM    688  CB  ALA A  45      -4.678   7.285  13.824  1.00  0.00           C  
ATOM    689  H   ALA A  45      -5.792   7.303  11.374  1.00  0.00           H  
ATOM    690  HA  ALA A  45      -3.566   8.625  12.762  1.00  0.00           H  
ATOM    691  HB1 ALA A  45      -3.939   7.409  14.625  1.00  0.00           H  
ATOM    692  HB2 ALA A  45      -5.503   7.977  14.017  1.00  0.00           H  
ATOM    693  HB3 ALA A  45      -5.208   6.333  13.844  1.00  0.00           H  
ATOM    694  N   ASN A  46      -2.907   5.559  11.578  1.00  0.00           N  
ATOM    695  CA  ASN A  46      -1.814   4.712  11.163  1.00  0.00           C  
ATOM    696  C   ASN A  46      -0.780   5.378  10.143  1.00  0.00           C  
ATOM    697  O   ASN A  46       0.418   5.260  10.338  1.00  0.00           O  
ATOM    698  CB  ASN A  46      -2.366   3.419  10.643  1.00  0.00           C  
ATOM    699  CG  ASN A  46      -1.395   2.430  10.060  1.00  0.00           C  
ATOM    700  ND2 ASN A  46      -1.137   1.378  10.746  1.00  0.00           N  
ATOM    701  OD1 ASN A  46      -0.792   2.577   9.007  1.00  0.00           O  
ATOM    702  H   ASN A  46      -3.844   5.288  11.300  1.00  0.00           H  
ATOM    703  HA  ASN A  46      -1.138   4.504  11.994  1.00  0.00           H  
ATOM    704  HB1 ASN A  46      -3.079   3.558   9.840  1.00  0.00           H  
ATOM    705  HB2 ASN A  46      -2.968   3.000  11.453  1.00  0.00           H  
ATOM    706 HD21 ASN A  46      -1.415   1.462  11.714  1.00  0.00           H  
ATOM    707 HD22 ASN A  46      -0.557   0.676  10.311  1.00  0.00           H  
ATOM    708  N   ALA A  47      -1.287   6.057   9.108  1.00  0.00           N  
ATOM    709  CA  ALA A  47      -0.548   6.885   8.175  1.00  0.00           C  
ATOM    710  C   ALA A  47       0.379   7.884   8.809  1.00  0.00           C  
ATOM    711  O   ALA A  47       1.576   7.991   8.399  1.00  0.00           O  
ATOM    712  CB  ALA A  47      -1.504   7.478   7.158  1.00  0.00           C  
ATOM    713  H   ALA A  47      -2.300   6.014   9.075  1.00  0.00           H  
ATOM    714  HA  ALA A  47       0.156   6.287   7.599  1.00  0.00           H  
ATOM    715  HB1 ALA A  47      -2.528   7.096   7.191  1.00  0.00           H  
ATOM    716  HB2 ALA A  47      -1.404   8.558   7.185  1.00  0.00           H  
ATOM    717  HB3 ALA A  47      -1.195   7.073   6.190  1.00  0.00           H  
ATOM    718  N   ARG A  48      -0.158   8.589   9.796  1.00  0.00           N  
ATOM    719  CA  ARG A  48       0.521   9.664  10.612  1.00  0.00           C  
ATOM    720  C   ARG A  48       1.572   9.125  11.609  1.00  0.00           C  
ATOM    721  O   ARG A  48       2.623   9.804  11.768  1.00  0.00           O  
ATOM    722  CB  ARG A  48      -0.578  10.505  11.324  1.00  0.00           C  
ATOM    723  CG  ARG A  48      -1.426  11.360  10.327  1.00  0.00           C  
ATOM    724  CD  ARG A  48      -2.554  12.181  11.036  1.00  0.00           C  
ATOM    725  NE  ARG A  48      -3.468  12.704   9.951  1.00  0.00           N  
ATOM    726  CZ  ARG A  48      -4.128  13.892   9.848  1.00  0.00           C  
ATOM    727  NH1 ARG A  48      -4.272  14.683  10.876  1.00  0.00           N1+
ATOM    728  NH2 ARG A  48      -4.690  14.146   8.718  1.00  0.00           N  
ATOM    729  H   ARG A  48      -1.122   8.340   9.972  1.00  0.00           H  
ATOM    730  HA  ARG A  48       1.146  10.217   9.915  1.00  0.00           H  
ATOM    731  HB1 ARG A  48      -0.118  11.278  11.941  1.00  0.00           H  
ATOM    732  HB2 ARG A  48      -1.220   9.898  11.976  1.00  0.00           H  
ATOM    733  HG1 ARG A  48      -1.894  10.670   9.635  1.00  0.00           H  
ATOM    734  HG2 ARG A  48      -0.819  11.981   9.662  1.00  0.00           H  
ATOM    735  HD1 ARG A  48      -2.166  13.034  11.594  1.00  0.00           H  
ATOM    736  HD2 ARG A  48      -3.099  11.511  11.697  1.00  0.00           H  
ATOM    737  HE  ARG A  48      -3.659  12.182   9.112  1.00  0.00           H  
ATOM    738 HH11 ARG A  48      -3.739  14.369  11.673  1.00  0.00           H  
ATOM    739 HH12 ARG A  48      -4.664  15.600  10.769  1.00  0.00           H  
ATOM    740 HH21 ARG A  48      -4.827  13.401   8.052  1.00  0.00           H  
ATOM    741 HH22 ARG A  48      -5.255  14.978   8.650  1.00  0.00           H  
ATOM    742  N   LYS A  49       1.325   7.930  12.186  1.00  0.00           N  
ATOM    743  CA  LYS A  49       2.152   7.121  13.039  1.00  0.00           C  
ATOM    744  C   LYS A  49       3.375   6.603  12.273  1.00  0.00           C  
ATOM    745  O   LYS A  49       4.523   6.782  12.650  1.00  0.00           O  
ATOM    746  CB  LYS A  49       1.437   5.947  13.647  1.00  0.00           C  
ATOM    747  CG  LYS A  49       0.546   6.308  14.865  1.00  0.00           C  
ATOM    748  CD  LYS A  49      -0.704   5.407  15.151  1.00  0.00           C  
ATOM    749  CE  LYS A  49      -1.772   6.059  16.042  1.00  0.00           C  
ATOM    750  NZ  LYS A  49      -1.165   6.263  17.395  1.00  0.00           N1+
ATOM    751  H   LYS A  49       0.370   7.600  12.086  1.00  0.00           H  
ATOM    752  HA  LYS A  49       2.507   7.664  13.917  1.00  0.00           H  
ATOM    753  HB1 LYS A  49       2.131   5.205  14.025  1.00  0.00           H  
ATOM    754  HB2 LYS A  49       0.847   5.333  12.968  1.00  0.00           H  
ATOM    755  HG1 LYS A  49       0.183   7.316  14.617  1.00  0.00           H  
ATOM    756  HG2 LYS A  49       1.233   6.489  15.682  1.00  0.00           H  
ATOM    757  HD1 LYS A  49      -0.386   4.464  15.594  1.00  0.00           H  
ATOM    758  HD2 LYS A  49      -1.135   5.236  14.166  1.00  0.00           H  
ATOM    759  HE1 LYS A  49      -2.552   5.295  15.985  1.00  0.00           H  
ATOM    760  HE2 LYS A  49      -2.035   6.995  15.562  1.00  0.00           H  
ATOM    761  HZ1 LYS A  49      -0.619   7.108  17.467  1.00  0.00           H  
ATOM    762  HZ2 LYS A  49      -1.918   6.387  18.058  1.00  0.00           H  
ATOM    763  HZ3 LYS A  49      -0.674   5.437  17.708  1.00  0.00           H  
ATOM    764  N   ALA A  50       3.152   6.190  11.039  1.00  0.00           N  
ATOM    765  CA  ALA A  50       4.270   5.739  10.167  1.00  0.00           C  
ATOM    766  C   ALA A  50       5.092   6.986   9.655  1.00  0.00           C  
ATOM    767  O   ALA A  50       6.343   6.901   9.484  1.00  0.00           O  
ATOM    768  CB  ALA A  50       3.685   4.916   9.051  1.00  0.00           C  
ATOM    769  H   ALA A  50       2.218   6.147  10.656  1.00  0.00           H  
ATOM    770  HA  ALA A  50       4.951   5.126  10.755  1.00  0.00           H  
ATOM    771  HB1 ALA A  50       2.860   5.390   8.521  1.00  0.00           H  
ATOM    772  HB2 ALA A  50       4.508   4.832   8.333  1.00  0.00           H  
ATOM    773  HB3 ALA A  50       3.342   3.975   9.479  1.00  0.00           H  
ATOM    774  N   GLY A  51       4.459   8.101   9.491  1.00  0.00           N  
ATOM    775  CA  GLY A  51       5.013   9.391   9.175  1.00  0.00           C  
ATOM    776  C   GLY A  51       5.242   9.820   7.639  1.00  0.00           C  
ATOM    777  O   GLY A  51       5.860  10.836   7.287  1.00  0.00           O  
ATOM    778  H   GLY A  51       3.454   8.118   9.626  1.00  0.00           H  
ATOM    779  HA1 GLY A  51       6.024   9.522   9.569  1.00  0.00           H  
ATOM    780  HA2 GLY A  51       4.382  10.133   9.672  1.00  0.00           H  
ATOM    781  N   CYS A  52       4.657   9.037   6.758  1.00  0.00           N  
ATOM    782  CA  CYS A  52       4.718   9.357   5.351  1.00  0.00           C  
ATOM    783  C   CYS A  52       3.970  10.621   4.911  1.00  0.00           C  
ATOM    784  O   CYS A  52       2.999  10.997   5.511  1.00  0.00           O  
ATOM    785  CB  CYS A  52       4.291   8.114   4.503  1.00  0.00           C  
ATOM    786  SG  CYS A  52       5.164   6.599   5.046  1.00  0.00           S  
ATOM    787  H   CYS A  52       4.082   8.243   7.015  1.00  0.00           H  
ATOM    788  HA  CYS A  52       5.761   9.562   5.100  1.00  0.00           H  
ATOM    789  HB1 CYS A  52       4.503   8.300   3.444  1.00  0.00           H  
ATOM    790  HB2 CYS A  52       3.218   7.981   4.602  1.00  0.00           H  
ATOM    791  N   THR A  53       4.426  11.291   3.834  1.00  0.00           N  
ATOM    792  CA  THR A  53       3.601  12.262   3.060  1.00  0.00           C  
ATOM    793  C   THR A  53       2.410  11.536   2.451  1.00  0.00           C  
ATOM    794  O   THR A  53       2.481  10.335   2.126  1.00  0.00           O  
ATOM    795  CB  THR A  53       4.431  12.888   1.964  1.00  0.00           C  
ATOM    796  CG2 THR A  53       5.655  13.736   2.426  1.00  0.00           C  
ATOM    797  OG1 THR A  53       5.070  11.943   1.188  1.00  0.00           O  
ATOM    798  H   THR A  53       5.277  10.924   3.422  1.00  0.00           H  
ATOM    799  HA  THR A  53       3.233  13.099   3.657  1.00  0.00           H  
ATOM    800  HB  THR A  53       3.822  13.516   1.317  1.00  0.00           H  
ATOM    801  HG1 THR A  53       5.766  11.562   1.736  1.00  0.00           H  
ATOM    802 HG21 THR A  53       6.217  14.009   1.534  1.00  0.00           H  
ATOM    803 HG22 THR A  53       5.312  14.622   2.976  1.00  0.00           H  
ATOM    804 HG23 THR A  53       6.309  13.203   3.116  1.00  0.00           H  
ATOM    805  N   ARG A  54       1.328  12.258   2.410  1.00  0.00           N  
ATOM    806  CA  ARG A  54       0.178  11.879   1.560  1.00  0.00           C  
ATOM    807  C   ARG A  54       0.643  11.474   0.155  1.00  0.00           C  
ATOM    808  O   ARG A  54       0.315  10.372  -0.340  1.00  0.00           O  
ATOM    809  CB  ARG A  54      -0.766  13.010   1.587  1.00  0.00           C  
ATOM    810  CG  ARG A  54      -2.115  12.894   0.825  1.00  0.00           C  
ATOM    811  CD  ARG A  54      -3.105  12.021   1.554  1.00  0.00           C  
ATOM    812  NE  ARG A  54      -3.624  12.720   2.738  1.00  0.00           N  
ATOM    813  CZ  ARG A  54      -4.129  12.096   3.845  1.00  0.00           C  
ATOM    814  NH1 ARG A  54      -4.236  10.802   4.110  1.00  0.00           N1+
ATOM    815  NH2 ARG A  54      -4.623  12.922   4.718  1.00  0.00           N  
ATOM    816  H   ARG A  54       1.326  13.176   2.830  1.00  0.00           H  
ATOM    817  HA  ARG A  54      -0.261  11.035   2.078  1.00  0.00           H  
ATOM    818  HB1 ARG A  54      -0.266  13.885   1.184  1.00  0.00           H  
ATOM    819  HB2 ARG A  54      -1.042  13.286   2.605  1.00  0.00           H  
ATOM    820  HG1 ARG A  54      -1.997  12.471  -0.169  1.00  0.00           H  
ATOM    821  HG2 ARG A  54      -2.536  13.904   0.837  1.00  0.00           H  
ATOM    822  HD1 ARG A  54      -2.722  11.020   1.753  1.00  0.00           H  
ATOM    823  HD2 ARG A  54      -3.920  11.896   0.839  1.00  0.00           H  
ATOM    824  HE  ARG A  54      -3.783  13.705   2.592  1.00  0.00           H  
ATOM    825 HH11 ARG A  54      -3.972  10.239   3.315  1.00  0.00           H  
ATOM    826 HH12 ARG A  54      -4.665  10.501   4.980  1.00  0.00           H  
ATOM    827 HH21 ARG A  54      -4.644  13.905   4.503  1.00  0.00           H  
ATOM    828 HH22 ARG A  54      -4.895  12.569   5.631  1.00  0.00           H  
ATOM    829  N   GLY A  55       1.472  12.313  -0.449  1.00  0.00           N  
ATOM    830  CA  GLY A  55       2.025  12.133  -1.757  1.00  0.00           C  
ATOM    831  C   GLY A  55       2.662  10.741  -1.973  1.00  0.00           C  
ATOM    832  O   GLY A  55       2.377  10.107  -2.991  1.00  0.00           O  
ATOM    833  H   GLY A  55       1.653  13.152   0.069  1.00  0.00           H  
ATOM    834  HA1 GLY A  55       2.875  12.797  -1.912  1.00  0.00           H  
ATOM    835  HA2 GLY A  55       1.220  12.156  -2.493  1.00  0.00           H  
ATOM    836  N   CYS A  56       3.413  10.288  -0.990  1.00  0.00           N  
ATOM    837  CA  CYS A  56       3.980   8.904  -0.939  1.00  0.00           C  
ATOM    838  C   CYS A  56       2.984   7.764  -0.711  1.00  0.00           C  
ATOM    839  O   CYS A  56       2.972   6.783  -1.512  1.00  0.00           O  
ATOM    840  CB  CYS A  56       5.059   8.820   0.106  1.00  0.00           C  
ATOM    841  SG  CYS A  56       5.739   7.158   0.358  1.00  0.00           S  
ATOM    842  H   CYS A  56       3.495  10.876  -0.184  1.00  0.00           H  
ATOM    843  HA  CYS A  56       4.519   8.764  -1.878  1.00  0.00           H  
ATOM    844  HB1 CYS A  56       4.663   9.121   1.076  1.00  0.00           H  
ATOM    845  HB2 CYS A  56       5.812   9.585  -0.109  1.00  0.00           H  
ATOM    846  N   LEU A  57       2.032   8.058   0.189  1.00  0.00           N  
ATOM    847  CA  LEU A  57       0.870   7.123   0.507  1.00  0.00           C  
ATOM    848  C   LEU A  57      -0.117   6.982  -0.695  1.00  0.00           C  
ATOM    849  O   LEU A  57      -0.723   5.898  -0.865  1.00  0.00           O  
ATOM    850  CB  LEU A  57       0.272   7.689   1.669  1.00  0.00           C  
ATOM    851  CG  LEU A  57       1.037   7.511   2.983  1.00  0.00           C  
ATOM    852  CD1 LEU A  57       0.213   8.262   4.032  1.00  0.00           C  
ATOM    853  CD2 LEU A  57       1.134   6.045   3.470  1.00  0.00           C  
ATOM    854  H   LEU A  57       2.194   8.773   0.880  1.00  0.00           H  
ATOM    855  HA  LEU A  57       1.259   6.112   0.645  1.00  0.00           H  
ATOM    856  HB1 LEU A  57      -0.667   7.145   1.762  1.00  0.00           H  
ATOM    857  HB2 LEU A  57       0.128   8.754   1.508  1.00  0.00           H  
ATOM    858  HG  LEU A  57       2.042   7.906   2.889  1.00  0.00           H  
ATOM    859 HD11 LEU A  57      -0.825   7.917   4.052  1.00  0.00           H  
ATOM    860 HD12 LEU A  57       0.628   8.043   5.009  1.00  0.00           H  
ATOM    861 HD13 LEU A  57       0.215   9.316   3.764  1.00  0.00           H  
ATOM    862 HD21 LEU A  57       1.722   5.489   2.727  1.00  0.00           H  
ATOM    863 HD22 LEU A  57       1.662   6.005   4.424  1.00  0.00           H  
ATOM    864 HD23 LEU A  57       0.124   5.638   3.533  1.00  0.00           H  
ATOM    865  N   ILE A  58      -0.192   7.953  -1.664  1.00  0.00           N  
ATOM    866  CA  ILE A  58      -0.712   7.728  -2.968  1.00  0.00           C  
ATOM    867  C   ILE A  58       0.289   6.846  -3.738  1.00  0.00           C  
ATOM    868  O   ILE A  58      -0.108   5.783  -4.249  1.00  0.00           O  
ATOM    869  CB  ILE A  58      -0.949   9.056  -3.565  1.00  0.00           C  
ATOM    870  CG1 ILE A  58      -2.045   9.975  -2.839  1.00  0.00           C  
ATOM    871  CG2 ILE A  58      -1.378   8.818  -5.011  1.00  0.00           C  
ATOM    872  CD  ILE A  58      -2.190  11.503  -2.993  1.00  0.00           C  
ATOM    873  H   ILE A  58       0.175   8.864  -1.432  1.00  0.00           H  
ATOM    874  HA  ILE A  58      -1.603   7.113  -2.930  1.00  0.00           H  
ATOM    875  HB  ILE A  58      -0.011   9.614  -3.545  1.00  0.00           H  
ATOM    876 HG11 ILE A  58      -2.020   9.628  -1.797  1.00  0.00           H  
ATOM    877 HG12 ILE A  58      -2.987   9.565  -3.192  1.00  0.00           H  
ATOM    878 HG21 ILE A  58      -0.521   8.545  -5.623  1.00  0.00           H  
ATOM    879 HG22 ILE A  58      -2.118   8.011  -5.101  1.00  0.00           H  
ATOM    880 HG23 ILE A  58      -1.867   9.696  -5.431  1.00  0.00           H  
ATOM    881  HD1 ILE A  58      -1.395  11.891  -2.345  1.00  0.00           H  
ATOM    882  HD2 ILE A  58      -2.010  11.725  -4.048  1.00  0.00           H  
ATOM    883  HD3 ILE A  58      -3.166  11.869  -2.678  1.00  0.00           H  
ATOM    884  N   CYS A  59       1.459   7.364  -3.934  1.00  0.00           N  
ATOM    885  CA  CYS A  59       2.464   6.885  -4.903  1.00  0.00           C  
ATOM    886  C   CYS A  59       2.867   5.417  -4.770  1.00  0.00           C  
ATOM    887  O   CYS A  59       3.025   4.731  -5.787  1.00  0.00           O  
ATOM    888  CB  CYS A  59       3.772   7.736  -4.929  1.00  0.00           C  
ATOM    889  SG  CYS A  59       4.986   7.253  -6.267  1.00  0.00           S  
ATOM    890  H   CYS A  59       1.686   8.206  -3.415  1.00  0.00           H  
ATOM    891  HA  CYS A  59       1.971   7.007  -5.867  1.00  0.00           H  
ATOM    892  HB1 CYS A  59       4.243   7.604  -3.947  1.00  0.00           H  
ATOM    893  HB2 CYS A  59       3.554   8.768  -5.176  1.00  0.00           H  
ATOM    894  N   LEU A  60       2.844   4.877  -3.589  1.00  0.00           N  
ATOM    895  CA  LEU A  60       2.830   3.426  -3.188  1.00  0.00           C  
ATOM    896  C   LEU A  60       1.786   2.579  -3.995  1.00  0.00           C  
ATOM    897  O   LEU A  60       2.152   1.443  -4.342  1.00  0.00           O  
ATOM    898  CB  LEU A  60       2.643   3.233  -1.728  1.00  0.00           C  
ATOM    899  CG  LEU A  60       3.823   3.673  -0.896  1.00  0.00           C  
ATOM    900  CD1 LEU A  60       3.490   4.001   0.626  1.00  0.00           C  
ATOM    901  CD2 LEU A  60       4.936   2.660  -0.789  1.00  0.00           C  
ATOM    902  H   LEU A  60       2.810   5.453  -2.758  1.00  0.00           H  
ATOM    903  HA  LEU A  60       3.818   3.041  -3.431  1.00  0.00           H  
ATOM    904  HB1 LEU A  60       2.388   2.202  -1.457  1.00  0.00           H  
ATOM    905  HB2 LEU A  60       1.737   3.736  -1.395  1.00  0.00           H  
ATOM    906  HG  LEU A  60       4.264   4.540  -1.397  1.00  0.00           H  
ATOM    907 HD11 LEU A  60       3.167   3.107   1.143  1.00  0.00           H  
ATOM    908 HD12 LEU A  60       4.375   4.428   1.097  1.00  0.00           H  
ATOM    909 HD13 LEU A  60       2.772   4.813   0.649  1.00  0.00           H  
ATOM    910 HD21 LEU A  60       5.613   2.880   0.037  1.00  0.00           H  
ATOM    911 HD22 LEU A  60       4.668   1.606  -0.665  1.00  0.00           H  
ATOM    912 HD23 LEU A  60       5.548   2.646  -1.696  1.00  0.00           H  
ATOM    913  N   SER A  61       0.571   3.029  -4.219  1.00  0.00           N  
ATOM    914  CA  SER A  61      -0.498   2.259  -4.838  1.00  0.00           C  
ATOM    915  C   SER A  61      -0.120   2.122  -6.340  1.00  0.00           C  
ATOM    916  O   SER A  61      -0.565   1.176  -6.966  1.00  0.00           O  
ATOM    917  CB  SER A  61      -1.760   3.122  -4.726  1.00  0.00           C  
ATOM    918  OG  SER A  61      -2.827   2.579  -5.547  1.00  0.00           O  
ATOM    919  H   SER A  61       0.521   3.948  -3.790  1.00  0.00           H  
ATOM    920  HA  SER A  61      -0.516   1.218  -4.513  1.00  0.00           H  
ATOM    921  HB1 SER A  61      -1.623   4.167  -5.031  1.00  0.00           H  
ATOM    922  HB2 SER A  61      -2.049   3.077  -3.678  1.00  0.00           H  
ATOM    923  HG  SER A  61      -2.997   1.709  -5.175  1.00  0.00           H  
ATOM    924  N   HIS A  62       0.722   3.059  -6.901  1.00  0.00           N  
ATOM    925  CA  HIS A  62       0.992   3.054  -8.334  1.00  0.00           C  
ATOM    926  C   HIS A  62       2.163   2.172  -8.752  1.00  0.00           C  
ATOM    927  O   HIS A  62       2.420   1.807  -9.945  1.00  0.00           O  
ATOM    928  CB  HIS A  62       1.216   4.472  -8.789  1.00  0.00           C  
ATOM    929  CG  HIS A  62      -0.003   5.393  -8.669  1.00  0.00           C  
ATOM    930  CD2 HIS A  62      -0.470   5.942  -7.542  1.00  0.00           C  
ATOM    931  ND1 HIS A  62      -0.819   5.839  -9.762  1.00  0.00           N  
ATOM    932  CE1 HIS A  62      -1.852   6.500  -9.214  1.00  0.00           C  
ATOM    933  NE2 HIS A  62      -1.680   6.585  -7.884  1.00  0.00           N  
ATOM    934  H   HIS A  62       1.098   3.838  -6.359  1.00  0.00           H  
ATOM    935  HA  HIS A  62       0.099   2.701  -8.857  1.00  0.00           H  
ATOM    936  HB1 HIS A  62       1.495   4.453  -9.846  1.00  0.00           H  
ATOM    937  HB2 HIS A  62       1.978   4.956  -8.194  1.00  0.00           H  
ATOM    938  HD2 HIS A  62      -0.142   5.720  -6.545  1.00  0.00           H  
ATOM    939  HE1 HIS A  62      -2.665   6.779  -9.864  1.00  0.00           H  
ATOM    940  HE2 HIS A  62      -2.309   7.016  -7.228  1.00  0.00           H  
ATOM    941  N   ILE A  63       2.878   1.596  -7.739  1.00  0.00           N  
ATOM    942  CA  ILE A  63       3.852   0.502  -7.905  1.00  0.00           C  
ATOM    943  C   ILE A  63       3.316  -0.643  -8.784  1.00  0.00           C  
ATOM    944  O   ILE A  63       2.119  -1.066  -8.628  1.00  0.00           O  
ATOM    945  CB  ILE A  63       4.447   0.040  -6.558  1.00  0.00           C  
ATOM    946  CG1 ILE A  63       5.378   1.165  -6.143  1.00  0.00           C  
ATOM    947  CG2 ILE A  63       5.278  -1.239  -6.590  1.00  0.00           C  
ATOM    948  CD  ILE A  63       6.196   0.942  -4.836  1.00  0.00           C  
ATOM    949  H   ILE A  63       2.535   1.791  -6.815  1.00  0.00           H  
ATOM    950  HA  ILE A  63       4.727   0.797  -8.476  1.00  0.00           H  
ATOM    951  HB  ILE A  63       3.666  -0.088  -5.811  1.00  0.00           H  
ATOM    952 HG11 ILE A  63       4.819   2.095  -6.021  1.00  0.00           H  
ATOM    953 HG12 ILE A  63       6.100   1.403  -6.921  1.00  0.00           H  
ATOM    954 HG21 ILE A  63       5.677  -1.573  -5.632  1.00  0.00           H  
ATOM    955 HG22 ILE A  63       4.576  -2.030  -6.864  1.00  0.00           H  
ATOM    956 HG23 ILE A  63       6.042  -1.117  -7.361  1.00  0.00           H  
ATOM    957  HD1 ILE A  63       6.731   1.849  -4.569  1.00  0.00           H  
ATOM    958  HD2 ILE A  63       5.503   0.762  -4.011  1.00  0.00           H  
ATOM    959  HD3 ILE A  63       6.888   0.102  -4.913  1.00  0.00           H  
ATOM    960  N   LYS A  64       4.095  -1.236  -9.691  1.00  0.00           N  
ATOM    961  CA  LYS A  64       3.692  -2.408 -10.497  1.00  0.00           C  
ATOM    962  C   LYS A  64       4.416  -3.671  -9.956  1.00  0.00           C  
ATOM    963  O   LYS A  64       5.339  -3.574  -9.164  1.00  0.00           O  
ATOM    964  CB  LYS A  64       3.895  -2.069 -11.965  1.00  0.00           C  
ATOM    965  CG  LYS A  64       3.112  -0.847 -12.511  1.00  0.00           C  
ATOM    966  CD  LYS A  64       1.575  -1.093 -12.571  1.00  0.00           C  
ATOM    967  CE  LYS A  64       0.816   0.108 -13.117  1.00  0.00           C  
ATOM    968  NZ  LYS A  64       0.528   1.121 -12.042  1.00  0.00           N1+
ATOM    969  H   LYS A  64       5.009  -0.843  -9.850  1.00  0.00           H  
ATOM    970  HA  LYS A  64       2.616  -2.500 -10.344  1.00  0.00           H  
ATOM    971  HB1 LYS A  64       3.603  -2.972 -12.497  1.00  0.00           H  
ATOM    972  HB2 LYS A  64       4.974  -1.987 -12.104  1.00  0.00           H  
ATOM    973  HG1 LYS A  64       3.564  -0.634 -13.482  1.00  0.00           H  
ATOM    974  HG2 LYS A  64       3.336   0.019 -11.893  1.00  0.00           H  
ATOM    975  HD1 LYS A  64       1.226  -1.290 -11.556  1.00  0.00           H  
ATOM    976  HD2 LYS A  64       1.297  -1.908 -13.237  1.00  0.00           H  
ATOM    977  HE1 LYS A  64      -0.122  -0.356 -13.445  1.00  0.00           H  
ATOM    978  HE2 LYS A  64       1.294   0.529 -13.992  1.00  0.00           H  
ATOM    979  HZ1 LYS A  64      -0.009   1.881 -12.425  1.00  0.00           H  
ATOM    980  HZ2 LYS A  64       0.018   0.664 -11.305  1.00  0.00           H  
ATOM    981  HZ3 LYS A  64       1.400   1.416 -11.617  1.00  0.00           H  
ATOM    982  N   CYS A  65       4.080  -4.770 -10.550  1.00  0.00           N  
ATOM    983  CA  CYS A  65       4.738  -6.056 -10.265  1.00  0.00           C  
ATOM    984  C   CYS A  65       5.326  -6.778 -11.478  1.00  0.00           C  
ATOM    985  O   CYS A  65       4.718  -7.088 -12.530  1.00  0.00           O  
ATOM    986  CB  CYS A  65       3.763  -7.045  -9.610  1.00  0.00           C  
ATOM    987  SG  CYS A  65       3.097  -6.643  -7.960  1.00  0.00           S  
ATOM    988  H   CYS A  65       3.318  -4.680 -11.206  1.00  0.00           H  
ATOM    989  HA  CYS A  65       5.534  -5.878  -9.535  1.00  0.00           H  
ATOM    990  HB1 CYS A  65       4.190  -8.050  -9.569  1.00  0.00           H  
ATOM    991  HB2 CYS A  65       2.868  -7.165 -10.220  1.00  0.00           H  
ATOM    992  N   THR A  66       6.661  -7.128 -11.352  1.00  0.00           N  
ATOM    993  CA  THR A  66       7.214  -8.198 -12.121  1.00  0.00           C  
ATOM    994  C   THR A  66       6.616  -9.555 -11.790  1.00  0.00           C  
ATOM    995  O   THR A  66       6.083  -9.772 -10.691  1.00  0.00           O  
ATOM    996  CB  THR A  66       8.724  -8.268 -11.857  1.00  0.00           C  
ATOM    997  CG2 THR A  66       9.427  -6.978 -12.177  1.00  0.00           C  
ATOM    998  OG1 THR A  66       8.971  -8.539 -10.466  1.00  0.00           O  
ATOM    999  H   THR A  66       7.182  -6.789 -10.563  1.00  0.00           H  
ATOM   1000  HA  THR A  66       7.138  -8.008 -13.193  1.00  0.00           H  
ATOM   1001  HB  THR A  66       9.184  -9.076 -12.426  1.00  0.00           H  
ATOM   1002  HG1 THR A  66       9.902  -8.628 -10.285  1.00  0.00           H  
ATOM   1003 HG21 THR A  66       9.355  -6.778 -13.250  1.00  0.00           H  
ATOM   1004 HG22 THR A  66       9.133  -6.126 -11.553  1.00  0.00           H  
ATOM   1005 HG23 THR A  66      10.464  -7.180 -11.910  1.00  0.00           H  
ATOM   1006  N   PRO A  67       6.794 -10.567 -12.618  1.00  0.00           N  
ATOM   1007  CA  PRO A  67       6.563 -11.971 -12.349  1.00  0.00           C  
ATOM   1008  C   PRO A  67       7.313 -12.577 -11.183  1.00  0.00           C  
ATOM   1009  O   PRO A  67       6.724 -13.352 -10.455  1.00  0.00           O  
ATOM   1010  CB  PRO A  67       6.875 -12.654 -13.697  1.00  0.00           C  
ATOM   1011  CG  PRO A  67       6.734 -11.588 -14.759  1.00  0.00           C  
ATOM   1012  CD  PRO A  67       7.139 -10.339 -14.034  1.00  0.00           C  
ATOM   1013  HA  PRO A  67       5.500 -12.134 -12.187  1.00  0.00           H  
ATOM   1014  HB1 PRO A  67       7.929 -12.958 -13.752  1.00  0.00           H  
ATOM   1015  HB2 PRO A  67       6.182 -13.478 -13.845  1.00  0.00           H  
ATOM   1016  HG1 PRO A  67       7.415 -11.830 -15.573  1.00  0.00           H  
ATOM   1017  HG2 PRO A  67       5.659 -11.605 -14.974  1.00  0.00           H  
ATOM   1018  HD1 PRO A  67       8.214 -10.258 -14.195  1.00  0.00           H  
ATOM   1019  HD2 PRO A  67       6.545  -9.512 -14.438  1.00  0.00           H  
ATOM   1020  N   LYS A  68       8.532 -12.032 -10.884  1.00  0.00           N  
ATOM   1021  CA  LYS A  68       9.143 -12.465  -9.614  1.00  0.00           C  
ATOM   1022  C   LYS A  68       8.466 -11.780  -8.384  1.00  0.00           C  
ATOM   1023  O   LYS A  68       8.303 -12.429  -7.341  1.00  0.00           O  
ATOM   1024  CB  LYS A  68      10.674 -12.359  -9.724  1.00  0.00           C  
ATOM   1025  CG  LYS A  68      11.370 -12.536 -11.048  1.00  0.00           C  
ATOM   1026  CD  LYS A  68      12.921 -12.454 -10.924  1.00  0.00           C  
ATOM   1027  CE  LYS A  68      13.464 -11.112 -10.482  1.00  0.00           C  
ATOM   1028  NZ  LYS A  68      14.944 -11.147 -10.223  1.00  0.00           N1+
ATOM   1029  H   LYS A  68       8.897 -11.284 -11.462  1.00  0.00           H  
ATOM   1030  HA  LYS A  68       8.934 -13.495  -9.342  1.00  0.00           H  
ATOM   1031  HB1 LYS A  68      11.036 -13.204  -9.134  1.00  0.00           H  
ATOM   1032  HB2 LYS A  68      10.959 -11.417  -9.256  1.00  0.00           H  
ATOM   1033  HG1 LYS A  68      11.046 -11.699 -11.659  1.00  0.00           H  
ATOM   1034  HG2 LYS A  68      11.025 -13.513 -11.386  1.00  0.00           H  
ATOM   1035  HD1 LYS A  68      13.420 -12.623 -11.877  1.00  0.00           H  
ATOM   1036  HD2 LYS A  68      13.320 -13.168 -10.196  1.00  0.00           H  
ATOM   1037  HE1 LYS A  68      12.968 -10.859  -9.538  1.00  0.00           H  
ATOM   1038  HE2 LYS A  68      13.312 -10.333 -11.225  1.00  0.00           H  
ATOM   1039  HZ1 LYS A  68      15.049 -11.781  -9.441  1.00  0.00           H  
ATOM   1040  HZ2 LYS A  68      15.423 -11.520 -11.027  1.00  0.00           H  
ATOM   1041  HZ3 LYS A  68      15.286 -10.223  -9.968  1.00  0.00           H  
ATOM   1042  N   MET A  69       8.021 -10.472  -8.448  1.00  0.00           N  
ATOM   1043  CA  MET A  69       7.149  -9.894  -7.456  1.00  0.00           C  
ATOM   1044  C   MET A  69       5.840 -10.573  -7.269  1.00  0.00           C  
ATOM   1045  O   MET A  69       5.447 -10.832  -6.103  1.00  0.00           O  
ATOM   1046  CB  MET A  69       7.014  -8.356  -7.757  1.00  0.00           C  
ATOM   1047  CG  MET A  69       8.264  -7.607  -7.478  1.00  0.00           C  
ATOM   1048  SD  MET A  69       8.291  -5.866  -7.975  1.00  0.00           S  
ATOM   1049  CE  MET A  69       7.098  -5.091  -6.881  1.00  0.00           C  
ATOM   1050  H   MET A  69       8.301  -9.886  -9.222  1.00  0.00           H  
ATOM   1051  HA  MET A  69       7.713 -10.041  -6.531  1.00  0.00           H  
ATOM   1052  HB1 MET A  69       6.277  -7.960  -7.058  1.00  0.00           H  
ATOM   1053  HB2 MET A  69       6.671  -8.242  -8.797  1.00  0.00           H  
ATOM   1054  HG1 MET A  69       9.123  -8.074  -7.959  1.00  0.00           H  
ATOM   1055  HG2 MET A  69       8.454  -7.561  -6.400  1.00  0.00           H  
ATOM   1056  HE1 MET A  69       6.792  -4.079  -7.157  1.00  0.00           H  
ATOM   1057  HE2 MET A  69       6.132  -5.595  -6.826  1.00  0.00           H  
ATOM   1058  HE3 MET A  69       7.553  -5.030  -5.895  1.00  0.00           H  
ATOM   1059  N   LYS A  70       5.102 -10.879  -8.303  1.00  0.00           N  
ATOM   1060  CA  LYS A  70       3.846 -11.743  -8.282  1.00  0.00           C  
ATOM   1061  C   LYS A  70       4.028 -13.196  -7.733  1.00  0.00           C  
ATOM   1062  O   LYS A  70       3.014 -13.793  -7.266  1.00  0.00           O  
ATOM   1063  CB  LYS A  70       3.167 -11.599  -9.650  1.00  0.00           C  
ATOM   1064  CG  LYS A  70       1.675 -12.065  -9.827  1.00  0.00           C  
ATOM   1065  CD  LYS A  70       1.034 -11.621 -11.128  1.00  0.00           C  
ATOM   1066  CE  LYS A  70      -0.363 -12.178 -11.163  1.00  0.00           C  
ATOM   1067  NZ  LYS A  70      -1.181 -11.752 -12.337  1.00  0.00           N1+
ATOM   1068  H   LYS A  70       5.320 -10.491  -9.217  1.00  0.00           H  
ATOM   1069  HA  LYS A  70       3.194 -11.199  -7.595  1.00  0.00           H  
ATOM   1070  HB1 LYS A  70       3.828 -12.075 -10.382  1.00  0.00           H  
ATOM   1071  HB2 LYS A  70       3.136 -10.541  -9.918  1.00  0.00           H  
ATOM   1072  HG1 LYS A  70       1.057 -11.718  -9.010  1.00  0.00           H  
ATOM   1073  HG2 LYS A  70       1.705 -13.148  -9.681  1.00  0.00           H  
ATOM   1074  HD1 LYS A  70       1.573 -12.068 -11.963  1.00  0.00           H  
ATOM   1075  HD2 LYS A  70       1.064 -10.535 -11.026  1.00  0.00           H  
ATOM   1076  HE1 LYS A  70      -0.854 -11.896 -10.235  1.00  0.00           H  
ATOM   1077  HE2 LYS A  70      -0.311 -13.273 -11.125  1.00  0.00           H  
ATOM   1078  HZ1 LYS A  70      -2.116 -12.137 -12.366  1.00  0.00           H  
ATOM   1079  HZ2 LYS A  70      -1.190 -10.763 -12.551  1.00  0.00           H  
ATOM   1080  HZ3 LYS A  70      -0.821 -12.134 -13.203  1.00  0.00           H  
ATOM   1081  N   LYS A  71       5.215 -13.710  -7.693  1.00  0.00           N  
ATOM   1082  CA  LYS A  71       5.578 -14.971  -6.898  1.00  0.00           C  
ATOM   1083  C   LYS A  71       5.994 -14.643  -5.476  1.00  0.00           C  
ATOM   1084  O   LYS A  71       6.023 -15.562  -4.701  1.00  0.00           O  
ATOM   1085  CB  LYS A  71       6.690 -15.774  -7.604  1.00  0.00           C  
ATOM   1086  CG  LYS A  71       7.466 -16.887  -6.820  1.00  0.00           C  
ATOM   1087  CD  LYS A  71       8.135 -17.880  -7.800  1.00  0.00           C  
ATOM   1088  CE  LYS A  71       7.065 -18.755  -8.565  1.00  0.00           C  
ATOM   1089  NZ  LYS A  71       7.635 -19.732  -9.500  1.00  0.00           N1+
ATOM   1090  H   LYS A  71       6.020 -13.244  -8.100  1.00  0.00           H  
ATOM   1091  HA  LYS A  71       4.727 -15.643  -6.910  1.00  0.00           H  
ATOM   1092  HB1 LYS A  71       7.474 -15.040  -7.783  1.00  0.00           H  
ATOM   1093  HB2 LYS A  71       6.477 -16.173  -8.595  1.00  0.00           H  
ATOM   1094  HG1 LYS A  71       6.818 -17.468  -6.154  1.00  0.00           H  
ATOM   1095  HG2 LYS A  71       8.216 -16.476  -6.147  1.00  0.00           H  
ATOM   1096  HD1 LYS A  71       8.813 -18.540  -7.254  1.00  0.00           H  
ATOM   1097  HD2 LYS A  71       8.713 -17.356  -8.556  1.00  0.00           H  
ATOM   1098  HE1 LYS A  71       6.404 -18.119  -9.153  1.00  0.00           H  
ATOM   1099  HE2 LYS A  71       6.478 -19.410  -7.929  1.00  0.00           H  
ATOM   1100  HZ1 LYS A  71       8.317 -20.303  -9.027  1.00  0.00           H  
ATOM   1101  HZ2 LYS A  71       6.957 -20.372  -9.899  1.00  0.00           H  
ATOM   1102  HZ3 LYS A  71       8.071 -19.223 -10.258  1.00  0.00           H  
ATOM   1103  N   PHE A  72       6.225 -13.423  -5.088  1.00  0.00           N  
ATOM   1104  CA  PHE A  72       6.560 -13.036  -3.659  1.00  0.00           C  
ATOM   1105  C   PHE A  72       5.359 -12.445  -2.841  1.00  0.00           C  
ATOM   1106  O   PHE A  72       5.036 -12.740  -1.722  1.00  0.00           O  
ATOM   1107  CB  PHE A  72       7.706 -12.059  -3.693  1.00  0.00           C  
ATOM   1108  CG  PHE A  72       8.393 -11.657  -2.409  1.00  0.00           C  
ATOM   1109  CD1 PHE A  72       8.773 -12.595  -1.431  1.00  0.00           C  
ATOM   1110  CD2 PHE A  72       8.596 -10.280  -2.276  1.00  0.00           C  
ATOM   1111  CE1 PHE A  72       9.229 -12.122  -0.213  1.00  0.00           C  
ATOM   1112  CE2 PHE A  72       9.130  -9.841  -1.062  1.00  0.00           C  
ATOM   1113  CZ  PHE A  72       9.467 -10.750   0.004  1.00  0.00           C  
ATOM   1114  H   PHE A  72       6.380 -12.744  -5.821  1.00  0.00           H  
ATOM   1115  HA  PHE A  72       6.796 -13.995  -3.191  1.00  0.00           H  
ATOM   1116  HB1 PHE A  72       7.334 -11.111  -4.109  1.00  0.00           H  
ATOM   1117  HB2 PHE A  72       8.453 -12.355  -4.435  1.00  0.00           H  
ATOM   1118  HD1 PHE A  72       8.577 -13.634  -1.652  1.00  0.00           H  
ATOM   1119  HD2 PHE A  72       8.361  -9.580  -3.065  1.00  0.00           H  
ATOM   1120  HE1 PHE A  72       9.431 -12.780   0.620  1.00  0.00           H  
ATOM   1121  HE2 PHE A  72       9.225  -8.781  -0.852  1.00  0.00           H  
ATOM   1122  HZ  PHE A  72       9.863 -10.352   0.926  1.00  0.00           H  
ATOM   1123  N   ILE A  73       4.554 -11.704  -3.545  1.00  0.00           N  
ATOM   1124  CA  ILE A  73       3.287 -11.011  -3.129  1.00  0.00           C  
ATOM   1125  C   ILE A  73       2.200 -11.136  -4.287  1.00  0.00           C  
ATOM   1126  O   ILE A  73       1.746 -10.147  -4.936  1.00  0.00           O  
ATOM   1127  CB  ILE A  73       3.504  -9.491  -2.846  1.00  0.00           C  
ATOM   1128  CG1 ILE A  73       4.408  -8.855  -3.946  1.00  0.00           C  
ATOM   1129  CG2 ILE A  73       4.152  -9.541  -1.445  1.00  0.00           C  
ATOM   1130  CD  ILE A  73       4.378  -7.322  -3.911  1.00  0.00           C  
ATOM   1131  H   ILE A  73       4.987 -11.348  -4.395  1.00  0.00           H  
ATOM   1132  HA  ILE A  73       2.801 -11.523  -2.299  1.00  0.00           H  
ATOM   1133  HB  ILE A  73       2.493  -9.112  -2.735  1.00  0.00           H  
ATOM   1134 HG11 ILE A  73       3.972  -9.131  -4.908  1.00  0.00           H  
ATOM   1135 HG12 ILE A  73       5.435  -9.197  -3.871  1.00  0.00           H  
ATOM   1136 HG21 ILE A  73       3.494 -10.012  -0.723  1.00  0.00           H  
ATOM   1137 HG22 ILE A  73       5.174  -9.904  -1.473  1.00  0.00           H  
ATOM   1138 HG23 ILE A  73       4.306  -8.490  -1.185  1.00  0.00           H  
ATOM   1139  HD1 ILE A  73       5.302  -6.994  -4.393  1.00  0.00           H  
ATOM   1140  HD2 ILE A  73       3.432  -7.053  -4.393  1.00  0.00           H  
ATOM   1141  HD3 ILE A  73       4.455  -7.022  -2.870  1.00  0.00           H  
ATOM   1142  N   PRO A  74       1.689 -12.382  -4.553  1.00  0.00           N  
ATOM   1143  CA  PRO A  74       0.549 -12.463  -5.449  1.00  0.00           C  
ATOM   1144  C   PRO A  74      -0.678 -11.676  -5.108  1.00  0.00           C  
ATOM   1145  O   PRO A  74      -1.435 -11.293  -6.054  1.00  0.00           O  
ATOM   1146  CB  PRO A  74       0.227 -13.984  -5.568  1.00  0.00           C  
ATOM   1147  CG  PRO A  74       1.047 -14.643  -4.497  1.00  0.00           C  
ATOM   1148  CD  PRO A  74       2.194 -13.656  -4.078  1.00  0.00           C  
ATOM   1149  HA  PRO A  74       0.812 -12.035  -6.413  1.00  0.00           H  
ATOM   1150  HB1 PRO A  74      -0.823 -14.263  -5.598  1.00  0.00           H  
ATOM   1151  HB2 PRO A  74       0.715 -14.360  -6.464  1.00  0.00           H  
ATOM   1152  HG1 PRO A  74       0.380 -14.945  -3.690  1.00  0.00           H  
ATOM   1153  HG2 PRO A  74       1.375 -15.619  -4.849  1.00  0.00           H  
ATOM   1154  HD1 PRO A  74       2.407 -13.730  -3.008  1.00  0.00           H  
ATOM   1155  HD2 PRO A  74       3.032 -13.996  -4.679  1.00  0.00           H  
ATOM   1156  N   GLY A  75      -0.869 -11.468  -3.797  1.00  0.00           N  
ATOM   1157  CA  GLY A  75      -2.013 -10.777  -3.221  1.00  0.00           C  
ATOM   1158  C   GLY A  75      -2.150  -9.308  -3.655  1.00  0.00           C  
ATOM   1159  O   GLY A  75      -3.236  -8.871  -4.065  1.00  0.00           O  
ATOM   1160  H   GLY A  75      -0.138 -11.699  -3.147  1.00  0.00           H  
ATOM   1161  HA1 GLY A  75      -2.104 -10.826  -2.130  1.00  0.00           H  
ATOM   1162  HA2 GLY A  75      -2.929 -11.213  -3.613  1.00  0.00           H  
ATOM   1163  N   ARG A  76      -1.055  -8.550  -3.503  1.00  0.00           N  
ATOM   1164  CA  ARG A  76      -0.951  -7.178  -3.862  1.00  0.00           C  
ATOM   1165  C   ARG A  76      -1.070  -7.054  -5.365  1.00  0.00           C  
ATOM   1166  O   ARG A  76      -1.783  -6.183  -5.831  1.00  0.00           O  
ATOM   1167  CB  ARG A  76       0.379  -6.585  -3.312  1.00  0.00           C  
ATOM   1168  CG  ARG A  76       0.583  -5.134  -3.833  1.00  0.00           C  
ATOM   1169  CD  ARG A  76       1.963  -4.591  -3.513  1.00  0.00           C  
ATOM   1170  NE  ARG A  76       2.555  -4.802  -2.195  1.00  0.00           N  
ATOM   1171  CZ  ARG A  76       2.707  -3.926  -1.205  1.00  0.00           C  
ATOM   1172  NH1 ARG A  76       2.601  -2.600  -1.343  1.00  0.00           N1+
ATOM   1173  NH2 ARG A  76       3.049  -4.352  -0.029  1.00  0.00           N  
ATOM   1174  H   ARG A  76      -0.262  -8.963  -3.038  1.00  0.00           H  
ATOM   1175  HA  ARG A  76      -1.812  -6.597  -3.536  1.00  0.00           H  
ATOM   1176  HB1 ARG A  76       1.227  -7.147  -3.710  1.00  0.00           H  
ATOM   1177  HB2 ARG A  76       0.407  -6.512  -2.230  1.00  0.00           H  
ATOM   1178  HG1 ARG A  76      -0.088  -4.411  -3.374  1.00  0.00           H  
ATOM   1179  HG2 ARG A  76       0.407  -5.054  -4.906  1.00  0.00           H  
ATOM   1180  HD1 ARG A  76       2.059  -3.568  -3.888  1.00  0.00           H  
ATOM   1181  HD2 ARG A  76       2.675  -5.190  -4.076  1.00  0.00           H  
ATOM   1182  HE  ARG A  76       2.561  -5.749  -1.832  1.00  0.00           H  
ATOM   1183 HH11 ARG A  76       2.384  -2.172  -2.232  1.00  0.00           H  
ATOM   1184 HH12 ARG A  76       2.793  -2.036  -0.524  1.00  0.00           H  
ATOM   1185 HH21 ARG A  76       2.947  -5.341   0.145  1.00  0.00           H  
ATOM   1186 HH22 ARG A  76       3.357  -3.760   0.719  1.00  0.00           H  
ATOM   1187  N   CYS A  77      -0.216  -7.816  -6.127  1.00  0.00           N  
ATOM   1188  CA  CYS A  77      -0.114  -7.960  -7.593  1.00  0.00           C  
ATOM   1189  C   CYS A  77      -1.354  -8.426  -8.319  1.00  0.00           C  
ATOM   1190  O   CYS A  77      -1.368  -8.513  -9.553  1.00  0.00           O  
ATOM   1191  CB  CYS A  77       1.064  -8.952  -7.899  1.00  0.00           C  
ATOM   1192  SG  CYS A  77       2.592  -8.476  -7.143  1.00  0.00           S  
ATOM   1193  H   CYS A  77       0.385  -8.447  -5.620  1.00  0.00           H  
ATOM   1194  HA  CYS A  77       0.130  -6.970  -7.974  1.00  0.00           H  
ATOM   1195  HB1 CYS A  77       1.244  -8.918  -8.973  1.00  0.00           H  
ATOM   1196  HB2 CYS A  77       0.861  -9.982  -7.614  1.00  0.00           H  
ATOM   1197  N   HIS A  78      -2.458  -8.756  -7.588  1.00  0.00           N  
ATOM   1198  CA  HIS A  78      -3.831  -8.896  -8.181  1.00  0.00           C  
ATOM   1199  C   HIS A  78      -4.182  -7.704  -9.052  1.00  0.00           C  
ATOM   1200  O   HIS A  78      -3.894  -6.573  -8.733  1.00  0.00           O  
ATOM   1201  CB  HIS A  78      -4.893  -9.130  -7.144  1.00  0.00           C  
ATOM   1202  CG  HIS A  78      -6.132  -9.705  -7.769  1.00  0.00           C  
ATOM   1203  CD2 HIS A  78      -6.556 -10.988  -7.653  1.00  0.00           C  
ATOM   1204  ND1 HIS A  78      -7.112  -9.081  -8.523  1.00  0.00           N  
ATOM   1205  CE1 HIS A  78      -8.006 -10.003  -8.944  1.00  0.00           C  
ATOM   1206  NE2 HIS A  78      -7.748 -11.178  -8.367  1.00  0.00           N  
ATOM   1207  H   HIS A  78      -2.336  -8.755  -6.591  1.00  0.00           H  
ATOM   1208  HA  HIS A  78      -3.835  -9.802  -8.796  1.00  0.00           H  
ATOM   1209  HB1 HIS A  78      -5.150  -8.180  -6.671  1.00  0.00           H  
ATOM   1210  HB2 HIS A  78      -4.549  -9.850  -6.396  1.00  0.00           H  
ATOM   1211  HD1 HIS A  78      -7.024  -8.123  -8.821  1.00  0.00           H  
ATOM   1212  HD2 HIS A  78      -6.033 -11.701  -7.019  1.00  0.00           H  
ATOM   1213  HE1 HIS A  78      -8.772  -9.889  -9.692  1.00  0.00           H  
ATOM   1214  N   THR A  79      -4.742  -8.020 -10.249  1.00  0.00           N  
ATOM   1215  CA  THR A  79      -5.368  -7.084 -11.238  1.00  0.00           C  
ATOM   1216  C   THR A  79      -6.392  -6.150 -10.571  1.00  0.00           C  
ATOM   1217  O   THR A  79      -7.318  -6.618  -9.888  1.00  0.00           O  
ATOM   1218  CB  THR A  79      -5.895  -7.941 -12.427  1.00  0.00           C  
ATOM   1219  CG2 THR A  79      -4.933  -8.927 -13.108  1.00  0.00           C  
ATOM   1220  OG1 THR A  79      -6.933  -8.702 -11.852  1.00  0.00           O  
ATOM   1221  H   THR A  79      -4.741  -8.979 -10.553  1.00  0.00           H  
ATOM   1222  HA  THR A  79      -4.587  -6.467 -11.666  1.00  0.00           H  
ATOM   1223  HB  THR A  79      -6.251  -7.215 -13.168  1.00  0.00           H  
ATOM   1224  HG1 THR A  79      -7.721  -8.153 -11.797  1.00  0.00           H  
ATOM   1225 HG21 THR A  79      -4.527  -9.710 -12.478  1.00  0.00           H  
ATOM   1226 HG22 THR A  79      -5.508  -9.366 -13.920  1.00  0.00           H  
ATOM   1227 HG23 THR A  79      -4.097  -8.405 -13.573  1.00  0.00           H  
ATOM   1228  N   TYR A  80      -6.251  -4.859 -10.838  1.00  0.00           N  
ATOM   1229  CA  TYR A  80      -7.122  -3.798 -10.298  1.00  0.00           C  
ATOM   1230  C   TYR A  80      -7.262  -2.611 -11.261  1.00  0.00           C  
ATOM   1231  O   TYR A  80      -6.378  -2.288 -12.017  1.00  0.00           O  
ATOM   1232  CB  TYR A  80      -6.544  -3.196  -9.026  1.00  0.00           C  
ATOM   1233  CG  TYR A  80      -7.323  -2.105  -8.363  1.00  0.00           C  
ATOM   1234  CD1 TYR A  80      -6.679  -1.006  -7.742  1.00  0.00           C  
ATOM   1235  CD2 TYR A  80      -8.729  -2.258  -8.178  1.00  0.00           C  
ATOM   1236  CE1 TYR A  80      -7.378   0.007  -7.072  1.00  0.00           C  
ATOM   1237  CE2 TYR A  80      -9.501  -1.229  -7.636  1.00  0.00           C  
ATOM   1238  CZ  TYR A  80      -8.835  -0.119  -7.033  1.00  0.00           C  
ATOM   1239  OH  TYR A  80      -9.614   0.821  -6.441  1.00  0.00           O  
ATOM   1240  H   TYR A  80      -5.592  -4.528 -11.527  1.00  0.00           H  
ATOM   1241  HA  TYR A  80      -8.052  -4.265  -9.988  1.00  0.00           H  
ATOM   1242  HB1 TYR A  80      -5.527  -2.821  -9.144  1.00  0.00           H  
ATOM   1243  HB2 TYR A  80      -6.470  -4.020  -8.304  1.00  0.00           H  
ATOM   1244  HD1 TYR A  80      -5.608  -0.846  -7.806  1.00  0.00           H  
ATOM   1245  HD2 TYR A  80      -9.173  -3.128  -8.630  1.00  0.00           H  
ATOM   1246  HE1 TYR A  80      -6.849   0.766  -6.507  1.00  0.00           H  
ATOM   1247  HE2 TYR A  80     -10.576  -1.319  -7.643  1.00  0.00           H  
ATOM   1248  HH  TYR A  80      -9.055   1.206  -5.769  1.00  0.00           H  
ATOM   1249  N   GLU A  81      -8.483  -2.105 -11.404  1.00  0.00           N  
ATOM   1250  CA  GLU A  81      -8.884  -0.970 -12.201  1.00  0.00           C  
ATOM   1251  C   GLU A  81      -8.190   0.306 -11.841  1.00  0.00           C  
ATOM   1252  O   GLU A  81      -8.107   1.198 -12.708  1.00  0.00           O  
ATOM   1253  CB  GLU A  81     -10.365  -0.647 -12.168  1.00  0.00           C  
ATOM   1254  CG  GLU A  81     -11.421  -1.655 -12.707  1.00  0.00           C  
ATOM   1255  CD  GLU A  81     -11.218  -2.239 -14.085  1.00  0.00           C  
ATOM   1256  OE1 GLU A  81     -11.385  -3.471 -14.253  1.00  0.00           O  
ATOM   1257  OE2 GLU A  81     -10.526  -1.581 -14.949  1.00  0.00           O1-
ATOM   1258  H   GLU A  81      -9.197  -2.536 -10.833  1.00  0.00           H  
ATOM   1259  HA  GLU A  81      -8.539  -1.176 -13.207  1.00  0.00           H  
ATOM   1260  HB1 GLU A  81     -10.514   0.273 -12.731  1.00  0.00           H  
ATOM   1261  HB2 GLU A  81     -10.749  -0.436 -11.173  1.00  0.00           H  
ATOM   1262  HG1 GLU A  81     -12.372  -1.123 -12.753  1.00  0.00           H  
ATOM   1263  HG2 GLU A  81     -11.513  -2.511 -12.031  1.00  0.00           H  
ATOM   1264  N   GLY A  82      -7.693   0.439 -10.575  1.00  0.00           N  
ATOM   1265  CA  GLY A  82      -7.292   1.766 -10.040  1.00  0.00           C  
ATOM   1266  C   GLY A  82      -8.464   2.747  -9.889  1.00  0.00           C  
ATOM   1267  O   GLY A  82      -9.610   2.312 -10.014  1.00  0.00           O  
ATOM   1268  H   GLY A  82      -7.784  -0.360  -9.966  1.00  0.00           H  
ATOM   1269  HA1 GLY A  82      -6.542   2.241 -10.665  1.00  0.00           H  
ATOM   1270  HA2 GLY A  82      -6.898   1.537  -9.045  1.00  0.00           H  
ATOM   1271  N   ASP A  83      -8.224   4.051  -9.497  1.00  0.00           N  
ATOM   1272  CA  ASP A  83      -9.276   5.030  -9.113  1.00  0.00           C  
ATOM   1273  C   ASP A  83      -8.901   6.524  -9.302  1.00  0.00           C  
ATOM   1274  O   ASP A  83      -7.916   6.993  -8.846  1.00  0.00           O  
ATOM   1275  CB  ASP A  83      -9.633   4.742  -7.697  1.00  0.00           C  
ATOM   1276  CG  ASP A  83     -10.902   5.432  -7.217  1.00  0.00           C  
ATOM   1277  OD1 ASP A  83     -11.832   5.736  -7.989  1.00  0.00           O  
ATOM   1278  OD2 ASP A  83     -10.891   5.723  -6.032  1.00  0.00           O1-
ATOM   1279  H   ASP A  83      -7.299   4.279  -9.169  1.00  0.00           H  
ATOM   1280  HA  ASP A  83     -10.124   4.860  -9.784  1.00  0.00           H  
ATOM   1281  HB1 ASP A  83      -8.817   5.108  -7.070  1.00  0.00           H  
ATOM   1282  HB2 ASP A  83      -9.820   3.685  -7.487  1.00  0.00           H  
ATOM   1283  N   LYS A  84      -9.892   7.281  -9.815  1.00  0.00           N  
ATOM   1284  CA  LYS A  84      -9.890   8.705  -9.926  1.00  0.00           C  
ATOM   1285  C   LYS A  84     -10.288   9.434  -8.601  1.00  0.00           C  
ATOM   1286  O   LYS A  84      -9.630  10.361  -8.180  1.00  0.00           O  
ATOM   1287  CB  LYS A  84     -11.011   9.023 -10.911  1.00  0.00           C  
ATOM   1288  CG  LYS A  84     -10.733   8.592 -12.391  1.00  0.00           C  
ATOM   1289  CD  LYS A  84      -9.842   9.539 -13.143  1.00  0.00           C  
ATOM   1290  CE  LYS A  84      -9.798   9.136 -14.606  1.00  0.00           C  
ATOM   1291  NZ  LYS A  84      -8.839   9.906 -15.394  1.00  0.00           N1+
ATOM   1292  H   LYS A  84     -10.766   6.871 -10.107  1.00  0.00           H  
ATOM   1293  HA  LYS A  84      -8.911   9.063 -10.241  1.00  0.00           H  
ATOM   1294  HB1 LYS A  84     -11.324  10.051 -11.086  1.00  0.00           H  
ATOM   1295  HB2 LYS A  84     -11.919   8.517 -10.575  1.00  0.00           H  
ATOM   1296  HG1 LYS A  84     -11.691   8.510 -12.910  1.00  0.00           H  
ATOM   1297  HG2 LYS A  84     -10.297   7.627 -12.622  1.00  0.00           H  
ATOM   1298  HD1 LYS A  84      -8.831   9.452 -12.740  1.00  0.00           H  
ATOM   1299  HD2 LYS A  84     -10.289  10.530 -13.016  1.00  0.00           H  
ATOM   1300  HE1 LYS A  84     -10.736   9.217 -15.158  1.00  0.00           H  
ATOM   1301  HE2 LYS A  84      -9.547   8.085 -14.759  1.00  0.00           H  
ATOM   1302  HZ1 LYS A  84      -7.953  10.046 -14.929  1.00  0.00           H  
ATOM   1303  HZ2 LYS A  84      -8.769   9.555 -16.332  1.00  0.00           H  
ATOM   1304  HZ3 LYS A  84      -9.251  10.828 -15.443  1.00  0.00           H  
ATOM   1305  N   GLU A  85     -11.269   8.880  -7.828  1.00  0.00           N  
ATOM   1306  CA  GLU A  85     -11.856   9.542  -6.653  1.00  0.00           C  
ATOM   1307  C   GLU A  85     -10.894   9.611  -5.494  1.00  0.00           C  
ATOM   1308  O   GLU A  85     -10.792  10.647  -4.820  1.00  0.00           O  
ATOM   1309  CB  GLU A  85     -13.113   8.816  -6.219  1.00  0.00           C  
ATOM   1310  CG  GLU A  85     -14.138   8.881  -7.405  1.00  0.00           C  
ATOM   1311  CD  GLU A  85     -14.437  10.255  -8.030  1.00  0.00           C  
ATOM   1312  OE1 GLU A  85     -14.396  11.239  -7.275  1.00  0.00           O  
ATOM   1313  OE2 GLU A  85     -14.879  10.373  -9.202  1.00  0.00           O1-
ATOM   1314  H   GLU A  85     -11.612   7.957  -8.082  1.00  0.00           H  
ATOM   1315  HA  GLU A  85     -12.055  10.570  -6.958  1.00  0.00           H  
ATOM   1316  HB1 GLU A  85     -13.442   9.414  -5.364  1.00  0.00           H  
ATOM   1317  HB2 GLU A  85     -12.940   7.793  -5.869  1.00  0.00           H  
ATOM   1318  HG1 GLU A  85     -15.084   8.542  -7.002  1.00  0.00           H  
ATOM   1319  HG2 GLU A  85     -13.772   8.141  -8.110  1.00  0.00           H  
ATOM   1320  N   SER A  86     -10.149   8.538  -5.311  1.00  0.00           N  
ATOM   1321  CA  SER A  86      -9.086   8.418  -4.261  1.00  0.00           C  
ATOM   1322  C   SER A  86      -7.650   8.157  -4.861  1.00  0.00           C  
ATOM   1323  O   SER A  86      -6.701   7.819  -4.118  1.00  0.00           O  
ATOM   1324  CB  SER A  86      -9.439   7.313  -3.319  1.00  0.00           C  
ATOM   1325  OG  SER A  86      -9.257   6.017  -3.932  1.00  0.00           O  
ATOM   1326  H   SER A  86     -10.267   7.748  -5.919  1.00  0.00           H  
ATOM   1327  HA  SER A  86      -9.034   9.379  -3.752  1.00  0.00           H  
ATOM   1328  HB1 SER A  86     -10.520   7.375  -3.173  1.00  0.00           H  
ATOM   1329  HB2 SER A  86      -8.842   7.359  -2.399  1.00  0.00           H  
ATOM   1330  HG  SER A  86      -9.771   5.916  -4.733  1.00  0.00           H  
ATOM   1331  N   ALA A  87      -7.419   8.401  -6.194  1.00  0.00           N  
ATOM   1332  CA  ALA A  87      -6.082   8.388  -6.815  1.00  0.00           C  
ATOM   1333  C   ALA A  87      -5.180   7.153  -6.679  1.00  0.00           C  
ATOM   1334  O   ALA A  87      -3.974   7.180  -6.538  1.00  0.00           O  
ATOM   1335  CB  ALA A  87      -5.335   9.645  -6.246  1.00  0.00           C  
ATOM   1336  H   ALA A  87      -8.157   8.823  -6.741  1.00  0.00           H  
ATOM   1337  HA  ALA A  87      -6.152   8.498  -7.898  1.00  0.00           H  
ATOM   1338  HB1 ALA A  87      -4.383   9.793  -6.751  1.00  0.00           H  
ATOM   1339  HB2 ALA A  87      -5.833  10.604  -6.390  1.00  0.00           H  
ATOM   1340  HB3 ALA A  87      -5.061   9.529  -5.203  1.00  0.00           H  
ATOM   1341  N   GLN A  88      -5.776   5.965  -6.578  1.00  0.00           N  
ATOM   1342  CA  GLN A  88      -5.151   4.643  -6.622  1.00  0.00           C  
ATOM   1343  C   GLN A  88      -4.707   4.269  -8.029  1.00  0.00           C  
ATOM   1344  O   GLN A  88      -5.492   4.415  -9.034  1.00  0.00           O  
ATOM   1345  CB  GLN A  88      -6.036   3.543  -5.928  1.00  0.00           C  
ATOM   1346  CG  GLN A  88      -6.615   3.901  -4.510  1.00  0.00           C  
ATOM   1347  CD  GLN A  88      -7.404   2.738  -3.903  1.00  0.00           C  
ATOM   1348  NE2 GLN A  88      -7.318   2.578  -2.634  1.00  0.00           N  
ATOM   1349  OE1 GLN A  88      -8.060   1.947  -4.558  1.00  0.00           O  
ATOM   1350  H   GLN A  88      -6.756   6.047  -6.823  1.00  0.00           H  
ATOM   1351  HA  GLN A  88      -4.187   4.753  -6.119  1.00  0.00           H  
ATOM   1352  HB1 GLN A  88      -5.452   2.631  -5.815  1.00  0.00           H  
ATOM   1353  HB2 GLN A  88      -6.830   3.292  -6.619  1.00  0.00           H  
ATOM   1354  HG1 GLN A  88      -7.234   4.772  -4.730  1.00  0.00           H  
ATOM   1355  HG2 GLN A  88      -5.741   4.162  -3.907  1.00  0.00           H  
ATOM   1356 HE21 GLN A  88      -6.723   3.203  -2.116  1.00  0.00           H  
ATOM   1357 HE22 GLN A  88      -7.777   1.759  -2.255  1.00  0.00           H  
ATOM   1358  N   GLY A  89      -3.562   3.580  -8.128  1.00  0.00           N  
ATOM   1359  CA  GLY A  89      -3.078   3.007  -9.393  1.00  0.00           C  
ATOM   1360  C   GLY A  89      -3.681   1.655  -9.679  1.00  0.00           C  
ATOM   1361  O   GLY A  89      -3.845   0.847  -8.779  1.00  0.00           O  
ATOM   1362  H   GLY A  89      -3.074   3.267  -7.301  1.00  0.00           H  
ATOM   1363  HA1 GLY A  89      -1.995   2.957  -9.245  1.00  0.00           H  
ATOM   1364  HA2 GLY A  89      -3.328   3.775 -10.128  1.00  0.00           H  
ATOM   1365  N   GLY A  90      -3.982   1.369 -10.964  1.00  0.00           N  
ATOM   1366  CA  GLY A  90      -4.504   0.114 -11.431  1.00  0.00           C  
ATOM   1367  C   GLY A  90      -3.347  -0.797 -11.782  1.00  0.00           C  
ATOM   1368  O   GLY A  90      -2.306  -0.377 -12.265  1.00  0.00           O  
ATOM   1369  H   GLY A  90      -3.445   1.887 -11.644  1.00  0.00           H  
ATOM   1370  HA1 GLY A  90      -5.068   0.261 -12.357  1.00  0.00           H  
ATOM   1371  HA2 GLY A  90      -5.029  -0.406 -10.631  1.00  0.00           H  
ATOM   1372  N   ILE A  91      -3.547  -2.090 -11.573  1.00  0.00           N  
ATOM   1373  CA  ILE A  91      -2.633  -3.188 -11.891  1.00  0.00           C  
ATOM   1374  C   ILE A  91      -3.205  -4.029 -13.032  1.00  0.00           C  
ATOM   1375  O   ILE A  91      -4.341  -4.494 -12.903  1.00  0.00           O  
ATOM   1376  CB  ILE A  91      -2.418  -4.061 -10.601  1.00  0.00           C  
ATOM   1377  CG1 ILE A  91      -1.678  -3.207  -9.568  1.00  0.00           C  
ATOM   1378  CG2 ILE A  91      -1.703  -5.391 -10.842  1.00  0.00           C  
ATOM   1379  CD  ILE A  91      -0.149  -3.240  -9.572  1.00  0.00           C  
ATOM   1380  H   ILE A  91      -4.504  -2.320 -11.304  1.00  0.00           H  
ATOM   1381  HA  ILE A  91      -1.682  -2.790 -12.244  1.00  0.00           H  
ATOM   1382  HB  ILE A  91      -3.415  -4.343 -10.277  1.00  0.00           H  
ATOM   1383 HG11 ILE A  91      -1.958  -3.523  -8.560  1.00  0.00           H  
ATOM   1384 HG12 ILE A  91      -2.059  -2.194  -9.662  1.00  0.00           H  
ATOM   1385 HG21 ILE A  91      -2.318  -6.033 -11.479  1.00  0.00           H  
ATOM   1386 HG22 ILE A  91      -0.711  -5.231 -11.287  1.00  0.00           H  
ATOM   1387 HG23 ILE A  91      -1.651  -5.787  -9.834  1.00  0.00           H  
ATOM   1388  HD1 ILE A  91       0.283  -2.765 -10.450  1.00  0.00           H  
ATOM   1389  HD2 ILE A  91       0.107  -2.735  -8.648  1.00  0.00           H  
ATOM   1390  HD3 ILE A  91       0.127  -4.273  -9.394  1.00  0.00           H  
ATOM   1391  N   GLY A  92      -2.378  -4.229 -14.050  1.00  0.00           N  
ATOM   1392  CA  GLY A  92      -2.580  -4.982 -15.305  1.00  0.00           C  
ATOM   1393  C   GLY A  92      -1.700  -6.242 -15.360  1.00  0.00           C  
ATOM   1394  O   GLY A  92      -1.498  -6.933 -14.339  1.00  0.00           O  
ATOM   1395  H   GLY A  92      -1.411  -3.968 -13.931  1.00  0.00           H  
ATOM   1396  HA1 GLY A  92      -2.166  -4.312 -16.075  1.00  0.00           H  
ATOM   1397  HA2 GLY A  92      -3.636  -5.208 -15.455  1.00  0.00           H  
ATOM   1398  N   GLU A  93      -1.180  -6.514 -16.549  1.00  0.00           N  
ATOM   1399  CA  GLU A  93      -0.260  -7.637 -16.785  1.00  0.00           C  
ATOM   1400  C   GLU A  93       1.179  -7.338 -16.360  1.00  0.00           C  
ATOM   1401  O   GLU A  93       1.594  -6.233 -16.076  1.00  0.00           O  
ATOM   1402  CB  GLU A  93      -0.332  -7.839 -18.273  1.00  0.00           C  
ATOM   1403  CG  GLU A  93       0.442  -8.989 -18.986  1.00  0.00           C  
ATOM   1404  CD  GLU A  93       0.254 -10.403 -18.279  1.00  0.00           C  
ATOM   1405  OE1 GLU A  93      -0.665 -11.185 -18.538  1.00  0.00           O  
ATOM   1406  OE2 GLU A  93       0.945 -10.593 -17.247  1.00  0.00           O1-
ATOM   1407  H   GLU A  93      -1.474  -5.939 -17.313  1.00  0.00           H  
ATOM   1408  HA  GLU A  93      -0.622  -8.527 -16.278  1.00  0.00           H  
ATOM   1409  HB1 GLU A  93       0.085  -6.904 -18.659  1.00  0.00           H  
ATOM   1410  HB2 GLU A  93      -1.386  -7.936 -18.537  1.00  0.00           H  
ATOM   1411  HG1 GLU A  93       1.522  -8.832 -19.047  1.00  0.00           H  
ATOM   1412  HG2 GLU A  93       0.120  -9.015 -20.019  1.00  0.00           H  
ATOM   1413  N   ALA A  94       1.811  -8.364 -15.836  1.00  0.00           N  
ATOM   1414  CA  ALA A  94       3.078  -8.299 -15.062  1.00  0.00           C  
ATOM   1415  C   ALA A  94       4.222  -7.690 -15.880  1.00  0.00           C  
ATOM   1416  O   ALA A  94       4.343  -7.950 -17.145  1.00  0.00           O  
ATOM   1417  CB  ALA A  94       3.256  -9.795 -14.611  1.00  0.00           C  
ATOM   1418  H   ALA A  94       1.311  -9.246 -15.856  1.00  0.00           H  
ATOM   1419  HA  ALA A  94       2.917  -7.612 -14.227  1.00  0.00           H  
ATOM   1420  HB1 ALA A  94       4.171  -9.785 -14.022  1.00  0.00           H  
ATOM   1421  HB2 ALA A  94       2.467  -9.988 -13.882  1.00  0.00           H  
ATOM   1422  HB3 ALA A  94       3.150 -10.525 -15.411  1.00  0.00           H  
ATOM   1423  N   ILE A  95       5.103  -6.924 -15.245  1.00  0.00           N  
ATOM   1424  CA  ILE A  95       6.027  -6.005 -15.929  1.00  0.00           C  
ATOM   1425  C   ILE A  95       7.262  -6.787 -16.290  1.00  0.00           C  
ATOM   1426  O   ILE A  95       7.938  -7.342 -15.431  1.00  0.00           O  
ATOM   1427  CB  ILE A  95       6.271  -4.848 -14.917  1.00  0.00           C  
ATOM   1428  CG1 ILE A  95       5.095  -3.845 -14.699  1.00  0.00           C  
ATOM   1429  CG2 ILE A  95       7.456  -4.067 -15.437  1.00  0.00           C  
ATOM   1430  CD  ILE A  95       4.371  -3.275 -15.883  1.00  0.00           C  
ATOM   1431  H   ILE A  95       5.076  -6.664 -14.275  1.00  0.00           H  
ATOM   1432  HA  ILE A  95       5.659  -5.512 -16.831  1.00  0.00           H  
ATOM   1433  HB  ILE A  95       6.566  -5.373 -14.006  1.00  0.00           H  
ATOM   1434 HG11 ILE A  95       5.471  -2.970 -14.180  1.00  0.00           H  
ATOM   1435 HG12 ILE A  95       4.270  -4.247 -14.101  1.00  0.00           H  
ATOM   1436 HG21 ILE A  95       8.420  -4.577 -15.434  1.00  0.00           H  
ATOM   1437 HG22 ILE A  95       7.259  -3.729 -16.448  1.00  0.00           H  
ATOM   1438 HG23 ILE A  95       7.510  -3.179 -14.793  1.00  0.00           H  
ATOM   1439  HD1 ILE A  95       3.778  -2.415 -15.552  1.00  0.00           H  
ATOM   1440  HD2 ILE A  95       5.054  -2.931 -16.654  1.00  0.00           H  
ATOM   1441  HD3 ILE A  95       3.683  -4.003 -16.316  1.00  0.00           H  
ATOM   1442  N   VAL A  96       7.750  -6.753 -17.527  1.00  0.00           N  
ATOM   1443  CA  VAL A  96       8.871  -7.457 -18.021  1.00  0.00           C  
ATOM   1444  C   VAL A  96      10.101  -6.603 -17.761  1.00  0.00           C  
ATOM   1445  O   VAL A  96      11.132  -7.119 -17.379  1.00  0.00           O  
ATOM   1446  CB  VAL A  96       8.562  -7.876 -19.435  1.00  0.00           C  
ATOM   1447  CG1 VAL A  96       9.754  -8.497 -20.163  1.00  0.00           C  
ATOM   1448  CG2 VAL A  96       7.344  -8.765 -19.483  1.00  0.00           C  
ATOM   1449  H   VAL A  96       7.184  -6.280 -18.211  1.00  0.00           H  
ATOM   1450  HA  VAL A  96       9.085  -8.283 -17.346  1.00  0.00           H  
ATOM   1451  HB  VAL A  96       8.323  -6.957 -19.969  1.00  0.00           H  
ATOM   1452 HG11 VAL A  96      10.225  -9.227 -19.497  1.00  0.00           H  
ATOM   1453 HG12 VAL A  96       9.488  -8.924 -21.130  1.00  0.00           H  
ATOM   1454 HG13 VAL A  96      10.529  -7.760 -20.345  1.00  0.00           H  
ATOM   1455 HG21 VAL A  96       7.425  -9.370 -20.380  1.00  0.00           H  
ATOM   1456 HG22 VAL A  96       7.121  -9.245 -18.527  1.00  0.00           H  
ATOM   1457 HG23 VAL A  96       6.504  -8.083 -19.610  1.00  0.00           H  
ATOM   1458  N   ASP A  97       9.997  -5.296 -17.958  1.00  0.00           N  
ATOM   1459  CA  ASP A  97      11.104  -4.321 -17.694  1.00  0.00           C  
ATOM   1460  C   ASP A  97      10.635  -2.940 -17.135  1.00  0.00           C  
ATOM   1461  O   ASP A  97       9.516  -2.492 -17.216  1.00  0.00           O  
ATOM   1462  CB  ASP A  97      12.042  -4.086 -18.892  1.00  0.00           C  
ATOM   1463  CG  ASP A  97      13.442  -3.514 -18.722  1.00  0.00           C  
ATOM   1464  OD1 ASP A  97      14.177  -3.397 -19.733  1.00  0.00           O  
ATOM   1465  OD2 ASP A  97      13.839  -3.325 -17.527  1.00  0.00           O1-
ATOM   1466  H   ASP A  97       9.095  -4.904 -18.170  1.00  0.00           H  
ATOM   1467  HA  ASP A  97      11.663  -4.834 -16.907  1.00  0.00           H  
ATOM   1468  HB1 ASP A  97      11.693  -3.235 -19.481  1.00  0.00           H  
ATOM   1469  HB2 ASP A  97      11.998  -4.928 -19.575  1.00  0.00           H  
ATOM   1470  N   ILE A  98      11.541  -2.203 -16.476  1.00  0.00           N  
ATOM   1471  CA  ILE A  98      11.290  -0.782 -16.166  1.00  0.00           C  
ATOM   1472  C   ILE A  98      12.463   0.106 -16.565  1.00  0.00           C  
ATOM   1473  O   ILE A  98      13.412   0.247 -15.765  1.00  0.00           O  
ATOM   1474  CB  ILE A  98      10.933  -0.457 -14.672  1.00  0.00           C  
ATOM   1475  CG1 ILE A  98       9.703  -1.262 -14.244  1.00  0.00           C  
ATOM   1476  CG2 ILE A  98      10.494   1.089 -14.556  1.00  0.00           C  
ATOM   1477  CD  ILE A  98       9.176  -1.222 -12.812  1.00  0.00           C  
ATOM   1478  H   ILE A  98      12.475  -2.585 -16.342  1.00  0.00           H  
ATOM   1479  HA  ILE A  98      10.469  -0.467 -16.817  1.00  0.00           H  
ATOM   1480  HB  ILE A  98      11.782  -0.654 -14.031  1.00  0.00           H  
ATOM   1481 HG11 ILE A  98       9.839  -2.322 -14.436  1.00  0.00           H  
ATOM   1482 HG12 ILE A  98       8.881  -0.994 -14.915  1.00  0.00           H  
ATOM   1483 HG21 ILE A  98      10.351   1.257 -13.489  1.00  0.00           H  
ATOM   1484 HG22 ILE A  98      11.350   1.670 -14.914  1.00  0.00           H  
ATOM   1485 HG23 ILE A  98       9.533   1.219 -15.052  1.00  0.00           H  
ATOM   1486  HD1 ILE A  98       9.938  -1.547 -12.100  1.00  0.00           H  
ATOM   1487  HD2 ILE A  98       8.781  -0.238 -12.553  1.00  0.00           H  
ATOM   1488  HD3 ILE A  98       8.292  -1.844 -12.707  1.00  0.00           H  
ATOM   1489  N   PRO A  99      12.535   0.649 -17.819  1.00  0.00           N  
ATOM   1490  CA  PRO A  99      13.683   1.487 -18.266  1.00  0.00           C  
ATOM   1491  C   PRO A  99      14.025   2.671 -17.404  1.00  0.00           C  
ATOM   1492  O   PRO A  99      15.129   3.143 -17.405  1.00  0.00           O  
ATOM   1493  CB  PRO A  99      13.244   2.072 -19.664  1.00  0.00           C  
ATOM   1494  CG  PRO A  99      12.261   1.055 -20.192  1.00  0.00           C  
ATOM   1495  CD  PRO A  99      11.623   0.427 -18.971  1.00  0.00           C  
ATOM   1496  HA  PRO A  99      14.626   0.994 -18.474  1.00  0.00           H  
ATOM   1497  HB1 PRO A  99      12.639   2.983 -19.592  1.00  0.00           H  
ATOM   1498  HB2 PRO A  99      14.068   2.108 -20.378  1.00  0.00           H  
ATOM   1499  HG1 PRO A  99      11.458   1.611 -20.693  1.00  0.00           H  
ATOM   1500  HG2 PRO A  99      12.832   0.264 -20.672  1.00  0.00           H  
ATOM   1501  HD1 PRO A  99      10.680   0.953 -18.760  1.00  0.00           H  
ATOM   1502  HD2 PRO A  99      11.549  -0.656 -19.107  1.00  0.00           H  
ATOM   1503  N   ALA A 100      13.088   3.220 -16.613  1.00  0.00           N  
ATOM   1504  CA  ALA A 100      13.385   4.180 -15.584  1.00  0.00           C  
ATOM   1505  C   ALA A 100      14.238   3.622 -14.465  1.00  0.00           C  
ATOM   1506  O   ALA A 100      14.672   4.424 -13.617  1.00  0.00           O  
ATOM   1507  CB  ALA A 100      12.063   4.779 -15.054  1.00  0.00           C  
ATOM   1508  H   ALA A 100      12.140   2.938 -16.839  1.00  0.00           H  
ATOM   1509  HA  ALA A 100      14.030   4.945 -16.008  1.00  0.00           H  
ATOM   1510  HB1 ALA A 100      12.254   5.602 -14.360  1.00  0.00           H  
ATOM   1511  HB2 ALA A 100      11.554   5.336 -15.839  1.00  0.00           H  
ATOM   1512  HB3 ALA A 100      11.334   4.133 -14.585  1.00  0.00           H  
ATOM   1513  N   ILE A 101      14.462   2.311 -14.416  1.00  0.00           N  
ATOM   1514  CA  ILE A 101      15.341   1.646 -13.360  1.00  0.00           C  
ATOM   1515  C   ILE A 101      16.298   0.593 -14.070  1.00  0.00           C  
ATOM   1516  O   ILE A 101      15.891  -0.510 -14.405  1.00  0.00           O  
ATOM   1517  CB  ILE A 101      14.512   0.903 -12.237  1.00  0.00           C  
ATOM   1518  CG1 ILE A 101      13.600   1.817 -11.430  1.00  0.00           C  
ATOM   1519  CG2 ILE A 101      15.383   0.086 -11.296  1.00  0.00           C  
ATOM   1520  CD  ILE A 101      12.116   1.329 -11.302  1.00  0.00           C  
ATOM   1521  H   ILE A 101      14.167   1.733 -15.185  1.00  0.00           H  
ATOM   1522  HA  ILE A 101      15.982   2.370 -12.863  1.00  0.00           H  
ATOM   1523  HB  ILE A 101      13.898   0.110 -12.668  1.00  0.00           H  
ATOM   1524 HG11 ILE A 101      13.484   2.759 -11.968  1.00  0.00           H  
ATOM   1525 HG12 ILE A 101      13.980   1.936 -10.425  1.00  0.00           H  
ATOM   1526 HG21 ILE A 101      14.830  -0.435 -10.513  1.00  0.00           H  
ATOM   1527 HG22 ILE A 101      15.922  -0.707 -11.816  1.00  0.00           H  
ATOM   1528 HG23 ILE A 101      15.948   0.800 -10.690  1.00  0.00           H  
ATOM   1529  HD1 ILE A 101      11.963   0.830 -10.345  1.00  0.00           H  
ATOM   1530  HD2 ILE A 101      11.344   2.082 -11.417  1.00  0.00           H  
ATOM   1531  HD3 ILE A 101      11.941   0.529 -12.019  1.00  0.00           H  
ATOM   1532  N   PRO A 102      17.617   0.915 -14.170  1.00  0.00           N  
ATOM   1533  CA  PRO A 102      18.688   0.106 -14.801  1.00  0.00           C  
ATOM   1534  C   PRO A 102      18.803  -1.248 -14.049  1.00  0.00           C  
ATOM   1535  O   PRO A 102      18.900  -1.310 -12.832  1.00  0.00           O  
ATOM   1536  CB  PRO A 102      19.951   0.839 -14.705  1.00  0.00           C  
ATOM   1537  CG  PRO A 102      19.419   2.335 -14.889  1.00  0.00           C  
ATOM   1538  CD  PRO A 102      18.149   2.281 -14.022  1.00  0.00           C  
ATOM   1539  HA  PRO A 102      18.409  -0.050 -15.845  1.00  0.00           H  
ATOM   1540  HB1 PRO A 102      20.464   0.795 -13.743  1.00  0.00           H  
ATOM   1541  HB2 PRO A 102      20.636   0.501 -15.474  1.00  0.00           H  
ATOM   1542  HG1 PRO A 102      20.139   3.072 -14.534  1.00  0.00           H  
ATOM   1543  HG2 PRO A 102      19.130   2.614 -15.900  1.00  0.00           H  
ATOM   1544  HD1 PRO A 102      18.244   2.552 -12.969  1.00  0.00           H  
ATOM   1545  HD2 PRO A 102      17.461   2.988 -14.486  1.00  0.00           H  
ATOM   1546  N   ARG A 103      19.038  -2.319 -14.785  1.00  0.00           N  
ATOM   1547  CA  ARG A 103      19.157  -3.725 -14.360  1.00  0.00           C  
ATOM   1548  C   ARG A 103      18.019  -4.243 -13.487  1.00  0.00           C  
ATOM   1549  O   ARG A 103      18.157  -5.299 -12.821  1.00  0.00           O  
ATOM   1550  CB  ARG A 103      20.526  -4.022 -13.665  1.00  0.00           C  
ATOM   1551  CG  ARG A 103      21.759  -3.579 -14.537  1.00  0.00           C  
ATOM   1552  CD  ARG A 103      21.781  -4.135 -15.980  1.00  0.00           C  
ATOM   1553  NE  ARG A 103      21.830  -5.568 -15.928  1.00  0.00           N  
ATOM   1554  CZ  ARG A 103      22.072  -6.347 -16.964  1.00  0.00           C  
ATOM   1555  NH1 ARG A 103      22.332  -5.926 -18.182  1.00  0.00           N1+
ATOM   1556  NH2 ARG A 103      22.098  -7.674 -16.761  1.00  0.00           N  
ATOM   1557  H   ARG A 103      19.190  -2.231 -15.784  1.00  0.00           H  
ATOM   1558  HA  ARG A 103      19.121  -4.375 -15.234  1.00  0.00           H  
ATOM   1559  HB1 ARG A 103      20.536  -5.062 -13.322  1.00  0.00           H  
ATOM   1560  HB2 ARG A 103      20.582  -3.382 -12.793  1.00  0.00           H  
ATOM   1561  HG1 ARG A 103      22.596  -4.025 -14.011  1.00  0.00           H  
ATOM   1562  HG2 ARG A 103      21.913  -2.493 -14.529  1.00  0.00           H  
ATOM   1563  HD1 ARG A 103      22.587  -3.680 -16.565  1.00  0.00           H  
ATOM   1564  HD2 ARG A 103      20.819  -3.911 -16.434  1.00  0.00           H  
ATOM   1565  HE  ARG A 103      21.564  -5.914 -15.025  1.00  0.00           H  
ATOM   1566 HH11 ARG A 103      22.376  -4.920 -18.333  1.00  0.00           H  
ATOM   1567 HH12 ARG A 103      22.473  -6.612 -18.895  1.00  0.00           H  
ATOM   1568 HH21 ARG A 103      22.099  -8.114 -15.852  1.00  0.00           H  
ATOM   1569 HH22 ARG A 103      22.446  -8.275 -17.483  1.00  0.00           H  
ATOM   1570  N   PHE A 104      16.840  -3.671 -13.486  1.00  0.00           N  
ATOM   1571  CA  PHE A 104      15.644  -4.134 -12.738  1.00  0.00           C  
ATOM   1572  C   PHE A 104      15.377  -5.640 -12.899  1.00  0.00           C  
ATOM   1573  O   PHE A 104      15.252  -6.322 -11.902  1.00  0.00           O  
ATOM   1574  CB  PHE A 104      14.497  -3.236 -13.102  1.00  0.00           C  
ATOM   1575  CG  PHE A 104      13.155  -3.383 -12.455  1.00  0.00           C  
ATOM   1576  CD1 PHE A 104      12.138  -3.994 -13.205  1.00  0.00           C  
ATOM   1577  CD2 PHE A 104      12.914  -2.879 -11.153  1.00  0.00           C  
ATOM   1578  CE1 PHE A 104      10.884  -4.319 -12.620  1.00  0.00           C  
ATOM   1579  CE2 PHE A 104      11.644  -3.192 -10.607  1.00  0.00           C  
ATOM   1580  CZ  PHE A 104      10.669  -3.914 -11.309  1.00  0.00           C  
ATOM   1581  H   PHE A 104      16.746  -2.909 -14.157  1.00  0.00           H  
ATOM   1582  HA  PHE A 104      15.790  -3.949 -11.672  1.00  0.00           H  
ATOM   1583  HB1 PHE A 104      14.344  -3.222 -14.185  1.00  0.00           H  
ATOM   1584  HB2 PHE A 104      14.753  -2.187 -12.942  1.00  0.00           H  
ATOM   1585  HD1 PHE A 104      12.280  -4.183 -14.258  1.00  0.00           H  
ATOM   1586  HD2 PHE A 104      13.620  -2.267 -10.612  1.00  0.00           H  
ATOM   1587  HE1 PHE A 104      10.101  -4.681 -13.271  1.00  0.00           H  
ATOM   1588  HE2 PHE A 104      11.392  -2.831  -9.624  1.00  0.00           H  
ATOM   1589  HZ  PHE A 104       9.737  -4.079 -10.783  1.00  0.00           H  
ATOM   1590  N   LYS A 105      15.485  -6.277 -14.068  1.00  0.00           N  
ATOM   1591  CA  LYS A 105      15.421  -7.692 -14.282  1.00  0.00           C  
ATOM   1592  C   LYS A 105      16.334  -8.555 -13.383  1.00  0.00           C  
ATOM   1593  O   LYS A 105      16.025  -9.702 -13.088  1.00  0.00           O  
ATOM   1594  CB  LYS A 105      15.568  -8.042 -15.752  1.00  0.00           C  
ATOM   1595  CG  LYS A 105      14.398  -7.631 -16.686  1.00  0.00           C  
ATOM   1596  CD  LYS A 105      14.932  -7.514 -18.058  1.00  0.00           C  
ATOM   1597  CE  LYS A 105      13.856  -7.487 -19.110  1.00  0.00           C  
ATOM   1598  NZ  LYS A 105      14.332  -7.692 -20.453  1.00  0.00           N1+
ATOM   1599  H   LYS A 105      15.822  -5.703 -14.824  1.00  0.00           H  
ATOM   1600  HA  LYS A 105      14.400  -7.996 -14.044  1.00  0.00           H  
ATOM   1601  HB1 LYS A 105      15.650  -9.131 -15.824  1.00  0.00           H  
ATOM   1602  HB2 LYS A 105      16.584  -7.764 -16.038  1.00  0.00           H  
ATOM   1603  HG1 LYS A 105      13.895  -6.729 -16.309  1.00  0.00           H  
ATOM   1604  HG2 LYS A 105      13.696  -8.453 -16.582  1.00  0.00           H  
ATOM   1605  HD1 LYS A 105      15.657  -8.311 -18.210  1.00  0.00           H  
ATOM   1606  HD2 LYS A 105      15.441  -6.556 -18.107  1.00  0.00           H  
ATOM   1607  HE1 LYS A 105      13.335  -6.541 -18.982  1.00  0.00           H  
ATOM   1608  HE2 LYS A 105      13.167  -8.320 -18.958  1.00  0.00           H  
ATOM   1609  HZ1 LYS A 105      14.687  -8.640 -20.561  1.00  0.00           H  
ATOM   1610  HZ2 LYS A 105      13.657  -7.460 -21.163  1.00  0.00           H  
ATOM   1611  HZ3 LYS A 105      15.084  -7.056 -20.649  1.00  0.00           H  
ATOM   1612  N   ASP A 106      17.470  -8.042 -13.014  1.00  0.00           N  
ATOM   1613  CA  ASP A 106      18.477  -8.660 -12.105  1.00  0.00           C  
ATOM   1614  C   ASP A 106      18.342  -8.252 -10.572  1.00  0.00           C  
ATOM   1615  O   ASP A 106      18.788  -9.039  -9.740  1.00  0.00           O  
ATOM   1616  CB  ASP A 106      19.900  -8.233 -12.415  1.00  0.00           C  
ATOM   1617  CG  ASP A 106      20.421  -8.754 -13.757  1.00  0.00           C  
ATOM   1618  OD1 ASP A 106      19.692  -9.503 -14.514  1.00  0.00           O  
ATOM   1619  OD2 ASP A 106      21.539  -8.447 -14.076  1.00  0.00           O1-
ATOM   1620  H   ASP A 106      17.643  -7.103 -13.348  1.00  0.00           H  
ATOM   1621  HA  ASP A 106      18.359  -9.749 -12.092  1.00  0.00           H  
ATOM   1622  HB1 ASP A 106      20.597  -8.635 -11.670  1.00  0.00           H  
ATOM   1623  HB2 ASP A 106      20.006  -7.155 -12.471  1.00  0.00           H  
ATOM   1624  N   LEU A 107      17.590  -7.211 -10.230  1.00  0.00           N  
ATOM   1625  CA  LEU A 107      17.178  -6.865  -8.850  1.00  0.00           C  
ATOM   1626  C   LEU A 107      16.357  -8.080  -8.240  1.00  0.00           C  
ATOM   1627  O   LEU A 107      15.650  -8.763  -8.922  1.00  0.00           O  
ATOM   1628  CB  LEU A 107      16.506  -5.493  -8.745  1.00  0.00           C  
ATOM   1629  CG  LEU A 107      17.372  -4.256  -8.819  1.00  0.00           C  
ATOM   1630  CD1 LEU A 107      16.309  -3.121  -8.740  1.00  0.00           C  
ATOM   1631  CD2 LEU A 107      18.376  -4.172  -7.663  1.00  0.00           C  
ATOM   1632  H   LEU A 107      17.126  -6.748 -10.991  1.00  0.00           H  
ATOM   1633  HA  LEU A 107      18.076  -6.843  -8.227  1.00  0.00           H  
ATOM   1634  HB1 LEU A 107      16.030  -5.366  -7.776  1.00  0.00           H  
ATOM   1635  HB2 LEU A 107      15.714  -5.377  -9.479  1.00  0.00           H  
ATOM   1636  HG  LEU A 107      17.919  -4.268  -9.765  1.00  0.00           H  
ATOM   1637 HD11 LEU A 107      15.631  -2.980  -9.577  1.00  0.00           H  
ATOM   1638 HD12 LEU A 107      15.743  -3.135  -7.804  1.00  0.00           H  
ATOM   1639 HD13 LEU A 107      16.828  -2.180  -8.613  1.00  0.00           H  
ATOM   1640 HD21 LEU A 107      19.055  -5.033  -7.695  1.00  0.00           H  
ATOM   1641 HD22 LEU A 107      18.942  -3.248  -7.689  1.00  0.00           H  
ATOM   1642 HD23 LEU A 107      17.801  -4.160  -6.735  1.00  0.00           H  
ATOM   1643  N   GLU A 108      16.393  -8.305  -6.968  1.00  0.00           N  
ATOM   1644  CA  GLU A 108      15.479  -9.233  -6.227  1.00  0.00           C  
ATOM   1645  C   GLU A 108      14.059  -8.732  -6.135  1.00  0.00           C  
ATOM   1646  O   GLU A 108      13.922  -7.538  -6.208  1.00  0.00           O  
ATOM   1647  CB  GLU A 108      16.031  -9.526  -4.825  1.00  0.00           C  
ATOM   1648  CG  GLU A 108      17.420 -10.193  -4.759  1.00  0.00           C  
ATOM   1649  CD  GLU A 108      17.628 -11.333  -5.719  1.00  0.00           C  
ATOM   1650  OE1 GLU A 108      16.653 -12.132  -5.968  1.00  0.00           O  
ATOM   1651  OE2 GLU A 108      18.662 -11.566  -6.178  1.00  0.00           O1-
ATOM   1652  H   GLU A 108      16.897  -7.626  -6.423  1.00  0.00           H  
ATOM   1653  HA  GLU A 108      15.497 -10.138  -6.837  1.00  0.00           H  
ATOM   1654  HB1 GLU A 108      15.281 -10.073  -4.247  1.00  0.00           H  
ATOM   1655  HB2 GLU A 108      16.021  -8.570  -4.310  1.00  0.00           H  
ATOM   1656  HG1 GLU A 108      17.615 -10.449  -3.714  1.00  0.00           H  
ATOM   1657  HG2 GLU A 108      18.196  -9.461  -4.982  1.00  0.00           H  
ATOM   1658  N   PRO A 109      12.974  -9.593  -5.921  1.00  0.00           N  
ATOM   1659  CA  PRO A 109      11.585  -9.068  -5.795  1.00  0.00           C  
ATOM   1660  C   PRO A 109      11.444  -8.025  -4.751  1.00  0.00           C  
ATOM   1661  O   PRO A 109      10.676  -6.997  -4.856  1.00  0.00           O  
ATOM   1662  CB  PRO A 109      10.831 -10.355  -5.361  1.00  0.00           C  
ATOM   1663  CG  PRO A 109      11.667 -11.566  -5.811  1.00  0.00           C  
ATOM   1664  CD  PRO A 109      13.105 -11.050  -5.777  1.00  0.00           C  
ATOM   1665  HA  PRO A 109      11.272  -8.662  -6.757  1.00  0.00           H  
ATOM   1666  HB1 PRO A 109      10.702 -10.421  -4.277  1.00  0.00           H  
ATOM   1667  HB2 PRO A 109       9.870 -10.380  -5.873  1.00  0.00           H  
ATOM   1668  HG1 PRO A 109      11.592 -12.369  -5.090  1.00  0.00           H  
ATOM   1669  HG2 PRO A 109      11.417 -11.853  -6.827  1.00  0.00           H  
ATOM   1670  HD1 PRO A 109      13.628 -11.346  -4.870  1.00  0.00           H  
ATOM   1671  HD2 PRO A 109      13.573 -11.471  -6.668  1.00  0.00           H  
ATOM   1672  N   MET A 110      12.151  -8.224  -3.649  1.00  0.00           N  
ATOM   1673  CA  MET A 110      12.046  -7.298  -2.452  1.00  0.00           C  
ATOM   1674  C   MET A 110      12.722  -5.976  -2.787  1.00  0.00           C  
ATOM   1675  O   MET A 110      12.237  -4.892  -2.385  1.00  0.00           O  
ATOM   1676  CB  MET A 110      12.632  -7.970  -1.154  1.00  0.00           C  
ATOM   1677  CG  MET A 110      12.436  -6.936  -0.028  1.00  0.00           C  
ATOM   1678  SD  MET A 110      10.701  -6.728   0.591  1.00  0.00           S  
ATOM   1679  CE  MET A 110      10.625  -4.940   0.755  1.00  0.00           C  
ATOM   1680  H   MET A 110      12.681  -9.088  -3.614  1.00  0.00           H  
ATOM   1681  HA  MET A 110      10.974  -7.176  -2.328  1.00  0.00           H  
ATOM   1682  HB1 MET A 110      13.717  -8.095  -1.253  1.00  0.00           H  
ATOM   1683  HB2 MET A 110      12.276  -8.972  -0.917  1.00  0.00           H  
ATOM   1684  HG1 MET A 110      12.888  -5.960  -0.213  1.00  0.00           H  
ATOM   1685  HG2 MET A 110      12.998  -7.301   0.821  1.00  0.00           H  
ATOM   1686  HE1 MET A 110       9.659  -4.686   1.173  1.00  0.00           H  
ATOM   1687  HE2 MET A 110      11.371  -4.546   1.452  1.00  0.00           H  
ATOM   1688  HE3 MET A 110      10.869  -4.470  -0.203  1.00  0.00           H  
ATOM   1689  N   GLU A 111      13.772  -5.958  -3.650  1.00  0.00           N  
ATOM   1690  CA  GLU A 111      14.527  -4.801  -4.073  1.00  0.00           C  
ATOM   1691  C   GLU A 111      13.898  -4.172  -5.330  1.00  0.00           C  
ATOM   1692  O   GLU A 111      13.860  -2.951  -5.458  1.00  0.00           O  
ATOM   1693  CB  GLU A 111      15.968  -5.255  -4.330  1.00  0.00           C  
ATOM   1694  CG  GLU A 111      16.767  -5.899  -3.215  1.00  0.00           C  
ATOM   1695  CD  GLU A 111      18.170  -6.290  -3.550  1.00  0.00           C  
ATOM   1696  OE1 GLU A 111      18.872  -7.045  -2.796  1.00  0.00           O  
ATOM   1697  OE2 GLU A 111      18.663  -5.786  -4.599  1.00  0.00           O1-
ATOM   1698  H   GLU A 111      14.187  -6.808  -4.009  1.00  0.00           H  
ATOM   1699  HA  GLU A 111      14.602  -4.119  -3.238  1.00  0.00           H  
ATOM   1700  HB1 GLU A 111      16.552  -4.364  -4.566  1.00  0.00           H  
ATOM   1701  HB2 GLU A 111      16.014  -5.938  -5.186  1.00  0.00           H  
ATOM   1702  HG1 GLU A 111      16.169  -6.791  -3.036  1.00  0.00           H  
ATOM   1703  HG2 GLU A 111      16.717  -5.296  -2.310  1.00  0.00           H  
ATOM   1704  N   GLN A 112      13.282  -4.915  -6.272  1.00  0.00           N  
ATOM   1705  CA  GLN A 112      12.243  -4.497  -7.311  1.00  0.00           C  
ATOM   1706  C   GLN A 112      10.966  -3.811  -6.716  1.00  0.00           C  
ATOM   1707  O   GLN A 112      10.354  -3.009  -7.384  1.00  0.00           O  
ATOM   1708  CB  GLN A 112      11.817  -5.716  -8.134  1.00  0.00           C  
ATOM   1709  CG  GLN A 112      12.885  -6.414  -8.951  1.00  0.00           C  
ATOM   1710  CD  GLN A 112      12.322  -7.643  -9.721  1.00  0.00           C  
ATOM   1711  NE2 GLN A 112      12.826  -7.910 -10.926  1.00  0.00           N  
ATOM   1712  OE1 GLN A 112      11.357  -8.310  -9.373  1.00  0.00           O  
ATOM   1713  H   GLN A 112      13.296  -5.917  -6.149  1.00  0.00           H  
ATOM   1714  HA  GLN A 112      12.758  -3.804  -7.986  1.00  0.00           H  
ATOM   1715  HB1 GLN A 112      10.954  -5.479  -8.756  1.00  0.00           H  
ATOM   1716  HB2 GLN A 112      11.422  -6.349  -7.346  1.00  0.00           H  
ATOM   1717  HG1 GLN A 112      13.808  -6.726  -8.454  1.00  0.00           H  
ATOM   1718  HG2 GLN A 112      13.222  -5.659  -9.665  1.00  0.00           H  
ATOM   1719 HE21 GLN A 112      13.576  -7.311 -11.251  1.00  0.00           H  
ATOM   1720 HE22 GLN A 112      12.375  -8.498 -11.616  1.00  0.00           H  
ATOM   1721  N   PHE A 113      10.677  -4.047  -5.433  1.00  0.00           N  
ATOM   1722  CA  PHE A 113       9.702  -3.183  -4.726  1.00  0.00           C  
ATOM   1723  C   PHE A 113      10.280  -1.801  -4.369  1.00  0.00           C  
ATOM   1724  O   PHE A 113       9.852  -0.831  -4.985  1.00  0.00           O  
ATOM   1725  CB  PHE A 113       9.192  -3.907  -3.460  1.00  0.00           C  
ATOM   1726  CG  PHE A 113       8.174  -3.022  -2.641  1.00  0.00           C  
ATOM   1727  CD1 PHE A 113       6.919  -2.673  -3.308  1.00  0.00           C  
ATOM   1728  CD2 PHE A 113       8.375  -2.540  -1.366  1.00  0.00           C  
ATOM   1729  CE1 PHE A 113       5.997  -1.885  -2.580  1.00  0.00           C  
ATOM   1730  CE2 PHE A 113       7.432  -1.721  -0.640  1.00  0.00           C  
ATOM   1731  CZ  PHE A 113       6.223  -1.392  -1.300  1.00  0.00           C  
ATOM   1732  H   PHE A 113      11.257  -4.613  -4.829  1.00  0.00           H  
ATOM   1733  HA  PHE A 113       8.886  -3.043  -5.429  1.00  0.00           H  
ATOM   1734  HB1 PHE A 113      10.027  -4.254  -2.851  1.00  0.00           H  
ATOM   1735  HB2 PHE A 113       8.632  -4.751  -3.843  1.00  0.00           H  
ATOM   1736  HD1 PHE A 113       6.679  -3.007  -4.311  1.00  0.00           H  
ATOM   1737  HD2 PHE A 113       9.371  -2.789  -1.003  1.00  0.00           H  
ATOM   1738  HE1 PHE A 113       5.055  -1.687  -3.086  1.00  0.00           H  
ATOM   1739  HE2 PHE A 113       7.553  -1.430   0.394  1.00  0.00           H  
ATOM   1740  HZ  PHE A 113       5.565  -0.664  -0.839  1.00  0.00           H  
ATOM   1741  N   ILE A 114      11.365  -1.774  -3.570  1.00  0.00           N  
ATOM   1742  CA  ILE A 114      11.935  -0.528  -3.087  1.00  0.00           C  
ATOM   1743  C   ILE A 114      12.452   0.375  -4.203  1.00  0.00           C  
ATOM   1744  O   ILE A 114      12.340   1.618  -4.228  1.00  0.00           O  
ATOM   1745  CB  ILE A 114      13.005  -0.703  -1.927  1.00  0.00           C  
ATOM   1746  CG1 ILE A 114      12.093  -1.240  -0.758  1.00  0.00           C  
ATOM   1747  CG2 ILE A 114      13.726   0.542  -1.553  1.00  0.00           C  
ATOM   1748  CD  ILE A 114      12.705  -2.019   0.382  1.00  0.00           C  
ATOM   1749  H   ILE A 114      11.668  -2.667  -3.217  1.00  0.00           H  
ATOM   1750  HA  ILE A 114      11.087   0.043  -2.713  1.00  0.00           H  
ATOM   1751  HB  ILE A 114      13.689  -1.507  -2.195  1.00  0.00           H  
ATOM   1752 HG11 ILE A 114      11.294  -1.842  -1.187  1.00  0.00           H  
ATOM   1753 HG12 ILE A 114      11.462  -0.451  -0.335  1.00  0.00           H  
ATOM   1754 HG21 ILE A 114      14.319   0.412  -0.656  1.00  0.00           H  
ATOM   1755 HG22 ILE A 114      14.403   0.841  -2.358  1.00  0.00           H  
ATOM   1756 HG23 ILE A 114      12.982   1.310  -1.346  1.00  0.00           H  
ATOM   1757  HD1 ILE A 114      13.059  -2.968  -0.012  1.00  0.00           H  
ATOM   1758  HD2 ILE A 114      13.499  -1.492   0.901  1.00  0.00           H  
ATOM   1759  HD3 ILE A 114      11.988  -2.190   1.188  1.00  0.00           H  
ATOM   1760  N   ALA A 115      12.825  -0.263  -5.323  1.00  0.00           N  
ATOM   1761  CA  ALA A 115      13.307   0.477  -6.462  1.00  0.00           C  
ATOM   1762  C   ALA A 115      12.269   1.345  -7.131  1.00  0.00           C  
ATOM   1763  O   ALA A 115      12.599   2.359  -7.728  1.00  0.00           O  
ATOM   1764  CB  ALA A 115      14.018  -0.423  -7.517  1.00  0.00           C  
ATOM   1765  H   ALA A 115      13.037  -1.236  -5.155  1.00  0.00           H  
ATOM   1766  HA  ALA A 115      13.998   1.194  -6.015  1.00  0.00           H  
ATOM   1767  HB1 ALA A 115      14.921  -0.890  -7.106  1.00  0.00           H  
ATOM   1768  HB2 ALA A 115      13.349  -1.176  -7.908  1.00  0.00           H  
ATOM   1769  HB3 ALA A 115      14.370   0.239  -8.312  1.00  0.00           H  
ATOM   1770  N   GLN A 116      11.003   0.922  -7.131  1.00  0.00           N  
ATOM   1771  CA  GLN A 116       9.889   1.816  -7.591  1.00  0.00           C  
ATOM   1772  C   GLN A 116       9.466   2.859  -6.485  1.00  0.00           C  
ATOM   1773  O   GLN A 116       9.198   4.006  -6.782  1.00  0.00           O  
ATOM   1774  CB  GLN A 116       8.667   0.958  -8.039  1.00  0.00           C  
ATOM   1775  CG  GLN A 116       8.952   0.135  -9.277  1.00  0.00           C  
ATOM   1776  CD  GLN A 116       7.837  -0.819  -9.494  1.00  0.00           C  
ATOM   1777  NE2 GLN A 116       7.952  -2.038  -9.166  1.00  0.00           N  
ATOM   1778  OE1 GLN A 116       6.780  -0.395  -9.999  1.00  0.00           O  
ATOM   1779  H   GLN A 116      10.768   0.127  -6.560  1.00  0.00           H  
ATOM   1780  HA  GLN A 116      10.212   2.419  -8.433  1.00  0.00           H  
ATOM   1781  HB1 GLN A 116       7.827   1.640  -8.166  1.00  0.00           H  
ATOM   1782  HB2 GLN A 116       8.404   0.255  -7.254  1.00  0.00           H  
ATOM   1783  HG1 GLN A 116       9.836  -0.488  -9.142  1.00  0.00           H  
ATOM   1784  HG2 GLN A 116       9.071   0.841 -10.101  1.00  0.00           H  
ATOM   1785 HE21 GLN A 116       8.696  -2.538  -8.694  1.00  0.00           H  
ATOM   1786 HE22 GLN A 116       7.065  -2.503  -9.322  1.00  0.00           H  
ATOM   1787  N   VAL A 117       9.464   2.524  -5.165  1.00  0.00           N  
ATOM   1788  CA  VAL A 117       9.348   3.434  -3.957  1.00  0.00           C  
ATOM   1789  C   VAL A 117      10.342   4.568  -3.962  1.00  0.00           C  
ATOM   1790  O   VAL A 117       9.952   5.671  -3.614  1.00  0.00           O  
ATOM   1791  CB  VAL A 117       9.527   2.635  -2.641  1.00  0.00           C  
ATOM   1792  CG1 VAL A 117       9.517   3.377  -1.248  1.00  0.00           C  
ATOM   1793  CG2 VAL A 117       8.707   1.354  -2.396  1.00  0.00           C  
ATOM   1794  H   VAL A 117       9.537   1.525  -4.985  1.00  0.00           H  
ATOM   1795  HA  VAL A 117       8.340   3.827  -3.901  1.00  0.00           H  
ATOM   1796  HB  VAL A 117      10.556   2.282  -2.647  1.00  0.00           H  
ATOM   1797 HG11 VAL A 117       8.498   3.684  -1.037  1.00  0.00           H  
ATOM   1798 HG12 VAL A 117       9.883   2.706  -0.475  1.00  0.00           H  
ATOM   1799 HG13 VAL A 117      10.090   4.300  -1.262  1.00  0.00           H  
ATOM   1800 HG21 VAL A 117       7.662   1.554  -2.166  1.00  0.00           H  
ATOM   1801 HG22 VAL A 117       8.794   0.757  -3.304  1.00  0.00           H  
ATOM   1802 HG23 VAL A 117       9.111   0.771  -1.569  1.00  0.00           H  
ATOM   1803  N   ASP A 118      11.643   4.291  -4.266  1.00  0.00           N  
ATOM   1804  CA  ASP A 118      12.715   5.248  -4.559  1.00  0.00           C  
ATOM   1805  C   ASP A 118      12.644   6.049  -5.922  1.00  0.00           C  
ATOM   1806  O   ASP A 118      13.277   7.077  -6.114  1.00  0.00           O  
ATOM   1807  CB  ASP A 118      14.078   4.411  -4.545  1.00  0.00           C  
ATOM   1808  CG  ASP A 118      15.340   5.180  -4.786  1.00  0.00           C  
ATOM   1809  OD1 ASP A 118      15.886   5.120  -5.943  1.00  0.00           O  
ATOM   1810  OD2 ASP A 118      15.780   5.901  -3.854  1.00  0.00           O1-
ATOM   1811  H   ASP A 118      11.903   3.323  -4.161  1.00  0.00           H  
ATOM   1812  HA  ASP A 118      12.913   5.961  -3.752  1.00  0.00           H  
ATOM   1813  HB1 ASP A 118      14.030   3.475  -5.100  1.00  0.00           H  
ATOM   1814  HB2 ASP A 118      14.065   3.894  -3.588  1.00  0.00           H  
ATOM   1815  N   LEU A 119      11.823   5.593  -6.858  1.00  0.00           N  
ATOM   1816  CA  LEU A 119      11.347   6.375  -8.025  1.00  0.00           C  
ATOM   1817  C   LEU A 119      10.154   7.238  -7.662  1.00  0.00           C  
ATOM   1818  O   LEU A 119       9.723   8.075  -8.481  1.00  0.00           O  
ATOM   1819  CB  LEU A 119      11.112   5.461  -9.272  1.00  0.00           C  
ATOM   1820  CG  LEU A 119      11.021   6.145 -10.676  1.00  0.00           C  
ATOM   1821  CD1 LEU A 119      12.450   6.609 -11.025  1.00  0.00           C  
ATOM   1822  CD2 LEU A 119      10.369   5.168 -11.583  1.00  0.00           C  
ATOM   1823  H   LEU A 119      11.320   4.728  -6.755  1.00  0.00           H  
ATOM   1824  HA  LEU A 119      12.175   7.036  -8.281  1.00  0.00           H  
ATOM   1825  HB1 LEU A 119      10.226   4.880  -9.018  1.00  0.00           H  
ATOM   1826  HB2 LEU A 119      11.903   4.704  -9.215  1.00  0.00           H  
ATOM   1827  HG  LEU A 119      10.385   7.024 -10.616  1.00  0.00           H  
ATOM   1828 HD11 LEU A 119      13.077   5.721 -11.097  1.00  0.00           H  
ATOM   1829 HD12 LEU A 119      12.385   7.138 -11.972  1.00  0.00           H  
ATOM   1830 HD13 LEU A 119      12.850   7.380 -10.369  1.00  0.00           H  
ATOM   1831 HD21 LEU A 119      10.962   4.276 -11.726  1.00  0.00           H  
ATOM   1832 HD22 LEU A 119       9.398   4.873 -11.186  1.00  0.00           H  
ATOM   1833 HD23 LEU A 119      10.260   5.708 -12.523  1.00  0.00           H  
ATOM   1834  N   CYS A 120       9.534   7.051  -6.445  1.00  0.00           N  
ATOM   1835  CA  CYS A 120       8.529   8.044  -6.052  1.00  0.00           C  
ATOM   1836  C   CYS A 120       9.194   9.371  -5.744  1.00  0.00           C  
ATOM   1837  O   CYS A 120      10.203   9.359  -4.998  1.00  0.00           O  
ATOM   1838  CB  CYS A 120       7.735   7.577  -4.879  1.00  0.00           C  
ATOM   1839  SG  CYS A 120       6.484   6.291  -5.244  1.00  0.00           S  
ATOM   1840  H   CYS A 120       9.938   6.405  -5.784  1.00  0.00           H  
ATOM   1841  HA  CYS A 120       7.784   8.211  -6.828  1.00  0.00           H  
ATOM   1842  HB1 CYS A 120       7.132   8.312  -4.340  1.00  0.00           H  
ATOM   1843  HB2 CYS A 120       8.448   7.291  -4.115  1.00  0.00           H  
ATOM   1844  N   VAL A 121       8.628  10.492  -6.156  1.00  0.00           N  
ATOM   1845  CA  VAL A 121       9.115  11.841  -5.773  1.00  0.00           C  
ATOM   1846  C   VAL A 121       8.970  12.202  -4.295  1.00  0.00           C  
ATOM   1847  O   VAL A 121       9.751  12.952  -3.714  1.00  0.00           O  
ATOM   1848  CB  VAL A 121       8.497  12.959  -6.675  1.00  0.00           C  
ATOM   1849  CG1 VAL A 121       8.817  14.406  -6.349  1.00  0.00           C  
ATOM   1850  CG2 VAL A 121       8.995  12.780  -8.082  1.00  0.00           C  
ATOM   1851  H   VAL A 121       7.943  10.473  -6.894  1.00  0.00           H  
ATOM   1852  HA  VAL A 121      10.206  11.824  -5.864  1.00  0.00           H  
ATOM   1853  HB  VAL A 121       7.423  12.792  -6.675  1.00  0.00           H  
ATOM   1854 HG11 VAL A 121       9.851  14.678  -6.533  1.00  0.00           H  
ATOM   1855 HG12 VAL A 121       8.296  15.117  -6.992  1.00  0.00           H  
ATOM   1856 HG13 VAL A 121       8.534  14.642  -5.323  1.00  0.00           H  
ATOM   1857 HG21 VAL A 121       8.710  11.776  -8.430  1.00  0.00           H  
ATOM   1858 HG22 VAL A 121       8.507  13.496  -8.750  1.00  0.00           H  
ATOM   1859 HG23 VAL A 121      10.069  12.774  -8.244  1.00  0.00           H  
ATOM   1860  N   ASP A 122       7.866  11.746  -3.704  1.00  0.00           N  
ATOM   1861  CA  ASP A 122       7.530  12.090  -2.346  1.00  0.00           C  
ATOM   1862  C   ASP A 122       7.952  11.131  -1.193  1.00  0.00           C  
ATOM   1863  O   ASP A 122       7.845  11.429  -0.019  1.00  0.00           O  
ATOM   1864  CB  ASP A 122       6.006  12.181  -2.386  1.00  0.00           C  
ATOM   1865  CG  ASP A 122       5.434  13.216  -3.353  1.00  0.00           C  
ATOM   1866  OD1 ASP A 122       5.769  14.477  -3.243  1.00  0.00           O  
ATOM   1867  OD2 ASP A 122       4.512  12.925  -4.110  1.00  0.00           O1-
ATOM   1868  H   ASP A 122       7.137  11.296  -4.256  1.00  0.00           H  
ATOM   1869  HA  ASP A 122       7.875  13.099  -2.100  1.00  0.00           H  
ATOM   1870  HB1 ASP A 122       5.691  12.235  -1.347  1.00  0.00           H  
ATOM   1871  HB2 ASP A 122       5.560  11.209  -2.593  1.00  0.00           H  
ATOM   1872  N   CYS A 123       8.294   9.862  -1.557  1.00  0.00           N  
ATOM   1873  CA  CYS A 123       8.716   8.886  -0.549  1.00  0.00           C  
ATOM   1874  C   CYS A 123      10.098   9.149   0.092  1.00  0.00           C  
ATOM   1875  O   CYS A 123      10.997   9.640  -0.583  1.00  0.00           O  
ATOM   1876  CB  CYS A 123       8.557   7.381  -1.043  1.00  0.00           C  
ATOM   1877  SG  CYS A 123       6.836   6.786  -1.387  1.00  0.00           S  
ATOM   1878  H   CYS A 123       8.285   9.637  -2.546  1.00  0.00           H  
ATOM   1879  HA  CYS A 123       8.003   8.913   0.275  1.00  0.00           H  
ATOM   1880  HB1 CYS A 123       9.074   6.771  -0.307  1.00  0.00           H  
ATOM   1881  HB2 CYS A 123       9.128   7.251  -1.965  1.00  0.00           H  
ATOM   1882  N   THR A 124      10.294   8.775   1.355  1.00  0.00           N  
ATOM   1883  CA  THR A 124      11.520   8.998   2.198  1.00  0.00           C  
ATOM   1884  C   THR A 124      11.910   7.697   2.935  1.00  0.00           C  
ATOM   1885  O   THR A 124      11.070   6.857   3.124  1.00  0.00           O  
ATOM   1886  CB  THR A 124      11.292  10.052   3.279  1.00  0.00           C  
ATOM   1887  CG2 THR A 124      10.841  11.318   2.577  1.00  0.00           C  
ATOM   1888  OG1 THR A 124      10.278   9.716   4.195  1.00  0.00           O  
ATOM   1889  H   THR A 124       9.493   8.406   1.857  1.00  0.00           H  
ATOM   1890  HA  THR A 124      12.245   9.314   1.434  1.00  0.00           H  
ATOM   1891  HB  THR A 124      12.192  10.264   3.848  1.00  0.00           H  
ATOM   1892  HG1 THR A 124      10.083  10.444   4.788  1.00  0.00           H  
ATOM   1893 HG21 THR A 124      11.044  12.173   3.214  1.00  0.00           H  
ATOM   1894 HG22 THR A 124      11.634  11.520   1.847  1.00  0.00           H  
ATOM   1895 HG23 THR A 124       9.852  11.171   2.139  1.00  0.00           H  
ATOM   1896  N   THR A 125      13.215   7.530   3.286  1.00  0.00           N  
ATOM   1897  CA  THR A 125      13.753   6.418   4.039  1.00  0.00           C  
ATOM   1898  C   THR A 125      13.052   6.291   5.454  1.00  0.00           C  
ATOM   1899  O   THR A 125      12.851   5.193   6.009  1.00  0.00           O  
ATOM   1900  CB  THR A 125      15.216   6.629   4.363  1.00  0.00           C  
ATOM   1901  CG2 THR A 125      16.029   5.520   4.954  1.00  0.00           C  
ATOM   1902  OG1 THR A 125      15.911   6.867   3.122  1.00  0.00           O  
ATOM   1903  H   THR A 125      13.842   8.261   2.971  1.00  0.00           H  
ATOM   1904  HA  THR A 125      13.695   5.442   3.564  1.00  0.00           H  
ATOM   1905  HB  THR A 125      15.241   7.592   4.886  1.00  0.00           H  
ATOM   1906  HG1 THR A 125      15.318   7.319   2.521  1.00  0.00           H  
ATOM   1907 HG21 THR A 125      17.047   5.899   4.963  1.00  0.00           H  
ATOM   1908 HG22 THR A 125      15.731   5.290   5.980  1.00  0.00           H  
ATOM   1909 HG23 THR A 125      16.027   4.603   4.353  1.00  0.00           H  
ATOM   1910  N   GLY A 126      12.753   7.437   6.134  1.00  0.00           N  
ATOM   1911  CA  GLY A 126      11.958   7.567   7.337  1.00  0.00           C  
ATOM   1912  C   GLY A 126      10.541   7.115   7.187  1.00  0.00           C  
ATOM   1913  O   GLY A 126      10.082   6.177   7.849  1.00  0.00           O  
ATOM   1914  H   GLY A 126      13.131   8.292   5.767  1.00  0.00           H  
ATOM   1915  HA1 GLY A 126      12.069   8.609   7.640  1.00  0.00           H  
ATOM   1916  HA2 GLY A 126      12.400   6.891   8.079  1.00  0.00           H  
ATOM   1917  N   CYS A 127       9.850   7.586   6.120  1.00  0.00           N  
ATOM   1918  CA  CYS A 127       8.625   6.958   5.745  1.00  0.00           C  
ATOM   1919  C   CYS A 127       8.664   5.423   5.458  1.00  0.00           C  
ATOM   1920  O   CYS A 127       7.938   4.671   6.059  1.00  0.00           O  
ATOM   1921  CB  CYS A 127       7.917   7.556   4.485  1.00  0.00           C  
ATOM   1922  SG  CYS A 127       6.615   6.673   3.724  1.00  0.00           S  
ATOM   1923  H   CYS A 127      10.147   8.352   5.531  1.00  0.00           H  
ATOM   1924  HA  CYS A 127       7.956   7.109   6.583  1.00  0.00           H  
ATOM   1925  HB1 CYS A 127       8.736   7.583   3.771  1.00  0.00           H  
ATOM   1926  HB2 CYS A 127       7.593   8.558   4.789  1.00  0.00           H  
ATOM   1927  N   LEU A 128       9.755   4.841   4.769  1.00  0.00           N  
ATOM   1928  CA  LEU A 128       9.840   3.372   4.553  1.00  0.00           C  
ATOM   1929  C   LEU A 128      10.227   2.568   5.852  1.00  0.00           C  
ATOM   1930  O   LEU A 128       9.721   1.453   6.066  1.00  0.00           O  
ATOM   1931  CB  LEU A 128      10.999   3.219   3.484  1.00  0.00           C  
ATOM   1932  CG  LEU A 128      11.038   1.884   2.748  1.00  0.00           C  
ATOM   1933  CD1 LEU A 128       9.724   1.587   1.974  1.00  0.00           C  
ATOM   1934  CD2 LEU A 128      12.170   1.826   1.733  1.00  0.00           C  
ATOM   1935  H   LEU A 128      10.567   5.441   4.682  1.00  0.00           H  
ATOM   1936  HA  LEU A 128       8.825   3.215   4.207  1.00  0.00           H  
ATOM   1937  HB1 LEU A 128      11.934   3.409   3.993  1.00  0.00           H  
ATOM   1938  HB2 LEU A 128      10.851   4.033   2.766  1.00  0.00           H  
ATOM   1939  HG  LEU A 128      11.224   1.101   3.490  1.00  0.00           H  
ATOM   1940 HD11 LEU A 128       8.954   1.167   2.623  1.00  0.00           H  
ATOM   1941 HD12 LEU A 128       9.247   2.483   1.574  1.00  0.00           H  
ATOM   1942 HD13 LEU A 128       9.893   0.838   1.208  1.00  0.00           H  
ATOM   1943 HD21 LEU A 128      12.203   0.925   1.116  1.00  0.00           H  
ATOM   1944 HD22 LEU A 128      12.146   2.742   1.130  1.00  0.00           H  
ATOM   1945 HD23 LEU A 128      13.083   1.956   2.303  1.00  0.00           H  
ATOM   1946  N   LYS A 129      10.896   3.236   6.814  1.00  0.00           N  
ATOM   1947  CA  LYS A 129      11.160   2.672   8.119  1.00  0.00           C  
ATOM   1948  C   LYS A 129       9.908   2.650   8.940  1.00  0.00           C  
ATOM   1949  O   LYS A 129       9.613   1.575   9.529  1.00  0.00           O  
ATOM   1950  CB  LYS A 129      12.279   3.547   8.780  1.00  0.00           C  
ATOM   1951  CG  LYS A 129      12.704   3.091  10.197  1.00  0.00           C  
ATOM   1952  CD  LYS A 129      14.198   3.238  10.555  1.00  0.00           C  
ATOM   1953  CE  LYS A 129      14.520   2.625  11.930  1.00  0.00           C  
ATOM   1954  NZ  LYS A 129      14.784   1.172  11.864  1.00  0.00           N1+
ATOM   1955  H   LYS A 129      11.188   4.163   6.546  1.00  0.00           H  
ATOM   1956  HA  LYS A 129      11.474   1.638   7.967  1.00  0.00           H  
ATOM   1957  HB1 LYS A 129      12.004   4.606   8.819  1.00  0.00           H  
ATOM   1958  HB2 LYS A 129      13.181   3.574   8.184  1.00  0.00           H  
ATOM   1959  HG1 LYS A 129      12.377   2.060  10.290  1.00  0.00           H  
ATOM   1960  HG2 LYS A 129      12.081   3.647  10.910  1.00  0.00           H  
ATOM   1961  HD1 LYS A 129      14.528   4.275  10.430  1.00  0.00           H  
ATOM   1962  HD2 LYS A 129      14.810   2.737   9.806  1.00  0.00           H  
ATOM   1963  HE1 LYS A 129      13.653   2.743  12.586  1.00  0.00           H  
ATOM   1964  HE2 LYS A 129      15.334   3.143  12.446  1.00  0.00           H  
ATOM   1965  HZ1 LYS A 129      14.825   0.713  12.767  1.00  0.00           H  
ATOM   1966  HZ2 LYS A 129      14.027   0.751  11.360  1.00  0.00           H  
ATOM   1967  HZ3 LYS A 129      15.680   0.971  11.447  1.00  0.00           H  
ATOM   1968  N   GLY A 130       9.153   3.741   8.962  1.00  0.00           N  
ATOM   1969  CA  GLY A 130       7.900   3.756   9.637  1.00  0.00           C  
ATOM   1970  C   GLY A 130       6.831   2.775   9.194  1.00  0.00           C  
ATOM   1971  O   GLY A 130       6.257   2.086  10.043  1.00  0.00           O  
ATOM   1972  H   GLY A 130       9.401   4.503   8.350  1.00  0.00           H  
ATOM   1973  HA1 GLY A 130       7.452   4.751   9.614  1.00  0.00           H  
ATOM   1974  HA2 GLY A 130       8.050   3.508  10.689  1.00  0.00           H  
ATOM   1975  N   LEU A 131       6.691   2.588   7.854  1.00  0.00           N  
ATOM   1976  CA  LEU A 131       5.877   1.550   7.301  1.00  0.00           C  
ATOM   1977  C   LEU A 131       6.374   0.148   7.687  1.00  0.00           C  
ATOM   1978  O   LEU A 131       5.505  -0.640   8.015  1.00  0.00           O  
ATOM   1979  CB  LEU A 131       5.762   1.784   5.816  1.00  0.00           C  
ATOM   1980  CG  LEU A 131       5.014   3.018   5.404  1.00  0.00           C  
ATOM   1981  CD1 LEU A 131       5.218   3.184   3.870  1.00  0.00           C  
ATOM   1982  CD2 LEU A 131       3.533   3.065   5.608  1.00  0.00           C  
ATOM   1983  H   LEU A 131       7.230   3.142   7.208  1.00  0.00           H  
ATOM   1984  HA  LEU A 131       4.868   1.643   7.693  1.00  0.00           H  
ATOM   1985  HB1 LEU A 131       5.370   0.906   5.305  1.00  0.00           H  
ATOM   1986  HB2 LEU A 131       6.771   1.946   5.450  1.00  0.00           H  
ATOM   1987  HG  LEU A 131       5.392   3.817   6.026  1.00  0.00           H  
ATOM   1988 HD11 LEU A 131       4.654   4.064   3.568  1.00  0.00           H  
ATOM   1989 HD12 LEU A 131       6.259   3.331   3.590  1.00  0.00           H  
ATOM   1990 HD13 LEU A 131       4.794   2.383   3.247  1.00  0.00           H  
ATOM   1991 HD21 LEU A 131       3.068   3.998   5.277  1.00  0.00           H  
ATOM   1992 HD22 LEU A 131       2.919   2.309   5.125  1.00  0.00           H  
ATOM   1993 HD23 LEU A 131       3.307   3.084   6.678  1.00  0.00           H  
ATOM   1994  N   ALA A 132       7.680  -0.118   7.860  1.00  0.00           N  
ATOM   1995  CA  ALA A 132       8.200  -1.391   8.296  1.00  0.00           C  
ATOM   1996  C   ALA A 132       7.893  -1.627   9.787  1.00  0.00           C  
ATOM   1997  O   ALA A 132       7.635  -2.776  10.159  1.00  0.00           O  
ATOM   1998  CB  ALA A 132       9.736  -1.352   8.097  1.00  0.00           C  
ATOM   1999  H   ALA A 132       8.304   0.494   7.361  1.00  0.00           H  
ATOM   2000  HA  ALA A 132       7.821  -2.248   7.741  1.00  0.00           H  
ATOM   2001  HB1 ALA A 132       9.984  -0.895   7.143  1.00  0.00           H  
ATOM   2002  HB2 ALA A 132      10.169  -0.694   8.851  1.00  0.00           H  
ATOM   2003  HB3 ALA A 132      10.018  -2.409   8.006  1.00  0.00           H  
ATOM   2004  N   ASN A 133       7.969  -0.626  10.717  1.00  0.00           N  
ATOM   2005  CA  ASN A 133       7.759  -0.712  12.167  1.00  0.00           C  
ATOM   2006  C   ASN A 133       6.367  -0.556  12.687  1.00  0.00           C  
ATOM   2007  O   ASN A 133       5.968  -1.176  13.660  1.00  0.00           O  
ATOM   2008  CB  ASN A 133       8.581   0.368  12.903  1.00  0.00           C  
ATOM   2009  CG  ASN A 133      10.036   0.025  12.794  1.00  0.00           C  
ATOM   2010  ND2 ASN A 133      10.696   0.429  11.706  1.00  0.00           N  
ATOM   2011  OD1 ASN A 133      10.636  -0.583  13.678  1.00  0.00           O  
ATOM   2012  H   ASN A 133       8.266   0.280  10.381  1.00  0.00           H  
ATOM   2013  HA  ASN A 133       8.120  -1.676  12.499  1.00  0.00           H  
ATOM   2014  HB1 ASN A 133       8.405   0.431  13.976  1.00  0.00           H  
ATOM   2015  HB2 ASN A 133       8.469   1.365  12.480  1.00  0.00           H  
ATOM   2016 HD21 ASN A 133      10.263   0.827  10.883  1.00  0.00           H  
ATOM   2017 HD22 ASN A 133      11.681   0.178  11.748  1.00  0.00           H  
ATOM   2018  N   VAL A 134       5.511   0.233  12.021  1.00  0.00           N  
ATOM   2019  CA  VAL A 134       4.125   0.552  12.451  1.00  0.00           C  
ATOM   2020  C   VAL A 134       3.053  -0.421  12.059  1.00  0.00           C  
ATOM   2021  O   VAL A 134       2.651  -0.534  10.835  1.00  0.00           O  
ATOM   2022  CB  VAL A 134       3.698   2.022  12.163  1.00  0.00           C  
ATOM   2023  CG1 VAL A 134       2.333   2.498  12.615  1.00  0.00           C  
ATOM   2024  CG2 VAL A 134       4.631   2.954  12.900  1.00  0.00           C  
ATOM   2025  H   VAL A 134       5.875   0.797  11.274  1.00  0.00           H  
ATOM   2026  HA  VAL A 134       4.116   0.477  13.538  1.00  0.00           H  
ATOM   2027  HB  VAL A 134       3.824   2.112  11.083  1.00  0.00           H  
ATOM   2028 HG11 VAL A 134       1.476   1.968  12.207  1.00  0.00           H  
ATOM   2029 HG12 VAL A 134       2.144   2.468  13.686  1.00  0.00           H  
ATOM   2030 HG13 VAL A 134       2.249   3.561  12.375  1.00  0.00           H  
ATOM   2031 HG21 VAL A 134       4.530   4.015  12.677  1.00  0.00           H  
ATOM   2032 HG22 VAL A 134       4.430   2.951  13.972  1.00  0.00           H  
ATOM   2033 HG23 VAL A 134       5.677   2.708  12.745  1.00  0.00           H  
ATOM   2034  N   GLN A 135       2.450  -1.026  13.050  1.00  0.00           N  
ATOM   2035  CA  GLN A 135       1.591  -2.166  12.955  1.00  0.00           C  
ATOM   2036  C   GLN A 135       0.148  -1.740  13.249  1.00  0.00           C  
ATOM   2037  O   GLN A 135      -0.117  -0.833  13.984  1.00  0.00           O  
ATOM   2038  CB  GLN A 135       1.926  -3.279  14.057  1.00  0.00           C  
ATOM   2039  CG  GLN A 135       3.383  -3.681  14.100  1.00  0.00           C  
ATOM   2040  CD  GLN A 135       3.795  -4.409  12.832  1.00  0.00           C  
ATOM   2041  NE2 GLN A 135       5.025  -4.179  12.465  1.00  0.00           N  
ATOM   2042  OE1 GLN A 135       3.066  -5.145  12.187  1.00  0.00           O  
ATOM   2043  H   GLN A 135       2.636  -0.688  13.985  1.00  0.00           H  
ATOM   2044  HA  GLN A 135       1.601  -2.609  11.959  1.00  0.00           H  
ATOM   2045  HB1 GLN A 135       1.316  -4.158  13.839  1.00  0.00           H  
ATOM   2046  HB2 GLN A 135       1.529  -2.956  15.022  1.00  0.00           H  
ATOM   2047  HG1 GLN A 135       3.395  -4.426  14.894  1.00  0.00           H  
ATOM   2048  HG2 GLN A 135       4.061  -2.857  14.286  1.00  0.00           H  
ATOM   2049 HE21 GLN A 135       5.633  -3.657  13.085  1.00  0.00           H  
ATOM   2050 HE22 GLN A 135       5.396  -4.617  11.637  1.00  0.00           H  
ATOM   2051  N   CYS A 136      -0.851  -2.437  12.673  1.00  0.00           N  
ATOM   2052  CA  CYS A 136      -2.243  -2.061  12.738  1.00  0.00           C  
ATOM   2053  C   CYS A 136      -2.801  -2.200  14.120  1.00  0.00           C  
ATOM   2054  O   CYS A 136      -2.561  -3.237  14.776  1.00  0.00           O  
ATOM   2055  CB  CYS A 136      -2.963  -3.050  11.848  1.00  0.00           C  
ATOM   2056  SG  CYS A 136      -2.364  -2.865  10.085  1.00  0.00           S  
ATOM   2057  H   CYS A 136      -0.674  -3.271  12.142  1.00  0.00           H  
ATOM   2058  HA  CYS A 136      -2.405  -1.028  12.432  1.00  0.00           H  
ATOM   2059  HB1 CYS A 136      -4.041  -2.919  11.937  1.00  0.00           H  
ATOM   2060  HB2 CYS A 136      -2.733  -4.093  12.048  1.00  0.00           H  
ATOM   2061  N   SER A 137      -3.626  -1.184  14.544  1.00  0.00           N  
ATOM   2062  CA  SER A 137      -4.487  -1.433  15.733  1.00  0.00           C  
ATOM   2063  C   SER A 137      -5.292  -2.695  15.733  1.00  0.00           C  
ATOM   2064  O   SER A 137      -5.560  -3.227  14.622  1.00  0.00           O  
ATOM   2065  CB  SER A 137      -5.353  -0.176  16.090  1.00  0.00           C  
ATOM   2066  OG  SER A 137      -6.482  -0.177  15.253  1.00  0.00           O  
ATOM   2067  H   SER A 137      -3.750  -0.403  13.914  1.00  0.00           H  
ATOM   2068  HA  SER A 137      -3.804  -1.655  16.559  1.00  0.00           H  
ATOM   2069  HB1 SER A 137      -4.683   0.683  15.990  1.00  0.00           H  
ATOM   2070  HB2 SER A 137      -5.689  -0.267  17.126  1.00  0.00           H  
ATOM   2071  HG  SER A 137      -6.764   0.740  15.281  1.00  0.00           H  
ATOM   2072  N   ASP A 138      -5.655  -3.240  16.911  1.00  0.00           N  
ATOM   2073  CA  ASP A 138      -6.557  -4.417  16.993  1.00  0.00           C  
ATOM   2074  C   ASP A 138      -7.953  -4.293  16.406  1.00  0.00           C  
ATOM   2075  O   ASP A 138      -8.566  -5.320  16.317  1.00  0.00           O  
ATOM   2076  CB  ASP A 138      -6.576  -5.005  18.431  1.00  0.00           C  
ATOM   2077  CG  ASP A 138      -5.298  -5.854  18.670  1.00  0.00           C  
ATOM   2078  OD1 ASP A 138      -4.433  -6.014  17.747  1.00  0.00           O  
ATOM   2079  OD2 ASP A 138      -5.150  -6.367  19.784  1.00  0.00           O1-
ATOM   2080  H   ASP A 138      -5.348  -2.894  17.801  1.00  0.00           H  
ATOM   2081  HA  ASP A 138      -6.093  -5.170  16.349  1.00  0.00           H  
ATOM   2082  HB1 ASP A 138      -7.433  -5.667  18.478  1.00  0.00           H  
ATOM   2083  HB2 ASP A 138      -6.811  -4.271  19.204  1.00  0.00           H  
ATOM   2084  N   LEU A 139      -8.416  -3.136  15.938  1.00  0.00           N  
ATOM   2085  CA  LEU A 139      -9.583  -2.962  15.050  1.00  0.00           C  
ATOM   2086  C   LEU A 139      -9.207  -3.017  13.582  1.00  0.00           C  
ATOM   2087  O   LEU A 139      -9.643  -3.846  12.771  1.00  0.00           O  
ATOM   2088  CB  LEU A 139     -10.283  -1.644  15.425  1.00  0.00           C  
ATOM   2089  CG  LEU A 139     -11.629  -1.414  14.720  1.00  0.00           C  
ATOM   2090  CD1 LEU A 139     -12.719  -2.388  14.886  1.00  0.00           C  
ATOM   2091  CD2 LEU A 139     -12.138  -0.069  15.097  1.00  0.00           C  
ATOM   2092  H   LEU A 139      -7.887  -2.296  16.082  1.00  0.00           H  
ATOM   2093  HA  LEU A 139     -10.297  -3.787  15.088  1.00  0.00           H  
ATOM   2094  HB1 LEU A 139      -9.713  -0.737  15.181  1.00  0.00           H  
ATOM   2095  HB2 LEU A 139     -10.508  -1.748  16.483  1.00  0.00           H  
ATOM   2096  HG  LEU A 139     -11.379  -1.386  13.666  1.00  0.00           H  
ATOM   2097 HD11 LEU A 139     -13.108  -2.403  15.900  1.00  0.00           H  
ATOM   2098 HD12 LEU A 139     -13.568  -2.159  14.248  1.00  0.00           H  
ATOM   2099 HD13 LEU A 139     -12.410  -3.361  14.496  1.00  0.00           H  
ATOM   2100 HD21 LEU A 139     -12.214  -0.093  16.175  1.00  0.00           H  
ATOM   2101 HD22 LEU A 139     -11.603   0.805  14.725  1.00  0.00           H  
ATOM   2102 HD23 LEU A 139     -13.161   0.015  14.724  1.00  0.00           H  
ATOM   2103  N   LEU A 140      -8.205  -2.211  13.157  1.00  0.00           N  
ATOM   2104  CA  LEU A 140      -7.653  -2.021  11.816  1.00  0.00           C  
ATOM   2105  C   LEU A 140      -7.025  -3.307  11.265  1.00  0.00           C  
ATOM   2106  O   LEU A 140      -7.118  -3.551  10.078  1.00  0.00           O  
ATOM   2107  CB  LEU A 140      -6.766  -0.739  11.736  1.00  0.00           C  
ATOM   2108  CG  LEU A 140      -6.043  -0.420  10.441  1.00  0.00           C  
ATOM   2109  CD1 LEU A 140      -6.961   0.355   9.519  1.00  0.00           C  
ATOM   2110  CD2 LEU A 140      -4.918   0.589  10.691  1.00  0.00           C  
ATOM   2111  H   LEU A 140      -7.749  -1.665  13.880  1.00  0.00           H  
ATOM   2112  HA  LEU A 140      -8.482  -1.905  11.125  1.00  0.00           H  
ATOM   2113  HB1 LEU A 140      -5.971  -0.878  12.466  1.00  0.00           H  
ATOM   2114  HB2 LEU A 140      -7.439   0.089  11.969  1.00  0.00           H  
ATOM   2115  HG  LEU A 140      -5.631  -1.307   9.952  1.00  0.00           H  
ATOM   2116 HD11 LEU A 140      -7.482   1.190  10.002  1.00  0.00           H  
ATOM   2117 HD12 LEU A 140      -6.407   0.769   8.677  1.00  0.00           H  
ATOM   2118 HD13 LEU A 140      -7.668  -0.307   9.022  1.00  0.00           H  
ATOM   2119 HD21 LEU A 140      -4.322   0.735   9.784  1.00  0.00           H  
ATOM   2120 HD22 LEU A 140      -5.274   1.486  11.192  1.00  0.00           H  
ATOM   2121 HD23 LEU A 140      -4.231   0.060  11.356  1.00  0.00           H  
ATOM   2122  N   LYS A 141      -6.506  -4.204  12.089  1.00  0.00           N  
ATOM   2123  CA  LYS A 141      -5.931  -5.514  11.690  1.00  0.00           C  
ATOM   2124  C   LYS A 141      -7.014  -6.435  11.229  1.00  0.00           C  
ATOM   2125  O   LYS A 141      -6.800  -7.247  10.363  1.00  0.00           O  
ATOM   2126  CB  LYS A 141      -5.231  -6.084  12.973  1.00  0.00           C  
ATOM   2127  CG  LYS A 141      -4.509  -7.432  12.791  1.00  0.00           C  
ATOM   2128  CD  LYS A 141      -4.662  -8.561  13.907  1.00  0.00           C  
ATOM   2129  CE  LYS A 141      -3.833  -9.744  13.480  1.00  0.00           C  
ATOM   2130  NZ  LYS A 141      -3.560 -10.697  14.582  1.00  0.00           N1+
ATOM   2131  H   LYS A 141      -6.330  -3.903  13.041  1.00  0.00           H  
ATOM   2132  HA  LYS A 141      -5.255  -5.517  10.840  1.00  0.00           H  
ATOM   2133  HB1 LYS A 141      -5.897  -6.274  13.808  1.00  0.00           H  
ATOM   2134  HB2 LYS A 141      -4.471  -5.431  13.411  1.00  0.00           H  
ATOM   2135  HG1 LYS A 141      -3.429  -7.347  12.683  1.00  0.00           H  
ATOM   2136  HG2 LYS A 141      -4.894  -7.878  11.882  1.00  0.00           H  
ATOM   2137  HD1 LYS A 141      -5.675  -8.952  13.902  1.00  0.00           H  
ATOM   2138  HD2 LYS A 141      -4.293  -8.138  14.837  1.00  0.00           H  
ATOM   2139  HE1 LYS A 141      -2.859  -9.349  13.187  1.00  0.00           H  
ATOM   2140  HE2 LYS A 141      -4.353 -10.260  12.680  1.00  0.00           H  
ATOM   2141  HZ1 LYS A 141      -3.247 -11.590  14.238  1.00  0.00           H  
ATOM   2142  HZ2 LYS A 141      -2.845 -10.332  15.204  1.00  0.00           H  
ATOM   2143  HZ3 LYS A 141      -4.434 -10.683  15.080  1.00  0.00           H  
ATOM   2144  N   LYS A 142      -8.203  -6.343  11.775  1.00  0.00           N  
ATOM   2145  CA  LYS A 142      -9.345  -7.123  11.446  1.00  0.00           C  
ATOM   2146  C   LYS A 142     -10.001  -6.617  10.158  1.00  0.00           C  
ATOM   2147  O   LYS A 142     -10.540  -7.422   9.442  1.00  0.00           O  
ATOM   2148  CB  LYS A 142     -10.400  -7.136  12.614  1.00  0.00           C  
ATOM   2149  CG  LYS A 142      -9.891  -7.951  13.809  1.00  0.00           C  
ATOM   2150  CD  LYS A 142     -10.910  -8.395  14.907  1.00  0.00           C  
ATOM   2151  CE  LYS A 142     -11.692  -7.217  15.549  1.00  0.00           C  
ATOM   2152  NZ  LYS A 142     -12.518  -7.636  16.735  1.00  0.00           N1+
ATOM   2153  H   LYS A 142      -8.388  -5.670  12.502  1.00  0.00           H  
ATOM   2154  HA  LYS A 142      -9.059  -8.163  11.236  1.00  0.00           H  
ATOM   2155  HB1 LYS A 142     -11.198  -7.710  12.147  1.00  0.00           H  
ATOM   2156  HB2 LYS A 142     -10.795  -6.177  12.942  1.00  0.00           H  
ATOM   2157  HG1 LYS A 142      -9.081  -7.442  14.327  1.00  0.00           H  
ATOM   2158  HG2 LYS A 142      -9.522  -8.905  13.431  1.00  0.00           H  
ATOM   2159  HD1 LYS A 142     -10.329  -8.851  15.698  1.00  0.00           H  
ATOM   2160  HD2 LYS A 142     -11.662  -9.088  14.533  1.00  0.00           H  
ATOM   2161  HE1 LYS A 142     -12.275  -6.641  14.836  1.00  0.00           H  
ATOM   2162  HE2 LYS A 142     -11.008  -6.452  15.909  1.00  0.00           H  
ATOM   2163  HZ1 LYS A 142     -12.082  -8.201  17.459  1.00  0.00           H  
ATOM   2164  HZ2 LYS A 142     -12.921  -6.816  17.157  1.00  0.00           H  
ATOM   2165  HZ3 LYS A 142     -13.322  -8.203  16.487  1.00  0.00           H  
ATOM   2166  N   TRP A 143     -10.087  -5.339   9.877  1.00  0.00           N  
ATOM   2167  CA  TRP A 143     -10.666  -4.706   8.643  1.00  0.00           C  
ATOM   2168  C   TRP A 143      -9.810  -4.629   7.471  1.00  0.00           C  
ATOM   2169  O   TRP A 143     -10.280  -4.691   6.334  1.00  0.00           O  
ATOM   2170  CB  TRP A 143     -11.011  -3.224   8.936  1.00  0.00           C  
ATOM   2171  CG  TRP A 143     -12.344  -3.044   9.508  1.00  0.00           C  
ATOM   2172  CD1 TRP A 143     -12.637  -2.831  10.759  1.00  0.00           C  
ATOM   2173  CD2 TRP A 143     -13.667  -3.069   8.773  1.00  0.00           C  
ATOM   2174  CE2 TRP A 143     -14.707  -2.945   9.764  1.00  0.00           C  
ATOM   2175  CE3 TRP A 143     -14.046  -3.304   7.446  1.00  0.00           C  
ATOM   2176  NE1 TRP A 143     -14.042  -2.838  10.975  1.00  0.00           N  
ATOM   2177  CZ2 TRP A 143     -16.059  -2.753   9.353  1.00  0.00           C  
ATOM   2178  CZ3 TRP A 143     -15.410  -3.131   7.110  1.00  0.00           C  
ATOM   2179  CH2 TRP A 143     -16.419  -2.874   8.036  1.00  0.00           C  
ATOM   2180  H   TRP A 143      -9.708  -4.688  10.556  1.00  0.00           H  
ATOM   2181  HA  TRP A 143     -11.576  -5.232   8.358  1.00  0.00           H  
ATOM   2182  HB1 TRP A 143     -11.235  -2.711   8.003  1.00  0.00           H  
ATOM   2183  HB2 TRP A 143     -10.227  -2.672   9.447  1.00  0.00           H  
ATOM   2184  HD1 TRP A 143     -11.956  -2.711  11.589  1.00  0.00           H  
ATOM   2185  HE1 TRP A 143     -14.441  -2.686  11.884  1.00  0.00           H  
ATOM   2186  HE3 TRP A 143     -13.326  -3.504   6.664  1.00  0.00           H  
ATOM   2187  HZ2 TRP A 143     -16.751  -2.552  10.153  1.00  0.00           H  
ATOM   2188  HZ3 TRP A 143     -15.719  -3.228   6.087  1.00  0.00           H  
ATOM   2189  HH2 TRP A 143     -17.419  -2.713   7.650  1.00  0.00           H  
ATOM   2190  N   LEU A 144      -8.473  -4.603   7.626  1.00  0.00           N  
ATOM   2191  CA  LEU A 144      -7.495  -4.774   6.566  1.00  0.00           C  
ATOM   2192  C   LEU A 144      -6.774  -6.145   6.739  1.00  0.00           C  
ATOM   2193  O   LEU A 144      -5.576  -6.162   6.856  1.00  0.00           O  
ATOM   2194  CB  LEU A 144      -6.548  -3.485   6.576  1.00  0.00           C  
ATOM   2195  CG  LEU A 144      -7.319  -2.125   6.498  1.00  0.00           C  
ATOM   2196  CD1 LEU A 144      -6.330  -0.940   6.342  1.00  0.00           C  
ATOM   2197  CD2 LEU A 144      -8.198  -1.939   5.291  1.00  0.00           C  
ATOM   2198  H   LEU A 144      -8.108  -4.345   8.542  1.00  0.00           H  
ATOM   2199  HA  LEU A 144      -8.090  -4.776   5.657  1.00  0.00           H  
ATOM   2200  HB1 LEU A 144      -5.849  -3.529   5.741  1.00  0.00           H  
ATOM   2201  HB2 LEU A 144      -6.064  -3.469   7.558  1.00  0.00           H  
ATOM   2202  HG  LEU A 144      -7.913  -2.008   7.407  1.00  0.00           H  
ATOM   2203 HD11 LEU A 144      -6.893  -0.026   6.138  1.00  0.00           H  
ATOM   2204 HD12 LEU A 144      -5.724  -0.855   7.245  1.00  0.00           H  
ATOM   2205 HD13 LEU A 144      -5.706  -1.121   5.467  1.00  0.00           H  
ATOM   2206 HD21 LEU A 144      -8.426  -0.876   5.267  1.00  0.00           H  
ATOM   2207 HD22 LEU A 144      -7.704  -2.380   4.432  1.00  0.00           H  
ATOM   2208 HD23 LEU A 144      -9.143  -2.482   5.371  1.00  0.00           H  
ATOM   2209  N   PRO A 145      -7.453  -7.286   6.744  1.00  0.00           N  
ATOM   2210  CA  PRO A 145      -6.792  -8.503   7.162  1.00  0.00           C  
ATOM   2211  C   PRO A 145      -5.802  -9.183   6.203  1.00  0.00           C  
ATOM   2212  O   PRO A 145      -5.004  -9.978   6.706  1.00  0.00           O  
ATOM   2213  CB  PRO A 145      -7.961  -9.440   7.530  1.00  0.00           C  
ATOM   2214  CG  PRO A 145      -8.984  -9.087   6.468  1.00  0.00           C  
ATOM   2215  CD  PRO A 145      -8.877  -7.565   6.361  1.00  0.00           C  
ATOM   2216  HA  PRO A 145      -6.294  -8.290   8.101  1.00  0.00           H  
ATOM   2217  HB1 PRO A 145      -7.654 -10.473   7.366  1.00  0.00           H  
ATOM   2218  HB2 PRO A 145      -8.228  -9.189   8.557  1.00  0.00           H  
ATOM   2219  HG1 PRO A 145      -8.638  -9.495   5.520  1.00  0.00           H  
ATOM   2220  HG2 PRO A 145      -9.956  -9.509   6.725  1.00  0.00           H  
ATOM   2221  HD1 PRO A 145      -9.141  -7.159   5.390  1.00  0.00           H  
ATOM   2222  HD2 PRO A 145      -9.541  -7.183   7.125  1.00  0.00           H  
ATOM   2223  N   GLN A 146      -5.742  -8.739   4.906  1.00  0.00           N  
ATOM   2224  CA  GLN A 146      -4.770  -9.144   3.889  1.00  0.00           C  
ATOM   2225  C   GLN A 146      -3.583  -8.167   3.738  1.00  0.00           C  
ATOM   2226  O   GLN A 146      -2.633  -8.592   3.112  1.00  0.00           O  
ATOM   2227  CB  GLN A 146      -5.616  -9.396   2.644  1.00  0.00           C  
ATOM   2228  CG  GLN A 146      -6.547 -10.607   2.609  1.00  0.00           C  
ATOM   2229  CD  GLN A 146      -5.724 -11.865   2.814  1.00  0.00           C  
ATOM   2230  NE2 GLN A 146      -6.316 -12.863   3.498  1.00  0.00           N  
ATOM   2231  OE1 GLN A 146      -4.608 -12.061   2.327  1.00  0.00           O  
ATOM   2232  H   GLN A 146      -6.516  -8.133   4.666  1.00  0.00           H  
ATOM   2233  HA  GLN A 146      -4.253 -10.013   4.303  1.00  0.00           H  
ATOM   2234  HB1 GLN A 146      -4.956  -9.426   1.775  1.00  0.00           H  
ATOM   2235  HB2 GLN A 146      -6.283  -8.554   2.461  1.00  0.00           H  
ATOM   2236  HG1 GLN A 146      -6.854 -10.630   1.569  1.00  0.00           H  
ATOM   2237  HG2 GLN A 146      -7.317 -10.538   3.387  1.00  0.00           H  
ATOM   2238 HE21 GLN A 146      -7.272 -12.737   3.810  1.00  0.00           H  
ATOM   2239 HE22 GLN A 146      -5.734 -13.630   3.810  1.00  0.00           H  
ATOM   2240  N   ARG A 147      -3.602  -6.983   4.472  1.00  0.00           N  
ATOM   2241  CA  ARG A 147      -2.501  -5.950   4.466  1.00  0.00           C  
ATOM   2242  C   ARG A 147      -1.733  -5.900   5.769  1.00  0.00           C  
ATOM   2243  O   ARG A 147      -0.512  -5.635   5.752  1.00  0.00           O  
ATOM   2244  CB  ARG A 147      -3.049  -4.623   4.010  1.00  0.00           C  
ATOM   2245  CG  ARG A 147      -3.663  -4.615   2.658  1.00  0.00           C  
ATOM   2246  CD  ARG A 147      -3.996  -3.176   2.264  1.00  0.00           C  
ATOM   2247  NE  ARG A 147      -4.691  -3.060   0.973  1.00  0.00           N  
ATOM   2248  CZ  ARG A 147      -4.592  -1.997   0.219  1.00  0.00           C  
ATOM   2249  NH1 ARG A 147      -4.110  -0.866   0.599  1.00  0.00           N1+
ATOM   2250  NH2 ARG A 147      -5.174  -1.915  -0.951  1.00  0.00           N  
ATOM   2251  H   ARG A 147      -4.415  -6.875   5.060  1.00  0.00           H  
ATOM   2252  HA  ARG A 147      -1.639  -6.236   3.858  1.00  0.00           H  
ATOM   2253  HB1 ARG A 147      -2.258  -3.865   4.061  1.00  0.00           H  
ATOM   2254  HB2 ARG A 147      -3.802  -4.263   4.713  1.00  0.00           H  
ATOM   2255  HG1 ARG A 147      -4.592  -5.189   2.719  1.00  0.00           H  
ATOM   2256  HG2 ARG A 147      -2.958  -5.133   2.011  1.00  0.00           H  
ATOM   2257  HD1 ARG A 147      -3.040  -2.647   2.201  1.00  0.00           H  
ATOM   2258  HD2 ARG A 147      -4.662  -2.709   2.998  1.00  0.00           H  
ATOM   2259  HE  ARG A 147      -5.270  -3.820   0.671  1.00  0.00           H  
ATOM   2260 HH11 ARG A 147      -3.728  -0.703   1.520  1.00  0.00           H  
ATOM   2261 HH12 ARG A 147      -3.953  -0.176  -0.126  1.00  0.00           H  
ATOM   2262 HH21 ARG A 147      -5.777  -2.637  -1.300  1.00  0.00           H  
ATOM   2263 HH22 ARG A 147      -5.172  -1.043  -1.452  1.00  0.00           H  
ATOM   2264  N   CYS A 148      -2.379  -6.098   6.887  1.00  0.00           N  
ATOM   2265  CA  CYS A 148      -1.725  -5.897   8.199  1.00  0.00           C  
ATOM   2266  C   CYS A 148      -0.787  -7.066   8.562  1.00  0.00           C  
ATOM   2267  O   CYS A 148      -1.193  -8.168   8.608  1.00  0.00           O  
ATOM   2268  CB  CYS A 148      -2.803  -5.790   9.279  1.00  0.00           C  
ATOM   2269  SG  CYS A 148      -3.691  -4.113   9.023  1.00  0.00           S  
ATOM   2270  H   CYS A 148      -3.366  -6.303   6.792  1.00  0.00           H  
ATOM   2271  HA  CYS A 148      -1.129  -4.978   8.246  1.00  0.00           H  
ATOM   2272  HB1 CYS A 148      -2.335  -5.865  10.268  1.00  0.00           H  
ATOM   2273  HB2 CYS A 148      -3.477  -6.642   9.144  1.00  0.00           H  
ATOM   2274  N   ALA A 149       0.446  -6.743   8.894  1.00  0.00           N  
ATOM   2275  CA  ALA A 149       1.450  -7.801   9.227  1.00  0.00           C  
ATOM   2276  C   ALA A 149       1.666  -8.978   8.267  1.00  0.00           C  
ATOM   2277  O   ALA A 149       2.498  -9.891   8.542  1.00  0.00           O  
ATOM   2278  CB  ALA A 149       1.340  -8.146  10.711  1.00  0.00           C  
ATOM   2279  H   ALA A 149       0.697  -5.761   8.931  1.00  0.00           H  
ATOM   2280  HA  ALA A 149       2.422  -7.316   9.135  1.00  0.00           H  
ATOM   2281  HB1 ALA A 149       1.599  -7.303  11.365  1.00  0.00           H  
ATOM   2282  HB2 ALA A 149       0.338  -8.551  10.818  1.00  0.00           H  
ATOM   2283  HB3 ALA A 149       2.195  -8.795  10.897  1.00  0.00           H  
ATOM   2284  N   THR A 150       1.093  -8.946   7.080  1.00  0.00           N  
ATOM   2285  CA  THR A 150       1.388  -9.873   6.018  1.00  0.00           C  
ATOM   2286  C   THR A 150       2.545  -9.507   5.145  1.00  0.00           C  
ATOM   2287  O   THR A 150       2.957 -10.475   4.441  1.00  0.00           O  
ATOM   2288  CB  THR A 150       0.157 -10.058   5.102  1.00  0.00           C  
ATOM   2289  CG2 THR A 150      -1.158 -10.600   5.679  1.00  0.00           C  
ATOM   2290  OG1 THR A 150      -0.121  -8.769   4.577  1.00  0.00           O  
ATOM   2291  H   THR A 150       0.384  -8.240   6.993  1.00  0.00           H  
ATOM   2292  HA  THR A 150       1.611 -10.837   6.484  1.00  0.00           H  
ATOM   2293  HB  THR A 150       0.393 -10.693   4.242  1.00  0.00           H  
ATOM   2294  HG1 THR A 150      -0.741  -8.892   3.860  1.00  0.00           H  
ATOM   2295 HG21 THR A 150      -1.048 -11.595   6.112  1.00  0.00           H  
ATOM   2296 HG22 THR A 150      -1.565  -9.875   6.388  1.00  0.00           H  
ATOM   2297 HG23 THR A 150      -1.833 -10.691   4.834  1.00  0.00           H  
ATOM   2298  N   PHE A 151       3.195  -8.356   5.299  1.00  0.00           N  
ATOM   2299  CA  PHE A 151       4.287  -7.967   4.477  1.00  0.00           C  
ATOM   2300  C   PHE A 151       5.397  -7.056   5.138  1.00  0.00           C  
ATOM   2301  O   PHE A 151       6.534  -7.156   4.697  1.00  0.00           O  
ATOM   2302  CB  PHE A 151       3.898  -7.420   3.122  1.00  0.00           C  
ATOM   2303  CG  PHE A 151       4.939  -6.942   2.127  1.00  0.00           C  
ATOM   2304  CD1 PHE A 151       5.192  -5.568   2.051  1.00  0.00           C  
ATOM   2305  CD2 PHE A 151       5.591  -7.905   1.327  1.00  0.00           C  
ATOM   2306  CE1 PHE A 151       6.094  -5.165   1.016  1.00  0.00           C  
ATOM   2307  CE2 PHE A 151       6.453  -7.496   0.376  1.00  0.00           C  
ATOM   2308  CZ  PHE A 151       6.724  -6.097   0.214  1.00  0.00           C  
ATOM   2309  H   PHE A 151       2.902  -7.693   5.999  1.00  0.00           H  
ATOM   2310  HA  PHE A 151       4.826  -8.904   4.309  1.00  0.00           H  
ATOM   2311  HB1 PHE A 151       3.290  -6.578   3.442  1.00  0.00           H  
ATOM   2312  HB2 PHE A 151       3.259  -8.146   2.615  1.00  0.00           H  
ATOM   2313  HD1 PHE A 151       4.718  -4.845   2.689  1.00  0.00           H  
ATOM   2314  HD2 PHE A 151       5.242  -8.905   1.513  1.00  0.00           H  
ATOM   2315  HE1 PHE A 151       6.231  -4.118   0.806  1.00  0.00           H  
ATOM   2316  HE2 PHE A 151       6.762  -8.186  -0.399  1.00  0.00           H  
ATOM   2317  HZ  PHE A 151       7.532  -5.908  -0.477  1.00  0.00           H  
ATOM   2318  N   ALA A 152       5.166  -6.369   6.262  1.00  0.00           N  
ATOM   2319  CA  ALA A 152       6.127  -5.366   6.777  1.00  0.00           C  
ATOM   2320  C   ALA A 152       7.432  -5.910   7.471  1.00  0.00           C  
ATOM   2321  O   ALA A 152       8.456  -5.204   7.479  1.00  0.00           O  
ATOM   2322  CB  ALA A 152       5.359  -4.543   7.813  1.00  0.00           C  
ATOM   2323  H   ALA A 152       4.241  -6.345   6.660  1.00  0.00           H  
ATOM   2324  HA  ALA A 152       6.433  -4.660   6.002  1.00  0.00           H  
ATOM   2325  HB1 ALA A 152       4.832  -5.234   8.463  1.00  0.00           H  
ATOM   2326  HB2 ALA A 152       5.995  -3.911   8.447  1.00  0.00           H  
ATOM   2327  HB3 ALA A 152       4.509  -4.039   7.355  1.00  0.00           H  
ATOM   2328  N   SER A 153       7.399  -7.120   7.970  1.00  0.00           N  
ATOM   2329  CA  SER A 153       8.590  -7.831   8.227  1.00  0.00           C  
ATOM   2330  C   SER A 153       9.581  -7.892   7.028  1.00  0.00           C  
ATOM   2331  O   SER A 153      10.816  -7.769   7.260  1.00  0.00           O  
ATOM   2332  CB  SER A 153       8.159  -9.286   8.711  1.00  0.00           C  
ATOM   2333  OG  SER A 153       7.430  -9.974   7.737  1.00  0.00           O  
ATOM   2334  H   SER A 153       6.518  -7.602   7.968  1.00  0.00           H  
ATOM   2335  HA  SER A 153       9.032  -7.318   9.082  1.00  0.00           H  
ATOM   2336  HB1 SER A 153       7.543  -9.205   9.611  1.00  0.00           H  
ATOM   2337  HB2 SER A 153       9.072  -9.851   8.893  1.00  0.00           H  
ATOM   2338  HG  SER A 153       6.540  -9.625   7.760  1.00  0.00           H  
ATOM   2339  N   LYS A 154       9.153  -8.009   5.777  1.00  0.00           N  
ATOM   2340  CA  LYS A 154      10.017  -8.023   4.607  1.00  0.00           C  
ATOM   2341  C   LYS A 154      10.665  -6.693   4.232  1.00  0.00           C  
ATOM   2342  O   LYS A 154      11.862  -6.610   3.891  1.00  0.00           O  
ATOM   2343  CB  LYS A 154       9.202  -8.472   3.375  1.00  0.00           C  
ATOM   2344  CG  LYS A 154       8.323  -9.723   3.565  1.00  0.00           C  
ATOM   2345  CD  LYS A 154       8.964 -11.066   3.869  1.00  0.00           C  
ATOM   2346  CE  LYS A 154       7.844 -12.109   3.534  1.00  0.00           C  
ATOM   2347  NZ  LYS A 154       8.252 -13.526   3.741  1.00  0.00           N1+
ATOM   2348  H   LYS A 154       8.154  -8.036   5.658  1.00  0.00           H  
ATOM   2349  HA  LYS A 154      10.793  -8.735   4.883  1.00  0.00           H  
ATOM   2350  HB1 LYS A 154       9.875  -8.615   2.536  1.00  0.00           H  
ATOM   2351  HB2 LYS A 154       8.601  -7.606   3.098  1.00  0.00           H  
ATOM   2352  HG1 LYS A 154       7.825  -9.819   2.598  1.00  0.00           H  
ATOM   2353  HG2 LYS A 154       7.463  -9.661   4.236  1.00  0.00           H  
ATOM   2354  HD1 LYS A 154       9.342 -11.054   4.888  1.00  0.00           H  
ATOM   2355  HD2 LYS A 154       9.717 -11.182   3.087  1.00  0.00           H  
ATOM   2356  HE1 LYS A 154       7.642 -11.972   2.473  1.00  0.00           H  
ATOM   2357  HE2 LYS A 154       6.933 -11.990   4.125  1.00  0.00           H  
ATOM   2358  HZ1 LYS A 154       7.502 -13.985   4.224  1.00  0.00           H  
ATOM   2359  HZ2 LYS A 154       8.389 -14.041   2.880  1.00  0.00           H  
ATOM   2360  HZ3 LYS A 154       9.096 -13.609   4.300  1.00  0.00           H  
ATOM   2361  N   ILE A 155       9.942  -5.600   4.294  1.00  0.00           N  
ATOM   2362  CA  ILE A 155      10.636  -4.278   4.483  1.00  0.00           C  
ATOM   2363  C   ILE A 155      11.539  -4.194   5.730  1.00  0.00           C  
ATOM   2364  O   ILE A 155      12.662  -3.752   5.645  1.00  0.00           O  
ATOM   2365  CB  ILE A 155       9.537  -3.113   4.504  1.00  0.00           C  
ATOM   2366  CG1 ILE A 155       8.662  -3.242   3.254  1.00  0.00           C  
ATOM   2367  CG2 ILE A 155      10.277  -1.715   4.581  1.00  0.00           C  
ATOM   2368  CD  ILE A 155       7.460  -2.314   3.494  1.00  0.00           C  
ATOM   2369  H   ILE A 155       8.951  -5.712   4.409  1.00  0.00           H  
ATOM   2370  HA  ILE A 155      11.321  -4.251   3.639  1.00  0.00           H  
ATOM   2371  HB  ILE A 155       8.876  -3.236   5.366  1.00  0.00           H  
ATOM   2372 HG11 ILE A 155       8.198  -4.223   3.182  1.00  0.00           H  
ATOM   2373 HG12 ILE A 155       9.152  -2.999   2.308  1.00  0.00           H  
ATOM   2374 HG21 ILE A 155      11.024  -1.783   5.367  1.00  0.00           H  
ATOM   2375 HG22 ILE A 155      10.798  -1.495   3.649  1.00  0.00           H  
ATOM   2376 HG23 ILE A 155       9.474  -0.988   4.687  1.00  0.00           H  
ATOM   2377  HD1 ILE A 155       7.695  -1.273   3.226  1.00  0.00           H  
ATOM   2378  HD2 ILE A 155       6.537  -2.585   2.986  1.00  0.00           H  
ATOM   2379  HD3 ILE A 155       7.229  -2.471   4.541  1.00  0.00           H  
ATOM   2380  N   GLN A 156      11.173  -4.691   6.938  1.00  0.00           N  
ATOM   2381  CA  GLN A 156      12.037  -4.745   8.174  1.00  0.00           C  
ATOM   2382  C   GLN A 156      13.333  -5.600   7.974  1.00  0.00           C  
ATOM   2383  O   GLN A 156      14.339  -5.362   8.596  1.00  0.00           O  
ATOM   2384  CB  GLN A 156      11.182  -5.137   9.378  1.00  0.00           C  
ATOM   2385  CG  GLN A 156      11.817  -4.845  10.749  1.00  0.00           C  
ATOM   2386  CD  GLN A 156      11.543  -3.360  11.229  1.00  0.00           C  
ATOM   2387  NE2 GLN A 156      11.753  -3.092  12.494  1.00  0.00           N  
ATOM   2388  OE1 GLN A 156      11.344  -2.490  10.431  1.00  0.00           O  
ATOM   2389  H   GLN A 156      10.325  -5.239   6.961  1.00  0.00           H  
ATOM   2390  HA  GLN A 156      12.373  -3.740   8.440  1.00  0.00           H  
ATOM   2391  HB1 GLN A 156      10.935  -6.198   9.340  1.00  0.00           H  
ATOM   2392  HB2 GLN A 156      10.280  -4.532   9.306  1.00  0.00           H  
ATOM   2393  HG1 GLN A 156      12.891  -5.043  10.728  1.00  0.00           H  
ATOM   2394  HG2 GLN A 156      11.502  -5.535  11.538  1.00  0.00           H  
ATOM   2395 HE21 GLN A 156      11.901  -3.834  13.163  1.00  0.00           H  
ATOM   2396 HE22 GLN A 156      11.689  -2.128  12.791  1.00  0.00           H  
ATOM   2397  N   GLY A 157      13.374  -6.414   6.925  1.00  0.00           N  
ATOM   2398  CA  GLY A 157      14.539  -7.277   6.544  1.00  0.00           C  
ATOM   2399  C   GLY A 157      15.570  -6.411   5.720  1.00  0.00           C  
ATOM   2400  O   GLY A 157      16.649  -6.951   5.527  1.00  0.00           O  
ATOM   2401  H   GLY A 157      12.542  -6.556   6.368  1.00  0.00           H  
ATOM   2402  HA1 GLY A 157      14.169  -8.175   6.043  1.00  0.00           H  
ATOM   2403  HA2 GLY A 157      14.934  -7.588   7.505  1.00  0.00           H  
ATOM   2404  N   GLN A 158      15.244  -5.201   5.276  1.00  0.00           N  
ATOM   2405  CA  GLN A 158      15.941  -4.460   4.203  1.00  0.00           C  
ATOM   2406  C   GLN A 158      16.151  -2.950   4.465  1.00  0.00           C  
ATOM   2407  O   GLN A 158      17.104  -2.278   4.028  1.00  0.00           O  
ATOM   2408  CB  GLN A 158      15.108  -4.786   2.937  1.00  0.00           C  
ATOM   2409  CG  GLN A 158      15.759  -4.245   1.676  1.00  0.00           C  
ATOM   2410  CD  GLN A 158      17.025  -4.886   1.227  1.00  0.00           C  
ATOM   2411  NE2 GLN A 158      17.580  -4.297   0.195  1.00  0.00           N  
ATOM   2412  OE1 GLN A 158      17.534  -5.860   1.738  1.00  0.00           O  
ATOM   2413  H   GLN A 158      14.286  -4.977   5.480  1.00  0.00           H  
ATOM   2414  HA  GLN A 158      16.928  -4.849   3.928  1.00  0.00           H  
ATOM   2415  HB1 GLN A 158      14.121  -4.344   3.019  1.00  0.00           H  
ATOM   2416  HB2 GLN A 158      15.141  -5.861   2.795  1.00  0.00           H  
ATOM   2417  HG1 GLN A 158      15.859  -3.157   1.680  1.00  0.00           H  
ATOM   2418  HG2 GLN A 158      15.114  -4.480   0.841  1.00  0.00           H  
ATOM   2419 HE21 GLN A 158      17.188  -3.488  -0.257  1.00  0.00           H  
ATOM   2420 HE22 GLN A 158      18.265  -4.806  -0.354  1.00  0.00           H  
ATOM   2421  N   VAL A 159      15.244  -2.277   5.214  1.00  0.00           N  
ATOM   2422  CA  VAL A 159      15.247  -0.813   5.432  1.00  0.00           C  
ATOM   2423  C   VAL A 159      16.423  -0.303   6.290  1.00  0.00           C  
ATOM   2424  O   VAL A 159      16.996   0.753   5.916  1.00  0.00           O  
ATOM   2425  CB  VAL A 159      13.890  -0.318   5.977  1.00  0.00           C  
ATOM   2426  CG1 VAL A 159      13.647  -0.753   7.415  1.00  0.00           C  
ATOM   2427  CG2 VAL A 159      13.797   1.291   5.956  1.00  0.00           C  
ATOM   2428  H   VAL A 159      14.496  -2.851   5.565  1.00  0.00           H  
ATOM   2429  HA  VAL A 159      15.403  -0.362   4.445  1.00  0.00           H  
ATOM   2430  HB  VAL A 159      13.070  -0.597   5.328  1.00  0.00           H  
ATOM   2431 HG11 VAL A 159      14.456  -0.476   8.093  1.00  0.00           H  
ATOM   2432 HG12 VAL A 159      12.798  -0.248   7.879  1.00  0.00           H  
ATOM   2433 HG13 VAL A 159      13.460  -1.827   7.481  1.00  0.00           H  
ATOM   2434 HG21 VAL A 159      12.777   1.588   5.713  1.00  0.00           H  
ATOM   2435 HG22 VAL A 159      14.115   1.757   6.884  1.00  0.00           H  
ATOM   2436 HG23 VAL A 159      14.466   1.685   5.180  1.00  0.00           H  
ATOM   2437  N   ASP A 160      16.958  -1.163   7.205  1.00  0.00           N  
ATOM   2438  CA  ASP A 160      18.245  -0.842   7.892  1.00  0.00           C  
ATOM   2439  C   ASP A 160      19.495  -1.559   7.212  1.00  0.00           C  
ATOM   2440  O   ASP A 160      20.630  -1.126   7.367  1.00  0.00           O  
ATOM   2441  CB  ASP A 160      18.161  -1.214   9.432  1.00  0.00           C  
ATOM   2442  CG  ASP A 160      17.160  -0.394  10.322  1.00  0.00           C  
ATOM   2443  OD1 ASP A 160      16.878  -0.826  11.463  1.00  0.00           O  
ATOM   2444  OD2 ASP A 160      16.761   0.775  10.006  1.00  0.00           O1-
ATOM   2445  H   ASP A 160      16.730  -2.140   7.110  1.00  0.00           H  
ATOM   2446  HA  ASP A 160      18.508   0.216   7.787  1.00  0.00           H  
ATOM   2447  HB1 ASP A 160      19.135  -1.175   9.922  1.00  0.00           H  
ATOM   2448  HB2 ASP A 160      17.800  -2.245   9.494  1.00  0.00           H  
ATOM   2449  N   LYS A 161      19.331  -2.563   6.303  1.00  0.00           N  
ATOM   2450  CA  LYS A 161      20.390  -3.060   5.383  1.00  0.00           C  
ATOM   2451  C   LYS A 161      20.891  -1.900   4.436  1.00  0.00           C  
ATOM   2452  O   LYS A 161      22.115  -1.667   4.343  1.00  0.00           O  
ATOM   2453  CB  LYS A 161      20.034  -4.299   4.563  1.00  0.00           C  
ATOM   2454  CG  LYS A 161      19.659  -5.621   5.167  1.00  0.00           C  
ATOM   2455  CD  LYS A 161      20.891  -6.480   5.715  1.00  0.00           C  
ATOM   2456  CE  LYS A 161      20.396  -7.494   6.714  1.00  0.00           C  
ATOM   2457  NZ  LYS A 161      19.538  -8.554   6.101  1.00  0.00           N1+
ATOM   2458  H   LYS A 161      18.423  -3.005   6.263  1.00  0.00           H  
ATOM   2459  HA  LYS A 161      21.236  -3.321   6.027  1.00  0.00           H  
ATOM   2460  HB1 LYS A 161      20.804  -4.559   3.830  1.00  0.00           H  
ATOM   2461  HB2 LYS A 161      19.209  -4.015   3.919  1.00  0.00           H  
ATOM   2462  HG1 LYS A 161      19.265  -6.197   4.330  1.00  0.00           H  
ATOM   2463  HG2 LYS A 161      18.968  -5.472   6.000  1.00  0.00           H  
ATOM   2464  HD1 LYS A 161      21.587  -5.783   6.190  1.00  0.00           H  
ATOM   2465  HD2 LYS A 161      21.409  -6.970   4.895  1.00  0.00           H  
ATOM   2466  HE1 LYS A 161      19.763  -6.967   7.420  1.00  0.00           H  
ATOM   2467  HE2 LYS A 161      21.252  -7.903   7.258  1.00  0.00           H  
ATOM   2468  HZ1 LYS A 161      18.640  -8.153   5.887  1.00  0.00           H  
ATOM   2469  HZ2 LYS A 161      19.940  -8.889   5.236  1.00  0.00           H  
ATOM   2470  HZ3 LYS A 161      19.497  -9.286   6.803  1.00  0.00           H  
ATOM   2471  N   ILE A 162      19.919  -1.227   3.842  1.00  0.00           N  
ATOM   2472  CA  ILE A 162      20.183  -0.207   2.866  1.00  0.00           C  
ATOM   2473  C   ILE A 162      20.728   1.109   3.558  1.00  0.00           C  
ATOM   2474  O   ILE A 162      20.530   1.389   4.713  1.00  0.00           O  
ATOM   2475  CB  ILE A 162      19.000   0.119   1.905  1.00  0.00           C  
ATOM   2476  CG1 ILE A 162      17.691   0.559   2.444  1.00  0.00           C  
ATOM   2477  CG2 ILE A 162      18.776  -1.047   0.986  1.00  0.00           C  
ATOM   2478  CD  ILE A 162      16.498   0.847   1.500  1.00  0.00           C  
ATOM   2479  H   ILE A 162      18.940  -1.468   3.938  1.00  0.00           H  
ATOM   2480  HA  ILE A 162      20.929  -0.544   2.144  1.00  0.00           H  
ATOM   2481  HB  ILE A 162      19.295   0.944   1.259  1.00  0.00           H  
ATOM   2482 HG11 ILE A 162      17.887   1.465   3.025  1.00  0.00           H  
ATOM   2483 HG12 ILE A 162      17.267  -0.062   3.231  1.00  0.00           H  
ATOM   2484 HG21 ILE A 162      18.166  -0.751   0.130  1.00  0.00           H  
ATOM   2485 HG22 ILE A 162      19.716  -1.358   0.543  1.00  0.00           H  
ATOM   2486 HG23 ILE A 162      18.264  -1.844   1.537  1.00  0.00           H  
ATOM   2487  HD1 ILE A 162      15.639   1.068   2.124  1.00  0.00           H  
ATOM   2488  HD2 ILE A 162      16.753   1.666   0.834  1.00  0.00           H  
ATOM   2489  HD3 ILE A 162      16.269  -0.110   1.018  1.00  0.00           H  
ATOM   2490  N   LYS A 163      21.337   1.916   2.712  1.00  0.00           N  
ATOM   2491  CA  LYS A 163      21.941   3.200   3.078  1.00  0.00           C  
ATOM   2492  C   LYS A 163      20.900   4.284   3.196  1.00  0.00           C  
ATOM   2493  O   LYS A 163      20.937   5.235   4.021  1.00  0.00           O  
ATOM   2494  CB  LYS A 163      23.020   3.566   2.109  1.00  0.00           C  
ATOM   2495  CG  LYS A 163      24.327   2.736   2.160  1.00  0.00           C  
ATOM   2496  CD  LYS A 163      25.392   3.110   1.111  1.00  0.00           C  
ATOM   2497  CE  LYS A 163      26.626   2.231   1.219  1.00  0.00           C  
ATOM   2498  NZ  LYS A 163      27.567   2.646   0.149  1.00  0.00           N1+
ATOM   2499  H   LYS A 163      21.337   1.625   1.752  1.00  0.00           H  
ATOM   2500  HA  LYS A 163      22.368   3.110   4.070  1.00  0.00           H  
ATOM   2501  HB1 LYS A 163      23.330   4.606   2.201  1.00  0.00           H  
ATOM   2502  HB2 LYS A 163      22.556   3.486   1.126  1.00  0.00           H  
ATOM   2503  HG1 LYS A 163      24.069   1.697   1.987  1.00  0.00           H  
ATOM   2504  HG2 LYS A 163      24.787   2.840   3.147  1.00  0.00           H  
ATOM   2505  HD1 LYS A 163      25.738   4.152   1.170  1.00  0.00           H  
ATOM   2506  HD2 LYS A 163      25.068   2.845   0.103  1.00  0.00           H  
ATOM   2507  HE1 LYS A 163      26.305   1.192   1.092  1.00  0.00           H  
ATOM   2508  HE2 LYS A 163      27.169   2.304   2.161  1.00  0.00           H  
ATOM   2509  HZ1 LYS A 163      27.021   2.371  -0.661  1.00  0.00           H  
ATOM   2510  HZ2 LYS A 163      27.671   3.642   0.038  1.00  0.00           H  
ATOM   2511  HZ3 LYS A 163      28.473   2.217   0.244  1.00  0.00           H  
ATOM   2512  N   GLY A 164      19.949   4.194   2.267  1.00  0.00           N  
ATOM   2513  CA  GLY A 164      18.680   4.836   2.249  1.00  0.00           C  
ATOM   2514  C   GLY A 164      17.968   4.636   0.911  1.00  0.00           C  
ATOM   2515  O   GLY A 164      18.637   4.273  -0.037  1.00  0.00           O  
ATOM   2516  H   GLY A 164      20.032   3.509   1.528  1.00  0.00           H  
ATOM   2517  HA1 GLY A 164      18.882   5.903   2.359  1.00  0.00           H  
ATOM   2518  HA2 GLY A 164      18.157   4.399   3.106  1.00  0.00           H  
ATOM   2519  N   ALA A 165      16.653   4.977   0.877  1.00  0.00           N  
ATOM   2520  CA  ALA A 165      15.797   5.041  -0.338  1.00  0.00           C  
ATOM   2521  C   ALA A 165      14.906   6.293  -0.390  1.00  0.00           C  
ATOM   2522  O   ALA A 165      14.339   6.559   0.671  1.00  0.00           O  
ATOM   2523  CB  ALA A 165      14.984   3.760  -0.527  1.00  0.00           C  
ATOM   2524  H   ALA A 165      16.220   5.406   1.681  1.00  0.00           H  
ATOM   2525  HA  ALA A 165      16.488   5.143  -1.178  1.00  0.00           H  
ATOM   2526  HB1 ALA A 165      14.529   3.604   0.451  1.00  0.00           H  
ATOM   2527  HB2 ALA A 165      14.259   3.926  -1.329  1.00  0.00           H  
ATOM   2528  HB3 ALA A 165      15.641   2.942  -0.830  1.00  0.00           H  
ATOM   2529  N   GLY A 166      14.650   6.938  -1.531  1.00  0.00           N  
ATOM   2530  CA  GLY A 166      14.008   8.279  -1.581  1.00  0.00           C  
ATOM   2531  C   GLY A 166      14.760   9.411  -0.844  1.00  0.00           C  
ATOM   2532  O   GLY A 166      16.016   9.339  -0.793  1.00  0.00           O  
ATOM   2533  H   GLY A 166      15.118   6.580  -2.353  1.00  0.00           H  
ATOM   2534  HA1 GLY A 166      12.998   8.210  -1.173  1.00  0.00           H  
ATOM   2535  HA2 GLY A 166      13.995   8.485  -2.651  1.00  0.00           H  
ATOM   2536  N   GLY A 167      14.109  10.377  -0.203  1.00  0.00           N  
ATOM   2537  CA  GLY A 167      14.873  11.403   0.701  1.00  0.00           C  
ATOM   2538  C   GLY A 167      15.055  10.668   2.014  1.00  0.00           C  
ATOM   2539  O   GLY A 167      14.690   9.527   2.154  1.00  0.00           O  
ATOM   2540  H   GLY A 167      13.115  10.441  -0.362  1.00  0.00           H  
ATOM   2541  HA1 GLY A 167      14.247  12.268   0.874  1.00  0.00           H  
ATOM   2542  HA2 GLY A 167      15.837  11.721   0.286  1.00  0.00           H  
ATOM   2543  N   ASP A 168      15.570  11.395   2.996  1.00  0.00           N  
ATOM   2544  CA  ASP A 168      15.637  10.979   4.448  1.00  0.00           C  
ATOM   2545  C   ASP A 168      14.302  10.990   5.155  1.00  0.00           C  
ATOM   2546  CB  ASP A 168      16.719  11.811   5.258  1.00  0.00           C  
ATOM   2547  CG  ASP A 168      16.541  13.286   5.458  1.00  0.00           C  
ATOM   2548  OD1 ASP A 168      17.458  13.891   6.161  1.00  0.00           O  
ATOM   2549  OD2 ASP A 168      15.635  13.930   4.867  1.00  0.00           O1-
ATOM   2550  OC1 ASP A 168      13.484  11.960   5.125  1.00  0.00           O  
ATOM   2551  OC2 ASP A 168      13.999   9.919   5.740  1.00  0.00           O  
ATOM   2552  H   ASP A 168      15.801  12.355   2.778  1.00  0.00           H  
ATOM   2553  HA  ASP A 168      16.114  10.002   4.538  1.00  0.00           H  
ATOM   2554  HB1 ASP A 168      17.725  11.569   4.900  1.00  0.00           H  
ATOM   2555  HB2 ASP A 168      16.823  11.323   6.238  1.00  0.00           H  
TER   
END
